# Supplementary material for: Penicillin Binding Protein Substitutions Cooccur with Fluoroquinolone Resistance in Epidemic Lineages of Multidrug-Resistant Clostridioides difficile
Source: mBio. 2023 Apr 5;14(2):e00243-23. doi: 10.1128/mbio.00243-23 (PMC10128037; doi:10.1128/mbio.00243-23)
Supplement: DATA SET S1 [file mbio.00243-23-s0002.xlsx]

## Sheet: Sheet 1
id	guid	Isolate_name	Collection date	ST	Clade	PCR-Ribotype	gyrA	gyrB	ermB	rpoB	aa	aa	PBP1	aa	aa	aa	aa	aa	aa	PBP3	aa	aa	City/County/State/Hospital	country	Genome/sra_id	Bio Project	Collection	Reference
C00020968	f6a07cb4-6775-46c2-9227-c858fba8d888	OPT_2730	2006-11-07	1	2		60	1	-	6			2							2				Canada	SRR3336049	PRJNA304087	Optimer Fidaxomicin trial	Dingle et al., 2017
C00028649	bc6d32c0-03bc-4ded-98e6-79fdc9aed3ac	OPT_2754	2007-01-31	1	2		60	1	-	6			2							2				Canada	SRR3335284	PRJNA304087	Optimer Fidaxomicin trial	Dingle et al., 2017
C00021017	fb006574-3ccc-4053-ab0a-cb36b02114fe	OPT_2778	2007-03-15	1	2		60	1	-	6			2							2				Canada	SRR3336074	PRJNA304087	Optimer Fidaxomicin trial	Dingle et al., 2017
C00028656	c67a1281-fa9d-4c5d-9bfe-02bb25b6ee15	OPT_2832	2007-08-10	1	2		60	1	-	6			3							2				Canada	SRR3335481	PRJNA304087	Optimer Fidaxomicin trial	Dingle et al., 2017
C00021084	905deb77-fbd9-4564-b1c1-a8b8ca231e1a	OPT_2833	2007-08-11	1	2		60	1	-	6			2							2				Canada	SRR3339397	PRJNA304087	Optimer Fidaxomicin trial	Dingle et al., 2017
C00020247	264b7430-9fcb-4df1-bcb5-3dea3f07dddf	OPT_1687	2007-08-20	1	2		60	1	-	6			2							2				Canada	SRR3333649	PRJNA304087	Optimer Fidaxomicin trial	Dingle et al., 2017
C00020948	b28c8803-e12e-44dd-bc2d-e1a727509ed3	OPT_2711	2006-08-30	1	2		3	1	-	6			2							3	V[497]L			Canada	SRR3335224	PRJNA304087	Optimer Fidaxomicin trial	Dingle et al., 2017
C00021053	9a44baea-fe5d-4a25-990d-1772b0f7041c	OPT_2803	2007-04-13	1	2		3	1	-	6			3							3	V[497]L			Canada	SRR3334868	PRJNA304087	Optimer Fidaxomicin trial	Dingle et al., 2017
C00021054	6592bebf-16a9-40a7-b888-82522f31b596	OPT_2804	2007-04-19	1	2		3	1	-	6			2							3	V[497]L			Canada	SRR3338752	PRJNA304087	Optimer Fidaxomicin trial	Dingle et al., 2017
C00021055	826fae4a-9e47-4966-ab8a-56e8a879251e	OPT_2805	2007-04-23	1	2		3	1	-	6			2							3	V[497]L			Canada	SRR3339038	PRJNA304087	Optimer Fidaxomicin trial	Dingle et al., 2017
C00021056	617b7bbb-fa38-4e3e-b1ac-50a47bcdee02	OPT_2806	2007-05-01	1	2		3	1	-	6			2							3	V[497]L			Canada	SRR3338724	PRJNA304087	Optimer Fidaxomicin trial	Dingle et al., 2017
C00020289	48c62932-2bdf-4f0e-b4bb-a0cb118ca907	OPT_1737	2007-09-28	1	2		3	1	-	6			2							3	V[497]L			Canada	SRR3338511	PRJNA304087	Optimer Fidaxomicin trial	Dingle et al., 2017
C00020291	96a67c3d-85b7-4b87-a78a-0e1c641c0896	OPT_1739	2007-10-01	1	2		3	1	-	6			3							3	V[497]L			Canada	SRR3334851	PRJNA304087	Optimer Fidaxomicin trial	Dingle et al., 2017
C00020439	b500561c-b574-4d34-a1aa-d2eef731bc96	OPT_1840	2007-10-23	1	2		3	1	-	6			2							3	V[497]L			Canada	SRR3335237	PRJNA304087	Optimer Fidaxomicin trial	Dingle et al., 2017
C00020315	e2dd7fe9-2a9f-43fa-8554-79fb176bf99e	OPT_1802	2007-11-21	1	2		3	1	-	6			2							3	V[497]L			Canada	SRR3335876	PRJNA304087	Optimer Fidaxomicin trial	Dingle et al., 2017
C00020318	4d5135e0-9a78-4200-85c9-5f5c316cd815	OPT_1805	2007-12-12	1	2		3	1	-	6			2							3	V[497]L			Canada	SRR3338545	PRJNA304087	Optimer Fidaxomicin trial	Dingle et al., 2017
C00020319	78e85add-a9f8-46cf-94f8-8e93e1004778	OPT_1806	2008-01-04	1	2		3	1	-	6			3							3	V[497]L			Canada	SRR3338965	PRJNA304087	Optimer Fidaxomicin trial	Dingle et al., 2017
C00020437	613dd64c-b5cb-4dc7-a8cd-947256160b31	OPT_1839	2008-01-31	1	2		3	1	-	6			2							3	V[497]L			Canada	SRR3338722	PRJNA304087	Optimer Fidaxomicin trial	Dingle et al., 2017
C00020312	94c2c2bb-6f9b-4ccf-b4a0-95ffcf625a44	OPT_1793	2008-02-07	1	2		3	1	-	6			2							3	V[497]L			Canada	SRR3334833	PRJNA304087	Optimer Fidaxomicin trial	Dingle et al., 2017
C00020554	3811e86d-95ac-4e67-ad5d-8ea879e9a8b5	OPT_2349	2008-02-12	1	2		3	1	-	6			2							3	V[497]L			Canada	SRR3338236	PRJNA304087	Optimer Fidaxomicin trial	Dingle et al., 2017
C00020322	e6cfd285-1ce0-40a8-9ca8-2515a79501f2	OPT_1809	2008-04-23	1	2		3	1	-	6			3							3	V[497]L			Canada	SRR3335901	PRJNA304087	Optimer Fidaxomicin trial	Dingle et al., 2017
C00020323	5ecda291-86bb-48bf-bf67-6f1551596e1e	OPT_1810	2008-06-08	1	2		64	1	-	6			3							3	V[497]L			Canada	SRR3338691	PRJNA304087	Optimer Fidaxomicin trial	Dingle et al., 2017
C00020605	f4219295-9071-421a-b9cf-7f3276dfc9f6	OPT_2400	2008-06-14	1	2		64	1	-	6			2							3	V[497]L			Canada	SRR3336000	PRJNA304087	Optimer Fidaxomicin trial	Dingle et al., 2017
C00020949	e2243ca7-b55c-40b4-893f-41e047d2e911	OPT_2712	2006-08-24	1	2		3	48	-	6			4	P[808]T						3	V[497]L			USA	SRR3334161	PRJNA304087	Optimer Fidaxomicin trial	Dingle et al., 2017
C00020461	31f72441-e44a-43e9-afac-2d2e282521f7	OPT_1908	2007-01-05	1	2		64	1	-	6			2							3	V[497]L			USA	SRR3332946	PRJNA304087	Optimer Fidaxomicin trial	Dingle et al., 2017
C00020993	979c5a0a-e1dc-4fbc-bbe1-ee96e4b3affd	OPT_2755	2007-01-10	1	2		3	1	1	13	R[505]K		5	A[555]T						4	A[726]V			USA	SRR3333580	PRJNA304087	Optimer Fidaxomicin trial	Dingle et al., 2017
C00011012	63f00404-4149-4d72-b25e-afc20cbe2dba	OPT_1906	2006-12-06	1	2		3	1	1	75	R[505]K		5	A[555]T						4	A[726]V			USA	ERS352261	PRJEB4638	Optimer Fidaxomicin trial	Dingle et al., 2017
C00021030	48e640e0-f9f9-4f4a-9248-afc044d394ef	OPT_2792	2007-04-26	1	2		3	1	1	77	R[505]K		5	A[555]T						4	A[726]V			USA	SRR3333045	PRJNA304087	Optimer Fidaxomicin trial	Dingle et al., 2017
C00021078	0a5e0dc2-88cf-4d53-94bf-121a5ed9993c	OPT_2827	2007-05-11	1	2		93	1	1	13	R[505]K		5	A[555]T						4	A[726]V			USA	SRR3339995	PRJNA304087	Optimer Fidaxomicin trial	Dingle et al., 2017
C00021020	c79b5363-c3e4-45d4-b9f7-5d0d60cb2fcf	OPT_2781	2007-03-23	1	2		3	1	-	6			2							3	V[497]L			USA	SRR3334024	PRJNA304087	Optimer Fidaxomicin trial	Dingle et al., 2017
C00020952	eeb54d63-2350-48b7-8194-cf18a2adb8e0	OPT_2714	2006-08-23	1	2		3	48	-	13	R[505]K		2							3	V[497]L			USA	SRR3334226	PRJNA304087	Optimer Fidaxomicin trial	Dingle et al., 2017
C00020997	498c6a04-2e41-4b34-a83c-142df4637a42	OPT_2758	2007-01-17	1	2		3	1	8	6			2							3	V[497]L			USA	SRR3333046	PRJNA304087	Optimer Fidaxomicin trial	Dingle et al., 2017
C00021009	3dc62d78-4658-4fab-ab88-80699e352804	OPT_2770	2007-02-09	1	2		3	1	-	6			2							3	V[497]L			USA	SRR3333000	PRJNA304087	Optimer Fidaxomicin trial	Dingle et al., 2017
C00021031	b26b59fc-7ed8-4986-8eb4-227691502ce0	OPT_2793	2007-04-20	1	2		64	1	-	6			2							3	V[497]L			USA	SRR3333751	PRJNA304087	Optimer Fidaxomicin trial	Dingle et al., 2017
C00020465	3da653ff-8ad3-4c59-b775-82aad340a0ad	OPT_1917	2007-05-15	1	2		3	1	-	6			2							3	V[497]L			USA	SRR3332998	PRJNA304087	Optimer Fidaxomicin trial	Dingle et al., 2017
C00020466	ae64171b-bb53-4397-af93-066eb7eb6c54	OPT_1918	2007-05-17	1	2		3	1	-	6			2							3	V[497]L			USA	SRR3333723	PRJNA304087	Optimer Fidaxomicin trial	Dingle et al., 2017
C00021086	f98d2c1a-4bd2-42b8-b1cb-50398d723020	OPT_2834	2007-07-30	1	2		3	1	-	6			2							3	V[497]L			USA	SRR3334443	PRJNA304087	Optimer Fidaxomicin trial	Dingle et al., 2017
C00021087	35c5d36f-b9f8-4000-8f8e-f42cfabf1615	OPT_2835	2007-07-30	1	2		3	1	8	13	R[505]K		2							3	V[497]L			USA	SRR3332962	PRJNA304087	Optimer Fidaxomicin trial	Dingle et al., 2017
C00020317	8e6bd2e2-66f1-4ddb-a0e1-7428c16511b7	OPT_1804	2008-01-30	1	2		3	1	8	6			3							3	V[497]L			USA	SRR3333550	PRJNA304087	Optimer Fidaxomicin trial	Dingle et al., 2017
C00020456	1bdc984a-77e9-4107-bb8a-43946dcf83ba	OPT_1900	2006-09-07	1	2		3	1	-	6			2							3	V[497]L			USA	SRR3340090	PRJNA304087	Optimer Fidaxomicin trial	Dingle et al., 2017
C00020457	2dd8f7e5-b415-496e-bbc7-26f47fa492e0	OPT_1901	2006-09-29	1	2		3	1	-	6			2							3	V[497]L			USA	SRR3340262	PRJNA304087	Optimer Fidaxomicin trial	Dingle et al., 2017
C00021022	b8c3b44c-670a-4746-aa82-a1133c3c3e64	OPT_2783	2007-03-22	1	2		3	1	-	6			2							3	V[497]L			USA	SRR3333798	PRJNA304087	Optimer Fidaxomicin trial	Dingle et al., 2017
C00011021	893b058d-2ec7-44db-b542-69badc832ed5	OPT_1897	2006-06-13	1	2		3	1	-	6			2							3	V[497]L			USA	ERS352258	PRJEB4638	Optimer Fidaxomicin trial	Dingle et al., 2017
C00020942	bee45050-b9a7-43d5-868f-a3daa1cff08a	OPT_2705	2006-07-31	1	2		3	1	-	6			2							3	V[497]L			USA	SRR3333990	PRJNA304087	Optimer Fidaxomicin trial	Dingle et al., 2017
C00020958	169a99dc-2faa-46d7-a9d2-2b9ef6044406	OPT_2720	2006-08-30	1	2		3	1	-	6			3							3	V[497]L			USA	SRR3340060	PRJNA304087	Optimer Fidaxomicin trial	Dingle et al., 2017
C00020954	e81c576e-8254-4749-823e-7eb04dbac9d1	OPT_2716	2006-08-31	1	2		3	1	1	77	R[505]K		5	A[555]T						4	A[726]V			USA	SRR3334193	PRJNA304087	Optimer Fidaxomicin trial	Dingle et al., 2017
C00020242	a347c3cc-f4f4-41ca-b406-37f4a49e4898	OPT_1678	2006-11-23	1	2		3	1	-	6			2							3	V[497]L			USA	SRR3333663	PRJNA304087	Optimer Fidaxomicin trial	Dingle et al., 2017
C00020981	7d8a8152-506e-4e71-9299-1240db30006d	OPT_2743	2007-01-02	1	2		3	1	-	6			2							3	V[497]L			USA	SRR3333407	PRJNA304087	Optimer Fidaxomicin trial	Dingle et al., 2017
C00021010	0556e5a7-a8b2-4bbf-b12e-fba4fe67998d	OPT_2771	2007-02-15	1	2		3	1	-	6			2							3	V[497]L			USA	SRR3339979	PRJNA304087	Optimer Fidaxomicin trial	Dingle et al., 2017
C00020314	69df2d74-c4a0-4f6f-a694-17a447b91b9e	OPT_1801	2007-07-16	1	2		3	1	-	6			2							3	V[497]L			USA	SRR3333309	PRJNA304087	Optimer Fidaxomicin trial	Dingle et al., 2017
C00020316	e4e9f9a0-b500-4b9b-8c96-3593c99af376	OPT_1803	2007-11-16	1	2		3	1	-	6			3							3	V[497]L			USA	SRR3334180	PRJNA304087	Optimer Fidaxomicin trial	Dingle et al., 2017
C00020559	5effe4f0-1e62-4779-a619-1546d7ec1340	OPT_2354	2007-11-19	1	2		3	1	1	13	R[505]K		5	A[555]T						4	A[726]V			USA	SRR3333255	PRJNA304087	Optimer Fidaxomicin trial	Dingle et al., 2017
C00021103	cb735c48-4542-44e8-a0a0-504faa3052f0	OPT_2851	2007-12-06	1	2		3	1	-	6			2							3	V[497]L			USA	SRR3334040	PRJNA304087	Optimer Fidaxomicin trial	Dingle et al., 2017
C00020569	bb71f23c-7584-402c-a16a-cd407579a17f	OPT_2364	2008-01-11	1	2		3	1	-	6			2							3	V[497]L			USA	SRR3333808	PRJNA304087	Optimer Fidaxomicin trial	Dingle et al., 2017
C00020510	006fe9b4-4002-4383-b150-0221cad70ed8	OPT_2307	2008-02-12	1	2		3	1	1	13	R[505]K		6	A[555]T						4	A[726]V			USA	SRR3339957	PRJNA304087	Optimer Fidaxomicin trial	Dingle et al., 2017
C00011025	862c700e-8041-4ce4-907e-fde22b5e2c41	OPT_1848	2008-04-13	1	2		3	1	1	13	R[505]K		7	A[555]T						4	A[726]V			USA	ERS352388	PRJEB4638	Optimer Fidaxomicin trial	Dingle et al., 2017
C00011026	c5385cfe-bc35-4511-895a-dbfb6cf80b7a	OPT_1796	2008-05-01	1	2		3	1	-	6			2							3	V[497]L			USA	ERS352275	PRJEB4638	Optimer Fidaxomicin trial	Dingle et al., 2017
C00020941	946fcf67-65ef-499f-82d1-dda73266b04e	OPT_2704	2006-06-13	1	2		3	1	-	6			2							3	V[497]L			USA	SRR3333568	PRJNA304087	Optimer Fidaxomicin trial	Dingle et al., 2017
C00020486	cc1b3d72-aaa2-4fb3-8dac-93260cda9228	OPT_2033	2006-07-10	1	2		3	1	-	6			2							3	V[497]L			USA	SRR3334049	PRJNA304087	Optimer Fidaxomicin trial	Dingle et al., 2017
C00020943	8793f28f-973e-4e68-a532-9e59c6aed896	OPT_2706	2006-07-19	1	2		3	1	-	6			2							3	V[497]L			USA	SRR3333454	PRJNA304087	Optimer Fidaxomicin trial	Dingle et al., 2017
C00020960	2fc31ff9-cc75-4b90-a446-e8ae5b105767	OPT_2722	2006-09-21	1	2		3	1	-	6			2							3	V[497]L			USA	SRR3340274	PRJNA304087	Optimer Fidaxomicin trial	Dingle et al., 2017
C00011028	fd47b8c2-5ecd-4af9-b7f6-3fe1d0531fdc	OPT_1797	2008-02-05	1	2		3	1	-	6			2							3	V[497]L			USA	ERS352255	PRJEB4638	Optimer Fidaxomicin trial	Dingle et al., 2017
C00020959	997ae676-5ff6-4d33-9d2f-5809c48fd1de	OPT_2721	2006-08-11	1	2		64	1	-	6			2							7	V[497]L	P[964]S		USA	SRR3333596	PRJNA304087	Optimer Fidaxomicin trial	Dingle et al., 2017
C00011033	9f7e2ed6-a3b6-46a5-87a4-e4b5e47fe9b6	OPT_1914	2007-02-26	1	2		3	1	1	13	R[505]K		5	A[555]T						4	A[726]V			USA	ERS352281	PRJEB4638	Optimer Fidaxomicin trial	Dingle et al., 2017
C00021024	d5e34fa8-0ee7-44ef-bd5f-0b56ceb3951d	OPT_2785	2007-03-30	1	2		64	1	-	6			3							3	V[497]L			USA	SRR3334091	PRJNA304087	Optimer Fidaxomicin trial	Dingle et al., 2017
C00020593	57447883-2f18-41aa-b969-0c4b3e1d37f6	OPT_2388	2008-06-04	1	2		60	1	-	6			2							2				USA	SRR3333114	PRJNA304087	Optimer Fidaxomicin trial	Dingle et al., 2017
C00020458	08737024-b427-487c-b3c3-77f4ebc43964	OPT_1902	2006-08-31	1	2		3	48	1	13	R[505]K		5	A[555]T						4	A[726]V			USA	SRR3339989	PRJNA304087	Optimer Fidaxomicin trial	Dingle et al., 2017
C00020972	8fd694b5-ebf8-4c44-9ce9-8b7f552b0492	OPT_2734	2006-12-08	1	2		64	1	-	6			2							3	V[497]L			USA	SRR3333556	PRJNA304087	Optimer Fidaxomicin trial	Dingle et al., 2017
C00020460	f7ad844e-0263-4bae-968d-d97fc0c22788	OPT_1907	2006-12-18	1	2		3	1	-	6			3							3	V[497]L			USA	SRR3334431	PRJNA304087	Optimer Fidaxomicin trial	Dingle et al., 2017
C00020515	121332dd-067e-432e-8084-cb3cc0deb5b2	OPT_2312	2007-02-28	1	2		64	1	-	6			2							3	V[497]L			USA	SRR3340031	PRJNA304087	Optimer Fidaxomicin trial	Dingle et al., 2017
C00020467	834118f1-8792-4fca-8c0a-a71c3e43df4f	OPT_1919	2007-05-09	1	2		64	1	-	6			2							3	V[497]L			USA	SRR3333436	PRJNA304087	Optimer Fidaxomicin trial	Dingle et al., 2017
C00021064	e4443362-611c-4e8c-8d36-a378f952f356	OPT_2814	2007-05-10	1	2		64	1	-	6			2							3	V[497]L			USA	SRR3334174	PRJNA304087	Optimer Fidaxomicin trial	Dingle et al., 2017
C00021065	2ca78315-efd0-4213-a97b-8934fab2e271	OPT_2815	2007-06-01	1	2		3	1	1	13	R[505]K		5	A[555]T						4	A[726]V			USA	SRR3340255	PRJNA304087	Optimer Fidaxomicin trial	Dingle et al., 2017
C00021079	d10a4a86-1308-4a0d-8a94-a20c32c158ac	OPT_2828	2007-06-18	1	2		3	1	-	6			2							3	V[497]L			USA	SRR3334065	PRJNA304087	Optimer Fidaxomicin trial	Dingle et al., 2017
C00020459	a2799f45-1ef3-423c-9ede-943f276f1d45	OPT_1905	2006-11-10	1	2		3	1	1	6			3							4	A[726]V			USA	SRR3333659	PRJNA304087	Optimer Fidaxomicin trial	Dingle et al., 2017
C00020982	e973f527-e325-4490-aadf-a4290b8e065b	OPT_2744	2006-12-20	1	2		3	1	1	77	R[505]K		6	A[555]T						4	A[726]V			USA	SRR3334199	PRJNA304087	Optimer Fidaxomicin trial	Dingle et al., 2017
C00021013	e4c28706-5f56-430b-89cc-3a2700bdcd39	OPT_2774	2007-02-05	1	2		3	1	1	77	R[505]K		5	A[555]T						4	A[726]V			USA	SRR3334179	PRJNA304087	Optimer Fidaxomicin trial	Dingle et al., 2017
C00011038	0fb62927-59b3-4400-822a-24936f485e96	OPT_2296	2007-02-07	1	2		3	1	1	77	R[505]K		5	A[555]T						4	A[726]V			USA	ERS352257	PRJEB4638	Optimer Fidaxomicin trial	Dingle et al., 2017
C00021066	c9673123-c3de-47cf-8427-a1b6e1cc5ee1	OPT_2816	2007-05-04	1	2		3	1	-	6			2							3	V[497]L			USA	SRR3334034	PRJNA304087	Optimer Fidaxomicin trial	Dingle et al., 2017
C00021000	2a8d65d4-645b-4ecc-b799-20ff31657bef	OPT_2761	2007-01-11	1	2		3	1	-	6			3							3	V[497]L			USA	SRR3340242	PRJNA304087	Optimer Fidaxomicin trial	Dingle et al., 2017
C00020468	701011a3-8183-43ee-9727-25e218c2f2f1	OPT_1921	2007-03-20	1	2		3	1	-	6			2							3	V[497]L			USA	SRR3333345	PRJNA304087	Optimer Fidaxomicin trial	Dingle et al., 2017
C00020462	6e33a538-3f66-44f7-8165-e6f3c21d7feb	OPT_1910	2006-12-19	1	2		3	75	-	6			2							3	V[497]L			USA	SRR3333329	PRJNA304087	Optimer Fidaxomicin trial	Dingle et al., 2017
C00020525	12016706-a034-4460-9ad1-8c98fcde6216	OPT_2322	2007-12-12	1	2		3	1	9	13	R[505]K		5	A[555]T						8	A[726]V	A[778]V		USA	SRR3340030	PRJNA304087	Optimer Fidaxomicin trial	Dingle et al., 2017
C00020324	0c4b6ea3-816a-47b5-96b5-4270cf79d62e	OPT_1811	2008-02-15	1	2		3	1	1	77	R[505]K		5	A[555]T						4	A[726]V			USA	SRR3340005	PRJNA304087	Optimer Fidaxomicin trial	Dingle et al., 2017
C00020556	26e2e780-d184-46de-a9d8-33de89d43b45	OPT_2351	2008-03-19	1	2		63	1	-	6			2							3	V[497]L			USA	SRR3340226	PRJNA304087	Optimer Fidaxomicin trial	Dingle et al., 2017
C00021044	8e9f8da6-23ce-42e3-bc0b-119aa073423f	OPT_2794	2007-04-20	1	2		3	1	-	6			2							3	V[497]L			USA	SRR3333552	PRJNA304087	Optimer Fidaxomicin trial	Dingle et al., 2017
C00020272	8330783f-bd6a-4bf8-bb0a-757f71e5d13d	OPT_1715	2007-09-17	1	2		3	1	1	39	R[505]K	H[502]N	6	A[555]T						4	A[726]V			USA	SRR3333435	PRJNA304087	Optimer Fidaxomicin trial	Dingle et al., 2017
C00021026	dc8bd7fb-b58f-4fc9-b3ca-ef87b0fa324d	OPT_2787	2007-03-21	1	2		3	1	1	77	R[505]K		5	A[555]T						4	A[726]V			USA	SRR3334125	PRJNA304087	Optimer Fidaxomicin trial	Dingle et al., 2017
C00020521	59401f4e-8f02-43ba-9bde-c663963a3434	OPT_2318	2007-11-30	1	2		3	1	1	77	R[505]K		5	A[555]T						4	A[726]V			USA	SRR3333226	PRJNA304087	Optimer Fidaxomicin trial	Dingle et al., 2017
C00011050	a7f7a874-ebcd-46d7-9fb4-4e00f4c66e0f	OPT_1794	2008-04-23	1	2		3	1	1	77	R[505]K		5	A[555]T						4	A[726]V			USA	ERS352282	PRJEB4638	Optimer Fidaxomicin trial	Dingle et al., 2017
C00020529	66318fde-b707-4946-9907-61f5343b566b	OPT_2325	2008-01-10	1	2		3	1	-	6			2							3	V[497]L			USA	SRR3333292	PRJNA304087	Optimer Fidaxomicin trial	Dingle et al., 2017
C00020313	53caead3-b500-41b3-a750-c5b94cca281b	OPT_1795	2008-05-01	1	2		3	1	1	77	R[505]K		5	A[555]T						4	A[726]V			USA	SRR3333095	PRJNA304087	Optimer Fidaxomicin trial	Dingle et al., 2017
C00011052	a6607f81-06ca-4952-a94c-3a56bb80f27c	OPT_1903	2006-09-13	1	2		3	1	-	6			8							3	V[497]L			USA	ERS352267	PRJEB4638	Optimer Fidaxomicin trial	Dingle et al., 2017
C00020965	4d07a5b9-3e63-424d-807a-0a177d433fde	OPT_2727	2006-10-31	1	2		3	1	8	6			2							3	V[497]L			USA	SRR3333058	PRJNA304087	Optimer Fidaxomicin trial	Dingle et al., 2017
C00011053	ed611d54-b5c4-4f0f-bdd3-760557b6a794	OPT_2299	2006-11-08	1	2		3	1	8	6			2							3	V[497]L			USA	ERS352272	PRJEB4638	Optimer Fidaxomicin trial	Dingle et al., 2017
C00020530	4ec8908a-db3c-4b20-870e-a23e28ae4b85	OPT_2326	2007-12-07	1	2		3	1	-	6			2							3	V[497]L			USA	SRR3333067	PRJNA304087	Optimer Fidaxomicin trial	Dingle et al., 2017
C00020586	535ee73a-1678-4006-99c9-a37c66c702f1	OPT_2381	2008-03-24	1	2		3	1	-	6			2							3	V[497]L			USA	SRR3333093	PRJNA304087	Optimer Fidaxomicin trial	Dingle et al., 2017
C00011059	c323bd1a-bbfd-4f94-9521-f8c85b4b3d1e	OPT_2303	2007-07-01	1	2		3	1	-	6			2							3	V[497]L			USA	ERS352263	PRJEB4638	Optimer Fidaxomicin trial	Dingle et al., 2017
C00020311	2b3df09d-fd22-4b46-bdff-acdceb31d62d	OPT_1792	2007-11-28	1	2		3	1	-	6			3							3	V[497]L			USA	SRR3340244	PRJNA304087	Optimer Fidaxomicin trial	Dingle et al., 2017
C00020537	d192f1f4-ef10-4529-b552-aaa9e950599c	OPT_2333	2008-01-03	1	2		64	1	-	6			2							3	V[497]L			USA	SRR3334067	PRJNA304087	Optimer Fidaxomicin trial	Dingle et al., 2017
C00020274	e20cb4d8-cb53-4893-b145-3a94354913d8	OPT_1718	2007-10-02	1	2		3	1	-	6			2							3	V[497]L			USA	SRR3334160	PRJNA304087	Optimer Fidaxomicin trial	Dingle et al., 2017
C00021100	2f0970a5-0d6e-4fa6-914f-901e511c48c6	OPT_2848	2007-11-14	1	2		3	1	-	6			3							3	V[497]L			USA	SRR3340269	PRJNA304087	Optimer Fidaxomicin trial	Dingle et al., 2017
C00020307	33fef952-12ed-4d15-aafb-836557829d3b	OPT_1785	2008-02-06	1	2		3	1	-	6			2							3	V[497]L			USA	SRR3332955	PRJNA304087	Optimer Fidaxomicin trial	Dingle et al., 2017
C00020539	699a0752-6684-40a9-81ed-300020f14fa8	OPT_2335	2008-01-15	1	2		64	1	-	6			3							3	V[497]L			USA	SRR3333307	PRJNA304087	Optimer Fidaxomicin trial	Dingle et al., 2017
C00020275	11247572-be46-4ea5-a271-24b12da2dcc1	OPT_1719	2007-09-21	1	2		3	1	-	6			2							3	V[497]L			USA	SRR3340027	PRJNA304087	Optimer Fidaxomicin trial	Dingle et al., 2017
C00021093	6dbf8ac1-f794-4df6-808d-dfdfa9628140	OPT_2841	2007-07-25	1	2		3	1	-	6			2							3	V[497]L			USA	SRR3333325	PRJNA304087	Optimer Fidaxomicin trial	Dingle et al., 2017
C00020531	1613e1fe-e2ad-4ecd-90a0-1f22a94be5e1	OPT_2327	2007-12-13	1	2		3	1	-	6			2							3	V[497]L			USA	SRR3340055	PRJNA304087	Optimer Fidaxomicin trial	Dingle et al., 2017
C00020932	e491ee33-0b31-4d55-9cdd-c610b86a7d2f	OPT_2694	2008-02-04	1	2		3	76	-	6			3							3	V[497]L			USA	SRR3334177	PRJNA304087	Optimer Fidaxomicin trial	Dingle et al., 2017
C00020308	73a766c1-a9d6-40c0-9953-8915a4457048	OPT_1786	2008-03-04	1	2		3	48	-	6			3							3	V[497]L			USA	SRR3333364	PRJNA304087	Optimer Fidaxomicin trial	Dingle et al., 2017
C00020470	129fb2c3-1301-49c6-b113-f0f9561c8554	OPT_1924	2007-08-11	1	2		3	1	8	6			2							3	V[497]L			Canada	SRR3340034	PRJNA304087	Optimer Fidaxomicin trial	Dingle et al., 2017
C00020545	1e2a888a-0fc8-44c3-b82c-74f37f38ae41	OPT_2341	2008-02-12	1	2		3	1	8	6			3							3	V[497]L			Canada	SRR3340190	PRJNA304087	Optimer Fidaxomicin trial	Dingle et al., 2017
C00020299	9dba8eb7-d355-4c96-818e-9586fbfe5503	OPT_1747	2008-05-28	1	2		94	1	10	6			3							3	V[497]L			Canada	SRR3333629	PRJNA304087	Optimer Fidaxomicin trial	Dingle et al., 2017
C00021094	07086299-3269-4a6c-b915-e922375c2629	OPT_2842	2007-07-17	1	2		63	1	-	6			2							3	V[497]L			Canada	SRR3225359	PRJNA304087	Optimer Fidaxomicin trial	Dingle et al., 2017
C00020259	7b800f6d-9418-48df-a81e-213772bc2255	OPT_1698	2007-08-07	1	2		94	1	10	6			3							3	V[497]L			Canada	SRR3334191	PRJNA304087	Optimer Fidaxomicin trial	Dingle et al., 2017
C00020304	e0429b58-3d12-41a1-b8f3-a35a87845588	OPT_1782	2007-10-02	1	2		3	1	-	6			2							3	V[497]L			Canada	SRR3335856	PRJNA304087	Optimer Fidaxomicin trial	Dingle et al., 2017
C00020540	38f10f97-7918-43dc-a418-83a993e29d0e	OPT_2336	2007-12-09	1	2		63	1	-	6			2							3	V[497]L			Canada	SRR3338242	PRJNA304087	Optimer Fidaxomicin trial	Dingle et al., 2017
C00011066	47e38557-06e1-45b6-a29d-2f6cc89c6eb8	OPT_2066	2008-01-17	1	2		3	48	-	6			2							3	V[497]L			Canada	ERS352254	PRJEB4638	Optimer Fidaxomicin trial	Dingle et al., 2017
C00020306	1cfdd8d7-063e-4559-9b35-5fa20cf39ae7	OPT_1784	2008-01-26	1	2		3	1	-	6			2							3	V[497]L			Canada	SRR3337799	PRJNA304087	Optimer Fidaxomicin trial	Dingle et al., 2017
C00020652	45d93b7b-a9c2-4163-b759-4ad3e09a7d50	OPT_2420	2008-02-09	1	2		63	1	-	6			2							3	V[497]L			Canada	SRR3338486	PRJNA304087	Optimer Fidaxomicin trial	Dingle et al., 2017
C00011068	943d3ea4-be4d-4ea2-bf5a-a2bdfed4f777	OPT_1864	2008-03-26	1	2		3	1	-	6			2							3	V[497]L			Canada	ERS352259	PRJEB4638	Optimer Fidaxomicin trial	Dingle et al., 2017
C00020325	96b2dc8b-3113-4b3d-9c3a-c248a217e7c3	OPT_1813	2008-03-29	1	2		94	1	10	6			2							3	V[497]L			Canada	SRR3334852	PRJNA304087	Optimer Fidaxomicin trial	Dingle et al., 2017
C00011070	60967b81-f09d-48d0-a592-75ee68ac0177	OPT_1787	2008-06-17	1	2		3	48	-	6			2							3	V[497]L			Canada	ERS352266	PRJEB4638	Optimer Fidaxomicin trial	Dingle et al., 2017
C00020599	2b173028-7686-44b8-a6ad-81c2077bb249	OPT_2394	2008-07-15	1	2		94	1	10	6			8							3	V[497]L			Canada	SRR3338156	PRJNA304087	Optimer Fidaxomicin trial	Dingle et al., 2017
C00020310	cf7bbd7b-cdc7-4a8a-997a-8926720862f4	OPT_1790	2008-07-15	1	2		63	1	-	6			3							3	V[497]L			Canada	SRR3335537	PRJNA304087	Optimer Fidaxomicin trial	Dingle et al., 2017
C00011072	731bce1b-5432-4f63-9027-ffa3d4d20de4	OPT_1846	2008-07-14	1	2		63	1	-	6			8							3	V[497]L			Canada	ERS352271	PRJEB4638	Optimer Fidaxomicin trial	Dingle et al., 2017
C00020588	12cdc6ba-1df8-4c1c-85e9-488f67e0901e	OPT_2383	2008-03-25	1	2		3	1	-	6			2							3	V[497]L			Canada	SRR3337728	PRJNA304087	Optimer Fidaxomicin trial	Dingle et al., 2017
C00020326	03acb4e5-0987-4f5d-b27a-6a28c9c4918a	OPT_1814	2008-03-27	1	2		94	1	-	6			2							3	V[497]L			Canada	SRR3337577	PRJNA304087	Optimer Fidaxomicin trial	Dingle et al., 2017
C00020277	d8892fcd-dd30-4194-bbf3-7407b5bec85c	OPT_1721	2007-09-19	1	2		3	1	-	6			2							3	V[497]L			Canada	SRR3335598	PRJNA304087	Optimer Fidaxomicin trial	Dingle et al., 2017
C00020327	138026a0-7751-4357-ae1c-d0a785c5d582	OPT_1815	2007-10-10	1	2		3	1	-	6			2							3	V[497]L			Canada	SRR3337733	PRJNA304087	Optimer Fidaxomicin trial	Dingle et al., 2017
C00020328	c4109a2f-c4a8-426e-a7d4-fb32a3a2553b	OPT_1816	2007-10-22	1	2		3	1	-	6			2							3	V[497]L			Canada	SRR3335455	PRJNA304087	Optimer Fidaxomicin trial	Dingle et al., 2017
C00020573	a09219d6-5f6a-49ea-9b80-b2cf13d5948b	OPT_2368	2007-11-19	1	2		3	1	-	6			3							3	V[497]L			Canada	SRR3334911	PRJNA304087	Optimer Fidaxomicin trial	Dingle et al., 2017
C00020305	e478099f-3afe-4ae6-b845-7be8a875887d	OPT_1783	2007-12-03	1	2		3	1	-	6			3							3	V[497]L			Canada	SRR3335885	PRJNA304087	Optimer Fidaxomicin trial	Dingle et al., 2017
C00020546	f1a2bf7e-a891-4576-a9f4-d484f0ae1d87	OPT_2342	2008-01-09	1	2		3	1	-	6			2							3	V[497]L			Canada	SRR3335983	PRJNA304087	Optimer Fidaxomicin trial	Dingle et al., 2017
C00020535	9cd0c1d9-6a30-4ff2-99a6-0858604c2215	OPT_2331	2008-01-14	1	2		3	1	-	6			2							3	V[497]L			Canada	SRR3334887	PRJNA304087	Optimer Fidaxomicin trial	Dingle et al., 2017
C00020329	888fc1b1-31fd-4350-814b-a59fb0bbdf01	OPT_1817	2008-02-20	1	2		3	1	-	6			2							3	V[497]L			Canada	SRR3339332	PRJNA304087	Optimer Fidaxomicin trial	Dingle et al., 2017
C00020441	1b404072-a323-4133-8c3a-c164732d8ec8	OPT_1855	2008-02-25	1	2		3	1	-	6			2							3	V[497]L			Canada	SRR3337786	PRJNA304087	Optimer Fidaxomicin trial	Dingle et al., 2017
C00021108	1c3a5238-4b68-4473-a310-b98f2d95caa6	OPT_2857	2008-04-01	1	2		3	1	-	6			2							3	V[497]L			Canada	SRR3337791	PRJNA304087	Optimer Fidaxomicin trial	Dingle et al., 2017
C00020330	8217a0d6-9fad-48b8-a342-168318c5180f	OPT_1818	2008-04-01	1	2		3	1	-	6			2							3	V[497]L			Canada	SRR3339037	PRJNA304087	Optimer Fidaxomicin trial	Dingle et al., 2017
C00020292	e73a0ff7-2f61-4de8-8551-b35af8d18356	OPT_1740	2008-04-15	1	2		3	1	-	6			2							3	V[497]L			Canada	SRR3335902	PRJNA304087	Optimer Fidaxomicin trial	Dingle et al., 2017
C00016335	c5ef1a6d-db70-4e4a-b6b2-033c927c9453	OPT-1877	2008-05-27	1	2		3	1	-	6			2							3	V[497]L			Canada	ERS352288	PRJEB4638	Optimer Fidaxomicin trial	Dingle et al., 2017
C00020331	65dd537d-a1d4-49ba-8b15-f775b97058dc	OPT_1819	2008-06-10	1	2		3	1	-	6			3							3	V[497]L			Canada	SRR3338755	PRJNA304087	Optimer Fidaxomicin trial	Dingle et al., 2017
C00020309	56ea6ee3-575c-429d-a88e-97e22d10ec80	OPT_1788	2008-06-17	1	2		3	1	-	6			2							3	V[497]L			Canada	SRR3338638	PRJNA304087	Optimer Fidaxomicin trial	Dingle et al., 2017
C00020596	f56cb188-192d-4110-8efe-6658ad17b215	OPT_2391	2008-06-23	1	2		3	1	-	6			2							3	V[497]L			Canada	SRR3336037	PRJNA304087	Optimer Fidaxomicin trial	Dingle et al., 2017
C00021109	0e967d1f-1c03-49a9-a1b9-53287e8402ff	OPT_2858	2008-06-25	1	2		3	1	-	6			2							3	V[497]L			Canada	SRR3337689	PRJNA304087	Optimer Fidaxomicin trial	Dingle et al., 2017
C00020611	32254e2b-3fde-4c69-8026-5bdb371d2d96	OPT_2406	2008-07-14	1	2		3	1	-	6			2							3	V[497]L			Canada	SRR3338202	PRJNA304087	Optimer Fidaxomicin trial	Dingle et al., 2017
C00020332	407ac708-0cd2-45af-9752-9ec581ff09a3	OPT_1820	2008-07-15	1	2		3	1	8	6			2							3	V[497]L			Canada	SRR3338462	PRJNA304087	Optimer Fidaxomicin trial	Dingle et al., 2017
C00020303	32b983d6-14d2-4a91-8391-58a832df68e8	OPT_1781	2007-11-27	1	2		3	1	1	77	R[505]K		6	A[555]T						4	A[726]V			USA	SRR3332950	PRJNA304087	Optimer Fidaxomicin trial	Dingle et al., 2017
C00011077	5e7bb17e-46d3-4adc-852b-651e07d9099e	OPT_1847	2008-07-04	1	2		60	1	-	6			2							2				Canada	ERS352389	PRJEB4638	Optimer Fidaxomicin trial	Dingle et al., 2017
C00020430	e1ae551e-389e-4e14-9f8f-096331ec1141	OPT_1824	2008-07-11	1	2		60	1	-	6			2							2				Canada	SRR3335867	PRJNA304087	Optimer Fidaxomicin trial	Dingle et al., 2017
C00020576	133f96f1-edba-4205-ad9b-6fecf29cfd5e	OPT_2371	2007-11-12	1	2		3	1	1	77	R[505]K		5	A[555]T						4	A[726]V			USA	SRR3340037	PRJNA304087	Optimer Fidaxomicin trial	Dingle et al., 2017
C00020333	025702cb-569f-4e60-8c52-501e23097b33	OPT_1821	2008-03-14	1	2		3	1	-	6			3							3	V[497]L			USA	SRR3339968	PRJNA304087	Optimer Fidaxomicin trial	Dingle et al., 2017
C00020443	18b37b78-9757-4ef1-b577-4f976f14e163	OPT_1862	2008-02-08	1	2		95	1	-	6			3							3	V[497]L			USA	SRR3340070	PRJNA304087	Optimer Fidaxomicin trial	Dingle et al., 2017
C00020334	e6e9790f-f09b-4a53-8964-84e54611501e	OPT_1822	2008-03-17	1	2		3	1	-	6			2							3	V[497]L			USA	SRR3334190	PRJNA304087	Optimer Fidaxomicin trial	Dingle et al., 2017
C00020589	7dca62da-5430-4241-b4c8-dce98bdc0c90	OPT_2384	2008-04-18	1	2		95	1	-	6			2							3	V[497]L			USA	SRR3333409	PRJNA304087	Optimer Fidaxomicin trial	Dingle et al., 2017
C00020562	c869fe11-0132-49dd-aff5-da0b579053a6	OPT_2357	2008-03-05	1	2		64	1	-	6			2							3	V[497]L			Canada	SRR3334030	PRJNA304087	Optimer Fidaxomicin trial	Dingle et al., 2017
C00020447	c1706838-1e5f-4c19-aabd-479f2c463646	OPT_1881	2008-06-02	1	2		64	1	-	6			2							3	V[497]L			Canada	SRR3334002	PRJNA304087	Optimer Fidaxomicin trial	Dingle et al., 2017
C00020616	18bfd170-7b9b-43fc-abe5-133c6b451877	OPT_2411	2007-04-19	1	2		60	1	-	6			2							2				USA	SRR3340071	PRJNA304087	Optimer Fidaxomicin trial	Dingle et al., 2017
C00020619	8016b249-90dc-4d37-b959-fc00c19b1028	OPT_2414	2007-08-22	1	2		3	1	-	6			2							3	V[497]L			USA	SRR3333418	PRJNA304087	Optimer Fidaxomicin trial	Dingle et al., 2017
C00020669	8b99f3ee-0f6b-4dbc-a7e4-be60e4f69b40	OPT_2437	2007-12-26	1	2		3	1	1	113	R[505]K		5	A[555]T						4	A[726]V			USA	SRR3333471	PRJNA304087	Optimer Fidaxomicin trial	Dingle et al., 2017
C00020878	c708e784-1308-4972-803f-29766b62879a	OPT_2641	2008-10-23	1	2		3	1	-	6			2							3	V[497]L			USA	SRR3334022	PRJNA304087	Optimer Fidaxomicin trial	Dingle et al., 2017
C00020913	83aabb77-1ca8-4665-8eb5-0a5e272c0dfc	OPT_2675	2008-11-06	1	2		3	1	-	6			2							3	V[497]L			USA	SRR3333437	PRJNA304087	Optimer Fidaxomicin trial	Dingle et al., 2017
C00010892	8234c21e-b030-4d10-b64e-0ce75b72990c	OPT_2058	2007-12-18	1	2		3	1	-	6			8							3	V[497]L			USA	ERS352284	PRJEB4638	Optimer Fidaxomicin trial	Dingle et al., 2017
C00010894	cd79566b-68d8-453b-96a2-d9ede931c74f	OPT_1951	2008-10-15	1	2		60	1	-	6			2							2				USA	ERS352279	PRJEB4638	Optimer Fidaxomicin trial	Dingle et al., 2017
C00020848	34d9f863-5c8e-4291-9472-a921bb68cf7a	OPT_2611	2009-02-17	1	2		3	1	1	6			2							3	V[497]L			USA	SRR3332959	PRJNA304087	Optimer Fidaxomicin trial	Dingle et al., 2017
C00020792	043f5266-a39b-4a94-a123-1114be3c3223	OPT_2557	2009-08-21	1	2		3	1	1	39	R[505]K	H[502]N	6	A[555]T						4	A[726]V			USA	SRR3339976	PRJNA304087	Optimer Fidaxomicin trial	Dingle et al., 2017
C00020662	2c0e8b84-c611-4ab1-a8d6-31a27ef0c485	OPT_2430	2007-10-12	1	2		3	1	1	39	R[505]K	H[502]N	5	A[555]T						4	A[726]V			USA	SRR3340248	PRJNA304087	Optimer Fidaxomicin trial	Dingle et al., 2017
C00020736	55e23cc7-23ff-443b-a441-a6ed20e1547c	OPT_2502	2009-05-14	1	2		60	1	-	6			3							2				USA	SRR3333106	PRJNA304087	Optimer Fidaxomicin trial	Dingle et al., 2017
C00020655	2d1d3ca6-e6af-49a5-94f8-d05f4a0daea6	OPT_2423	2008-02-20	1	2		3	1	8	6			3							3	V[497]L			USA	SRR3340259	PRJNA304087	Optimer Fidaxomicin trial	Dingle et al., 2017
C00020667	5d6ecd2a-36a0-49a5-b3d8-3b5257dc3c20	OPT_2435	2007-12-18	1	2		3	1	-	6			2							3	V[497]L			USA	SRR3333248	PRJNA304087	Optimer Fidaxomicin trial	Dingle et al., 2017
C00020293	df105d92-52e2-4d65-9978-04120681a909	OPT_1741	2008-05-14	1	2		3	1	1	77	R[505]K		5	A[555]T						4	A[726]V			USA	SRR3334140	PRJNA304087	Optimer Fidaxomicin trial	Dingle et al., 2017
C00020850	595cedf8-6d9f-4cca-bd9d-6eaa1666507b	OPT_2613	2009-02-18	1	2		3	1	-	6			3							3	V[497]L			USA	SRR3333227	PRJNA304087	Optimer Fidaxomicin trial	Dingle et al., 2017
C00021068	2af4d038-4345-42c6-b5b7-fd381eb5d721	OPT_2818	2007-05-22	1	2		3	1	1	39	R[505]K	H[502]N	5	A[555]T						4	A[726]V			USA	SRR3340243	PRJNA304087	Optimer Fidaxomicin trial	Dingle et al., 2017
C00021069	7aacfb18-db9e-4edb-936d-5360aead1823	OPT_2819	2007-05-22	1	2		3	1	-	6			2							3	V[497]L			USA	SRR3333396	PRJNA304087	Optimer Fidaxomicin trial	Dingle et al., 2017
C00020670	cb8ba876-a1fb-49fc-a194-a5b09bbe6155	OPT_2438	2008-04-07	1	2		3	1	1	39	R[505]K	H[502]N	5	A[555]T						4	A[726]V			USA	SRR3334044	PRJNA304087	Optimer Fidaxomicin trial	Dingle et al., 2017
C00020498	372baf02-c8b2-4c84-9f3c-5abd89fb84f5	OPT_2067	2008-09-24	1	2		3	1	-	6			3							3	V[497]L			USA	SRR3333423	PRJNA304087	Optimer Fidaxomicin trial	Dingle et al., 2017
C00020671	18e2dce5-9347-4e3f-93a8-1796b0e112e2	OPT_2439	2008-04-23	1	2		3	1	-	6			3							3	V[497]L			USA	SRR3340072	PRJNA304087	Optimer Fidaxomicin trial	Dingle et al., 2017
C00020681	406579a8-0796-41e6-885b-9b8ec94021ca	OPT_2448	2008-06-22	1	2		3	1	-	6			2							3	V[497]L			USA	SRR3333007	PRJNA304087	Optimer Fidaxomicin trial	Dingle et al., 2017
C00020877	f9c7fca0-4609-40a5-958b-586158b89fc4	OPT_2640	2008-09-17	1	2		3	1	-	6			2							3	V[497]L			USA	SRR3334444	PRJNA304087	Optimer Fidaxomicin trial	Dingle et al., 2017
C00020828	77030901-2a90-4f28-8854-7ef342254f77	OPT_2592	2009-01-08	1	2		3	1	-	6			2							3	V[497]L			USA	SRR3334238	PRJNA304087	Optimer Fidaxomicin trial	Dingle et al., 2017
C00020829	f0c5655b-6b16-4051-87da-bfe07ba79174	OPT_2593	2009-01-15	1	2		3	1	-	114		H[502]N	6	A[555]T						5	V[497]L	A[778]V		USA	SRR3340057	PRJNA304087	Optimer Fidaxomicin trial	Dingle et al., 2017
C00020791	1512071f-c310-4044-8f2f-5a5c87d8bed1	OPT_2556	2009-07-24	1	2		3	1	-	6			2							3	V[497]L			USA	SRR3340048	PRJNA304087	Optimer Fidaxomicin trial	Dingle et al., 2017
C00020517	968ce59a-8948-4fa2-b2d6-d8ac546a9c85	OPT_2314	2007-07-27	1	2		3	1	-	6			2							3	V[497]L			USA	SRR3333575	PRJNA304087	Optimer Fidaxomicin trial	Dingle et al., 2017
C00020876	032d4208-e3a3-4c29-a400-4b4ce776cfdb	OPT_2639	2009-04-02	1	2		3	48	-	6			2							3	V[497]L			USA	SRR3339971	PRJNA304087	Optimer Fidaxomicin trial	Dingle et al., 2017
C00020499	206f2337-3b9c-4f64-abea-ea90e6bf893c	OPT_2074	2007-12-20	1	2		3	1	-	6			2							3	V[497]L			Belgium	SRR3332968	PRJNA304087	Optimer Fidaxomicin trial	Dingle et al., 2017
C00020891	aaee63b5-2aff-4d6d-aed6-7e8fb8186326	OPT_2653	2008-07-09	1	2		3	1	1	13	R[505]K		6	A[555]T						8	A[726]V	A[778]V		USA	SRR3333708	PRJNA304087	Optimer Fidaxomicin trial	Dingle et al., 2017
C00020804	c1b380b2-e1ca-479e-8cce-ef42371ae757	OPT_2568	2009-09-11	1	2		3	1	-	6			2							3	V[497]L			France	SRR3334462	PRJNA304087	Optimer Fidaxomicin trial	Dingle et al., 2017
C00020892	17571449-d5dc-4913-9055-7bc1677fa99b	OPT_2654	2008-07-03	1	2		64	1	1	6			2							3	V[497]L			Canada	SRR3337760	PRJNA304087	Optimer Fidaxomicin trial	Dingle et al., 2017
C00010915	e13891cc-771a-47e6-a26a-22e55ae1cd81	OPT_2044	2008-09-11	1	2		63	1	-	6			2							3	V[497]L			Canada	ERS352280	PRJEB4638	Optimer Fidaxomicin trial	Dingle et al., 2017
C00020900	1fea2849-7eb9-46a1-be21-e07783038275	OPT_2662	2008-09-24	1	2		3	1	8	6			2							3	V[497]L			Canada	SRR3338078	PRJNA304087	Optimer Fidaxomicin trial	Dingle et al., 2017
C00020928	6d2cb580-2c2c-4190-bc8c-f494e6305c04	OPT_2690	2008-11-24	1	2		3	1	8	6			3							3	V[497]L			Canada	SRR3338898	PRJNA304087	Optimer Fidaxomicin trial	Dingle et al., 2017
C00020929	edd091b6-d023-40c2-ad15-851a4b492122	OPT_2691	2008-11-30	1	2		63	1	-	6			3							3	V[497]L			Canada	SRR3335951	PRJNA304087	Optimer Fidaxomicin trial	Dingle et al., 2017
C00010918	5d3f9373-9733-4f91-b80b-069b77a8a6d0	OPT_2234	2009-03-03	1	2		66	1	1	6			2							3	V[497]L			Canada	ERS352273	PRJEB4638	Optimer Fidaxomicin trial	Dingle et al., 2017
C00020699	feacbf3c-eec9-43e0-a212-713d4cfe73a3	OPT_2465	2009-03-10	1	2		3	48	-	6			2							3	V[497]L			Canada	SRR3336095	PRJNA304087	Optimer Fidaxomicin trial	Dingle et al., 2017
C00010920	18a29d70-3f7c-4d34-b8bd-7721ed3e16b6	OPT_2235	2009-03-09	1	2		63	1	-	6			2							3	V[497]L			Canada	ERS352285	PRJEB4638	Optimer Fidaxomicin trial	Dingle et al., 2017
C00020710	b403c35f-97a4-4f00-ad16-9ea49afa35a7	OPT_2476	2009-04-08	1	2		63	1	-	6			2							3	V[497]L			Canada	SRR3335228	PRJNA304087	Optimer Fidaxomicin trial	Dingle et al., 2017
C00010923	1571901f-e4c9-407b-b65a-25abc4edf201	OPT_1953	2008-09-26	1	2		64	1	-	6			2							3	V[497]L			Canada	ERS352262	PRJEB4638	Optimer Fidaxomicin trial	Dingle et al., 2017
C00010925	de66ae41-e3fa-4b71-8ee3-c10ec293c720	OPT_1954	2008-10-03	1	2		64	1	-	6			2							3	V[497]L			Canada	ERS352269	PRJEB4638	Optimer Fidaxomicin trial	Dingle et al., 2017
C00020816	7d39b8b2-46bf-4a08-a7ff-db44add5333c	OPT_2580	2008-11-06	1	2		64	1	-	6			2							3	V[497]L			Canada	SRR3334162	PRJNA304087	Optimer Fidaxomicin trial	Dingle et al., 2017
C00010929	916e7300-462a-41c3-a79f-fd8ce01a62a4	OPT_2238	2009-03-02	1	2		60	1	-	6			2							2				Canada	ERS352253	PRJEB4638	Optimer Fidaxomicin trial	Dingle et al., 2017
C00020711	ec88c0ae-6c39-4bce-b1f7-3b7d0b1abf13	OPT_2477	2009-03-24	1	2		64	1	-	6			2							3	V[497]L			Canada	SRR3335938	PRJNA304087	Optimer Fidaxomicin trial	Dingle et al., 2017
C00020901	4cb74276-4f09-4660-9606-f9e4eafa4153	OPT_2663	2008-09-09	1	2		3	1	-	6			2							3	V[497]L			Canada	SRR3338538	PRJNA304087	Optimer Fidaxomicin trial	Dingle et al., 2017
C00020905	cd36b93a-8320-4f5f-83f1-6dffb42d3b27	OPT_2667	2008-09-30	1	2		3	1	-	6			3							3	V[497]L			Canada	SRR3335523	PRJNA304087	Optimer Fidaxomicin trial	Dingle et al., 2017
C00020914	23ecd98a-1dac-416c-896f-3b887a38a72e	OPT_2676	2008-10-14	1	2		3	1	-	6			2							3	V[497]L			Canada	SRR3338108	PRJNA304087	Optimer Fidaxomicin trial	Dingle et al., 2017
C00020915	93eed590-65ac-42db-9b34-bb285840b116	OPT_2677	2008-10-29	1	2		3	1	-	6			2							3	V[497]L			Canada	SRR3334826	PRJNA304087	Optimer Fidaxomicin trial	Dingle et al., 2017
C00010935	fa1db418-05bf-4e58-86e7-4faf7514c046	OPT_2060	2008-10-30	1	2		3	1	-	6			2							3	V[497]L			Canada	ERS352270	PRJEB4638	Optimer Fidaxomicin trial	Dingle et al., 2017
C00020916	8d57942d-78f4-4152-8cad-b8ecf47afea2	OPT_2678	2008-11-04	1	2		3	1	-	6			2							3	V[497]L			Canada	SRR3339368	PRJNA304087	Optimer Fidaxomicin trial	Dingle et al., 2017
C00020917	9d33386a-1a2c-4590-8d53-ff50846869c8	OPT_2679	2008-11-11	1	2		3	1	-	6			2							3	V[497]L			Canada	SRR3334893	PRJNA304087	Optimer Fidaxomicin trial	Dingle et al., 2017
C00020762	fe4f6825-d45e-4234-84a6-ccbaf672ba91	OPT_2528	2008-11-13	1	2		3	1	-	6			2							3	V[497]L			Canada	SRR3336093	PRJNA304087	Optimer Fidaxomicin trial	Dingle et al., 2017
C00020819	2ea9ff8c-2014-40f3-9718-7fe81719ccc1	OPT_2583	2008-11-25	1	2		3	1	-	6			2							3	V[497]L			Canada	SRR3339371	PRJNA304087	Optimer Fidaxomicin trial	Dingle et al., 2017
C00020820	8ded5be7-0ba8-408a-bcf1-8edcc0f88bcd	OPT_2584	2008-12-04	1	2		3	1	-	6			2							3	V[497]L			Canada	SRR3333042	PRJNA304087	Optimer Fidaxomicin trial	Dingle et al., 2017
C00020500	4b17e117-4d9d-425b-b280-d6ac6fe5703e	OPT_2078	2009-01-09	1	2		3	1	-	6			2							3	V[497]L			Canada	SRR3338528	PRJNA304087	Optimer Fidaxomicin trial	Dingle et al., 2017
C00020854	a70c452b-1901-4f1e-9e81-d35ed807fe63	OPT_2617	2009-01-16	1	2		3	1	-	6			9	G[467]V						3	V[497]L			Canada	SRR3335144	PRJNA304087	Optimer Fidaxomicin trial - human clinical isolate	Dingle et al., 2017
C00010936	1456104c-5312-40a5-afe8-7cba99673fbc	OPT_2076	2009-01-20	1	2		3	1	-	6			2							3	V[497]L			Canada	ERS352276	PRJEB4638	Optimer Fidaxomicin trial	Dingle et al., 2017
C00020494	172fca4d-020b-40ea-8f9d-cc381796e8f2	OPT_2048	2009-01-26	1	2		3	1	-	6			2							3	V[497]L			Canada	SRR3333243	PRJNA304087	Optimer Fidaxomicin trial	Dingle et al., 2017
C00020855	7a42ddd5-6c28-41d4-bad6-b2c6b7bafa50	OPT_2618	2009-02-02	1	2		3	1	-	6			2							3	V[497]L			Canada	SRR3338979	PRJNA304087	Optimer Fidaxomicin trial	Dingle et al., 2017
C00020713	db6a5fdb-a124-4003-abd7-55392097a85d	OPT_2479	2009-02-24	1	2		3	1	-	6			2							3	V[497]L			Canada	SRR3335815	PRJNA304087	Optimer Fidaxomicin trial	Dingle et al., 2017
C00020714	35c871f9-b542-4bb5-a83a-77219b2143b6	OPT_2480	2009-03-25	1	2		3	1	-	6			2							3	V[497]L			Canada	SRR3338223	PRJNA304087	Optimer Fidaxomicin trial	Dingle et al., 2017
C00020715	0de0c4c8-c040-4ba2-932f-95e4743377f6	OPT_2481	2009-04-03	1	2		3	1	-	6			2							3	V[497]L			Canada	SRR3337684	PRJNA304087	Optimer Fidaxomicin trial	Dingle et al., 2017
C00020716	d0cab4f5-7d14-4570-a3b0-ee9f42163ea3	OPT_2482	2009-04-06	1	2		3	1	8	6			2							3	V[497]L			Canada	SRR3335544	PRJNA304087	Optimer Fidaxomicin trial	Dingle et al., 2017
C00020764	5699c8ae-b757-43bf-9a44-a8fa46053cf7	OPT_2530	2009-04-08	1	2		64	1	-	115			2							3	V[497]L			Canada	SRR3338635	PRJNA304087	Optimer Fidaxomicin trial	Dingle et al., 2017
C00020776	2e2c8f79-3dbd-4a9c-96d0-40f410eaa9dc	OPT_2541	2009-04-24	1	2		3	1	-	6			2							3	V[497]L			Canada	SRR3338170	PRJNA304087	Optimer Fidaxomicin trial	Dingle et al., 2017
C00020482	43339a13-8869-4e87-babe-de927eb56f59	OPT_1939	2009-05-27	1	2		3	1	-	6			2							3	V[497]L			Canada	SRR3338476	PRJNA304087	Optimer Fidaxomicin trial	Dingle et al., 2017
C00020897	65b9be58-4fa9-4036-a0ff-4d7548c2c11a	OPT_2659	2008-08-22	1	2		60	1	-	6			2							2				Canada	SRR3225360	PRJNA304087	Optimer Fidaxomicin trial	Dingle et al., 2017
C00010939	01df966c-46d1-483b-9dbc-e99a9762a0fe	OPT_1950	2008-09-09	1	2		3	48	-	6			8							3	V[497]L			Canada	ERS352256	PRJEB4638	Optimer Fidaxomicin trial	Dingle et al., 2017
C00020907	85707992-d308-45f1-95ba-f86769ff368f	OPT_2669	2008-09-24	1	2		94	1	10	6			2							3	V[497]L			Canada	SRR3225357	PRJNA304087	Optimer Fidaxomicin trial	Dingle et al., 2017
C00020919	394d1afd-87c5-4471-8e86-db92eb0ca6ca	OPT_2681	2008-10-07	1	2		3	48	-	6			2							3	V[497]L			Canada	SRR3225361	PRJNA304087	Optimer Fidaxomicin trial	Dingle et al., 2017
C00020822	ceb07235-f87f-4904-9ff1-eafa150fb9a6	OPT_2586	2008-11-26	1	2		63	1	-	6			2							3	V[497]L			Canada	SRR3333048	PRJNA304087	Optimer Fidaxomicin trial	Dingle et al., 2017
C00020856	aa5a208a-4168-4dc7-8056-8d014524a39a	OPT_2619	2009-01-26	1	2		3	48	-	6			2							3	V[497]L			Canada	SRR3225365	PRJNA304087	Optimer Fidaxomicin trial	Dingle et al., 2017
C00020702	ce70a8e8-c3b6-44b1-be47-c4ce8d8f6347	OPT_2468	2009-03-05	1	2		94	1	10	6			3							3	V[497]L			Canada	SRR3225358	PRJNA304087	Optimer Fidaxomicin trial	Dingle et al., 2017
C00020868	f3e6cf09-66c7-4773-821b-ced2f62b6dab	OPT_2631	2009-02-12	1	2		3	1	-	6			2							3	V[497]L			USA	SRR3334407	PRJNA304087	Optimer Fidaxomicin trial	Dingle et al., 2017
C00020908	6ecef815-3093-4227-baff-0f7bb4375e18	OPT_2670	2008-10-02	1	2		3	1	1	39	R[505]K	H[502]N	6	A[555]T						4	A[726]V			USA	SRR3333331	PRJNA304087	Optimer Fidaxomicin trial	Dingle et al., 2017
C00020823	4a4931f8-7987-41b4-9557-ba25f01fcf25	OPT_2587	2008-12-02	1	2		3	1	1	39	R[505]K	H[502]N	5	A[555]T						4	A[726]V			USA	SRR3334077	PRJNA304087	Optimer Fidaxomicin trial	Dingle et al., 2017
C00020874	1620e92e-ad63-49da-a0e7-9a5f09d61db4	OPT_2637	2009-01-20	1	2		3	1	1	77	R[505]K		5	A[555]T						4	A[726]V			USA	SRR3340056	PRJNA304087	Optimer Fidaxomicin trial	Dingle et al., 2017
C00010942	f77c25ae-4c53-459c-8d4d-9bc5b9390cf0	OPT_2046	2008-09-16	1	2		3	1	8	6			2							3	V[497]L			USA	ERS352268	PRJEB4638	Optimer Fidaxomicin trial	Dingle et al., 2017
C00020909	1dccdea3-4927-40ef-b7d9-6d85a9f96ce0	OPT_2671	2008-09-29	1	2		3	1	8	6			3							3	V[497]L			USA	SRR3340188	PRJNA304087	Optimer Fidaxomicin trial	Dingle et al., 2017
C00020726	11a49f0f-e23e-4da0-929d-9ef6ec16b601	OPT_2492	2009-04-22	1	2		3	48	-	116			2							3	V[497]L			USA	SRR3340029	PRJNA304087	Optimer Fidaxomicin trial	Dingle et al., 2017
C00020478	cd2ec448-9d33-4112-83e5-5457326cd6fb	OPT_1932	2009-05-15	1	2		3	1	-	6			2							3	V[497]L			USA	SRR3334051	PRJNA304087	Optimer Fidaxomicin trial	Dingle et al., 2017
C00020496	285fdba2-3ec9-4187-b103-6715e05192dc	OPT_2054	2008-08-20	1	2		3	1	-	6			2							3	V[497]L			Canada	SRR3337759	PRJNA304087	Optimer Fidaxomicin trial	Dingle et al., 2017
C00020911	c0246fe4-fd4c-4668-a326-80591c0abd21	OPT_2673	2008-08-25	1	2		3	1	-	6			2							3	V[497]L			Canada	SRR3335431	PRJNA304087	Optimer Fidaxomicin trial	Dingle et al., 2017
C00020912	751ac1b1-c6fa-4305-afb5-fca7ea79cd3c	OPT_2674	2008-08-29	1	2		3	1	-	6			3							3	V[497]L			Canada	SRR3338940	PRJNA304087	Optimer Fidaxomicin trial	Dingle et al., 2017
C00020833	53637cff-812f-4a83-9b9c-c0540962f084	OPT_2597	2008-12-03	1	2		3	1	-	6			2							3	V[497]L			Canada	SRR3334904	PRJNA304087	Optimer Fidaxomicin trial	Dingle et al., 2017
C00020834	9f42cc04-04f9-4683-a435-e6a797cb4b32	OPT_2598	2008-12-06	1	2		3	1	-	6			3							3	V[497]L			Canada	SRR3333403	PRJNA304087	Optimer Fidaxomicin trial	Dingle et al., 2017
C00010953	da8b443e-560f-4d84-a3b2-a689bff209bc	OPT_2082	2009-01-20	1	2		3	1	-	6			8							3	V[497]L			Canada	ERS352283	PRJEB4638	Optimer Fidaxomicin trial	Dingle et al., 2017
C00020861	bd328252-8828-475f-afe4-fc62c3e529d5	OPT_2624	2009-01-23	1	2		3	1	-	6			2							3	V[497]L			Canada	SRR3335291	PRJNA304087	Optimer Fidaxomicin trial	Dingle et al., 2017
C00020705	4139a5f8-bf99-4a62-b7b2-aef69910aa0d	OPT_2471	2009-01-29	1	2		3	1	-	6			2							3	V[497]L			Canada	SRR3338465	PRJNA304087	Optimer Fidaxomicin trial	Dingle et al., 2017
C00020709	92e4025b-6fba-4bba-97c8-2ca37d42febb	OPT_2475	2009-02-20	1	2		3	1	-	6			3							3	V[497]L			Canada	SRR3334817	PRJNA304087	Optimer Fidaxomicin trial	Dingle et al., 2017
C00020708	ded2e127-3e29-4c2a-bc78-585f8dcee18f	OPT_2474	2009-02-23	1	2		3	1	-	6			3							3	V[497]L			Canada	SRR3335844	PRJNA304087	Optimer Fidaxomicin trial	Dingle et al., 2017
C00020729	a202e0fc-aace-4e86-919e-0038af4f83d8	OPT_2495	2009-03-02	1	2		3	1	-	6			2							3	V[497]L			Canada	SRR3334922	PRJNA304087	Optimer Fidaxomicin trial	Dingle et al., 2017
C00010955	e4d54c7d-bbd6-4c97-a8b0-922d7e0f7f4d	OPT_1958	2008-10-14	1	2		3	1	1	77	R[505]K		5	A[555]T						4	A[726]V			USA	ERS352274	PRJEB4638	Optimer Fidaxomicin trial	Dingle et al., 2017
C00020863	76db3e9f-d830-440c-ac6b-466fda1e5927	OPT_2626	2008-12-17	1	2		3	1	-	6			5	A[555]T						5	V[497]L	A[778]V		USA	SRR3333381	PRJNA304087	Optimer Fidaxomicin trial	Dingle et al., 2017
C00020858	bc0c8460-6995-4ed0-ae09-19f28c8bf3a9	OPT_2621	2008-12-14	1	2		3	1	1	77	R[505]K		5	A[555]T						4	A[726]V			USA	SRR3333812	PRJNA304087	Optimer Fidaxomicin trial	Dingle et al., 2017
C00020797	bc849903-f370-4418-93c6-461eadd45e93	OPT_2561	2009-04-03	1	2		3	1	8	6			2							3	V[497]L			USA	SRR3333815	PRJNA304087	Optimer Fidaxomicin trial	Dingle et al., 2017
C00010959	d84c7e04-bfad-49a0-8b27-9b460822007b	OPT_2232	2009-02-19	1	2		60	1	-	6			2							2				Canada	ERS352287	PRJEB4638	Optimer Fidaxomicin trial	Dingle et al., 2017
C00020717	483f15cd-8f91-4ecb-af5b-09b188383e04	OPT_2483	2009-04-03	1	2		3	1	-	6			10	T[674]I						3	V[497]L			Canada	SRR3225356	PRJNA304087	Optimer Fidaxomicin trial - human clinical isolate	Dingle et al., 2017
C00020718	1a3997de-a39e-4ceb-865c-80ac3fe60370	OPT_2484	2009-04-08	1	2		3	1	-	13	R[505]K		2							3	V[497]L			Canada	SRR3225363	PRJNA304087	Optimer Fidaxomicin trial	Dingle et al., 2017
C00020769	342190a3-1dfe-49d2-9113-aa8d3ecf858c	OPT_2535	2009-06-11	1	2		3	1	-	6			10	T[674]I						3	V[497]L			Canada	SRR3225364	PRJNA304087	Optimer Fidaxomicin trial - human clinical isolate	Dingle et al., 2017
C00010961	16c55f75-d260-414f-bf6e-161c59fd44fc	OPT_1963	2009-09-11	1	2		3	1	-	6			10	T[674]I						3	V[497]L			Canada	ERS352286	PRJEB4638	Optimer Fidaxomicin trial - human clinical isolate	Dingle et al., 2017
C00020807	f29e97f4-81b9-47b2-973c-163ba7576a51	OPT_2571	2009-09-16	1	2		60	1	-	6			2							2				Canada	SRR3333405	PRJNA304087	Optimer Fidaxomicin trial	Dingle et al., 2017
C00028639	164c5792-066f-43e2-820d-10bf2eb0ee3f	OPT_1960	2009-07-30	1	2		3	1	-	13	R[505]K		3							3	V[497]L			USA	SRR3340059	PRJNA304087	Optimer Fidaxomicin trial	Dingle et al., 2017
C00020477	0eb9871d-bbae-474c-9fda-6ff714eec415	OPT_1931	2009-05-01	1	2		3	1	-	6			2							3	V[497]L			USA	SRR3340018	PRJNA304087	Optimer Fidaxomicin trial	Dingle et al., 2017
C00020803	daaa4c73-ba5e-4e48-b186-a3e3eb3e487c	OPT_2567	2009-07-09	1	2		3	1	+	77	R[505]K		5	A[555]T						4	A[726]V			USA	SRR3334112	PRJNA304087	Optimer Fidaxomicin trial	Dingle et al., 2017
C00010969	95c3de0f-b7ea-4074-9a8d-bf9603c0a5e4	OPT_2259	2009-08-03	1	2		64	1	-	6			2							3	V[497]L			USA	ERS352264	PRJEB4638	Optimer Fidaxomicin trial	Dingle et al., 2017
C00020753	7b29aa67-2434-4af0-8423-a210d63cffbe	OPT_2519	2009-09-29	1	2		64	1	-	6			3							3	V[497]L			Canada	SRR3338983	PRJNA304087	Optimer Fidaxomicin trial	Dingle et al., 2017
C00020756	67a4442b-49e6-41d5-89fb-89ddaf80aeeb	OPT_2522	2009-09-22	1	2		60	1	-	6			2							2				Canada	SRR3338764	PRJNA304087	Optimer Fidaxomicin trial	Dingle et al., 2017
C00028645	651323c9-c0d5-412f-9d92-6fe30a2986ff	OPT_2564	2009-09-02	1	2		60	1	-	6			2							2				USA	SRR3333289	PRJNA304087	Optimer Fidaxomicin trial	Dingle et al., 2017
C00020507	469c3332-57d1-4519-878f-9dac2a0667cc	OPT_2266	2009-09-02	1	2		60	1	-	6			2							2				USA	SRR3333032	PRJNA304087	Optimer Fidaxomicin trial	Dingle et al., 2017
C00020502	e000406a-89e8-441c-be8c-8cfec7f0cc29	OPT_2233	2009-01-16	1	2		3	1	-	6			2							3	V[497]L			USA	SRR3334146	PRJNA304087	Optimer Fidaxomicin trial	Dingle et al., 2017
C00020508	0b81d547-a10f-44a3-abb8-3027d4ccef4d	OPT_2268	2009-07-28	1	2		3	1	-	6			2							3	V[497]L			Canada	SRR3337668	PRJNA304087	Optimer Fidaxomicin trial	Dingle et al., 2017
C00005218	c4e0a44f-e502-482a-b4d0-c727bcb23f46	351-p1	2007-05-04	1	2		3	1	-	6			11	T[674]I	A[555]T					3	V[497]L		Oxfordshire	UK	SRR3334016	PRJNA304087	Oxfordshire human clinical (EIA positive)	Dingle et al., 2017
C00005672	a9fbfff7-d0f0-4108-ac0b-7449e9d8a8cf	353-p1	2007-05-04	1	2		3	1	-	6			11	T[674]I	A[555]T					3	V[497]L		Oxfordshire	UK	ERS346859	PRJEB4556	Oxfordshire human clinical (EIA positive)	Dingle et al., 2017
C00005219	bd2fe7b8-fef1-4db6-955c-7e615d98c6d0	356-p1	2007-05-04	1	2		3	1	-	6			2							3	V[497]L		Oxfordshire	UK	SRR3333816	PRJNA304087	Oxfordshire human clinical (EIA positive)	Dingle et al., 2017
C00005224	d291814d-17e9-4a3d-bfbe-d94487c6f727	362-p1	2007-05-10	1	2		3	1	-	6			11	T[674]I	A[555]T					3	V[497]L		Oxfordshire	UK	SRR3334075	PRJNA304087	Oxfordshire human clinical (EIA positive)	Dingle et al., 2017
C00005881	c2dad1ac-a441-49ab-8f2e-2be62edbc10b	1908-p1	2009-05-15	1	2		3	1	-	6			11	T[674]I	A[555]T					3	V[497]L		Oxfordshire	UK	ERS347018	PRJEB4556	Oxfordshire human clinical (EIA positive)	Dingle et al., 2017
C00005233	2810ba4f-1de2-4e5b-8cbe-7778b7941a7b	388-p1	2007-05-25	1	2		3	1	-	6			12	T[674]I	A[555]T					3	V[497]L		Oxfordshire	UK	SRR3340230	PRJNA304087	Oxfordshire human clinical (EIA positive)	Dingle et al., 2017
C00005240	69207e0f-fed9-4e71-9797-197928c7d344	414-p1	2007-06-07	1	2		3	1	-	6			2							3	V[497]L		Oxfordshire	UK	SRR3333306	PRJNA304087	Oxfordshire human clinical (EIA positive)	Dingle et al., 2017
C00005241	4e733557-4c32-4e09-8e29-2b1f55b9ba02	418-p1	2007-06-08	1	2		3	1	-	6			12	T[674]I	A[555]T					3	V[497]L		Oxfordshire	UK	SRR3333065	PRJNA304087	Oxfordshire human clinical (EIA positive)	Dingle et al., 2017
C00005246	550d4714-f911-4416-bd6e-828bd07e2e44	450a-p1	2007-06-22	1	2		3	1	-	6			11	T[674]I	A[555]T					3	V[497]L		Oxfordshire	UK	SRR3333104	PRJNA304087	Oxfordshire human clinical (EIA positive)	Dingle et al., 2017
C00009937	e0cd80f5-c6a8-4dcc-89fc-b1965639943d	468-p2	2007-07-06	1	2		3	1	-	6			11	T[674]I	A[555]T					3	V[497]L		Oxfordshire	UK	SRR3334150	PRJNA304087	Oxfordshire human clinical (EIA positive)	Dingle et al., 2017
C00005252	b4a666ce-9d73-466b-adef-08eb6c37f6aa	469-p1	2007-07-06	1	2		3	1	-	6			11	T[674]I	A[555]T					3	V[497]L		Oxfordshire	UK	SRR3333765	PRJNA304087	Oxfordshire human clinical (EIA positive)	Dingle et al., 2017
C00005253	b89d104b-7d9a-4b26-827d-f5de40f64348	470-p1	2007-07-05	1	2		3	1	-	6			11	T[674]I	A[555]T					3	V[497]L		Oxfordshire	UK	SRR3333797	PRJNA304087	Oxfordshire human clinical (EIA positive)	Dingle et al., 2017
C00005263	ef60dbb2-d9bc-4d6f-9265-30ee3701a8dd	488-p1	2007-07-13	1	2		3	1	-	6			11	T[674]I	A[555]T					3	V[497]L		Oxfordshire	UK	SRR3334229	PRJNA304087	Oxfordshire human clinical (EIA positive)	Dingle et al., 2017
C00003964	330061a3-d3d3-4eb7-86a6-5fa2262c1aea	Oxf550-p1	2007-08-03	1	2		3	1	-	6			11	T[674]I	A[555]T					3	V[497]L		Oxfordshire	UK	ERS346608	PRJEB4556	Oxfordshire human clinical (EIA positive)	Dingle et al., 2017
C00004835	bf1be784-4da6-4d1e-bc59-d741f820b8a1	567-p1	2007-08-03	1	2		3	1	-	6			2							3	V[497]L		Oxfordshire	UK	SRR3333991	PRJNA304087	Oxfordshire human clinical (EIA positive)	Dingle et al., 2017
C00004874	8fd06df0-ff8b-4007-8126-7c7b0f1d4542	570-p1	2007-08-10	1	2		3	1	-	6			11	T[674]I	A[555]T					3	V[497]L		Oxfordshire	UK	ERS346796	PRJEB4556	Oxfordshire human clinical (EIA positive)	Dingle et al., 2017
C00004821	b9dad09a-0cbf-4994-9512-7a3cb7af72a9	589-p1	2007-08-17	1	2		3	1	-	6			11	T[674]I	A[555]T					3	V[497]L		Oxfordshire	UK	SRR3333802	PRJNA304087	Oxfordshire human clinical (EIA positive)	Dingle et al., 2017
C00004869	6377ca75-f39e-4460-a9bc-7ad5fd57db2e	645-p1	2007-09-07	1	2		3	1	-	6			2							3	V[497]L		Oxfordshire	UK	ERS346794	PRJEB4556	Oxfordshire human clinical (EIA positive)	Dingle et al., 2017
C00005874	285e3874-fbad-437d-b152-a44be6044735	1802a-p1	2009-02-27	1	2		3	1	-	6			11	T[674]I	A[555]T					3	V[497]L		Oxfordshire	UK	ERS347011	PRJEB4556	Oxfordshire human clinical (EIA positive)	Dingle et al., 2017
C00005747	9fb00370-dc33-46ba-846f-70fc1d0d01c9	724-p1	2007-10-05	1	2		3	1	-	6			11	T[674]I	A[555]T					3	V[497]L		Oxfordshire	UK	ERS346912	PRJEB4556	Oxfordshire human clinical (EIA positive)	Dingle et al., 2017
C00005748	3260673a-6e6c-4736-9877-34eee1d4c934	726-p1	2007-10-05	1	2		3	1	-	6			11	T[674]I	A[555]T					3	V[497]L		Oxfordshire	UK	ERS346913	PRJEB4556	Oxfordshire human clinical (EIA positive)	Dingle et al., 2017
C00005886	a0033983-5791-4897-92c7-a6de04e08b9e	2141-p1	2009-09-18	1	2		3	1	-	6			2							3	V[497]L		Oxfordshire	UK	ERS347022	PRJEB4556	Oxfordshire human clinical (EIA positive)	Dingle et al., 2017
C00005887	d65ad251-c5bc-4c8f-86af-e1c2edfdbf54	2143-p1	2009-09-18	1	2		3	1	-	6			2							3	V[497]L		Oxfordshire	UK	ERS347023	PRJEB4556	Oxfordshire human clinical (EIA positive)	Dingle et al., 2017
C00009870	9cd43f1a-e236-47f0-a482-86eba59c2891	3094-p1	2011-09-16	1	2		3	1	-	6			13	T[674]I						3	V[497]L		Oxfordshire	UK	SRR3333623	PRJNA304087	Oxfordshire human clinical (EIA positive)	Dingle et al., 2017
C00000091	a82d04ae-1639-4a8b-934c-8c162e7ee868	Oxf183	2007-02-09	1	2		3	1	-	6			8							3	V[497]L		Oxfordshire	UK	ERS149812	PRJEB3093	Oxfordshire human clinical (EIA positive)	Dingle et al., 2017
C00005888	0170ddc2-ec13-4aff-9d73-1fcf04898c94	2158-p1	2009-09-30	1	2		3	1	-	6			11	T[674]I	A[555]T					3	V[497]L		Oxfordshire	UK	SRR3339963	PRJNA304087	Oxfordshire human clinical (EIA positive)	Dingle et al., 2017
C00005875	1c6c78ea-bf27-43b0-baac-58d1e423ac9a	1815-p1	2009-03-06	1	2		3	1	-	6			11	T[674]I	A[555]T					3	V[497]L		Oxfordshire	UK	ERS347012	PRJEB4556	Oxfordshire human clinical (EIA positive)	Dingle et al., 2017
C00005148	3ad96033-4194-4e63-a99f-346ba7828d33	198-p1	2007-02-15	1	2		3	1	-	6			11	T[674]I	A[555]T					3	V[497]L		Oxfordshire	UK	SRR3332986	PRJNA304087	Oxfordshire human clinical (EIA positive)	Dingle et al., 2017
C00000515	d6ebc2de-3576-4be2-a6f7-233dde0f530c	Oxf898	2007-12-14	1	2		3	1	-	6			2							3	V[497]L		Oxfordshire	UK	ERS149889	PRJEB3093	Oxfordshire human clinical (EIA positive)	Dingle et al., 2017
C00005778	04064078-4a26-4116-93d6-6c8b3f02596a	925-p1	2007-12-27	1	2		3	1	-	6			11	T[674]I	A[555]T					3	V[497]L		Oxfordshire	UK	ERS346939	PRJEB4556	Oxfordshire human clinical (EIA positive)	Dingle et al., 2017
C00000152	172d7fff-35eb-42dd-957a-6a64a42cdd2f	Oxf945	2008-01-04	1	2		3	1	-	6			11	T[674]I	A[555]T					3	V[497]L		Oxfordshire	UK	ERS149830	PRJEB3093	Oxfordshire human clinical (EIA positive)	Dingle et al., 2017
C00005781	8e7ff37b-592a-4235-887d-f58cbc5b5a38	961-p1	2008-01-11	1	2		3	1	-	6			11	T[674]I	A[555]T					3	V[497]L		Oxfordshire	UK	ERS346942	PRJEB4556	Oxfordshire human clinical (EIA positive)	Dingle et al., 2017
C00005785	1fa6b3fb-d456-49cf-a09a-a6e783db7242	982-p1	2008-01-18	1	2		3	1	-	6			2							3	V[497]L		Oxfordshire	UK	ERS346944	PRJEB4556	Oxfordshire human clinical (EIA positive)	Dingle et al., 2017
C00009919	b2923b8b-4d11-4416-93aa-f66e4b15a742	1011-p2	2008-01-24	1	2		3	1	-	6			11	T[674]I	A[555]T					3	V[497]L		Oxfordshire	UK	ERS347375	PRJEB4556	Oxfordshire human clinical (EIA positive)	Dingle et al., 2017
C00005794	25c165cf-1e97-4fa7-a24f-eb01fec110cb	1136-p1	2008-03-13	1	2		3	1	-	6			2							3	V[497]L		Oxfordshire	UK	ERS346952	PRJEB4556	Oxfordshire human clinical (EIA positive)	Dingle et al., 2017
C00005911	c256741a-c0da-4231-be1e-3e62688969c6	1137-p1	2008-03-14	1	2		3	1	-	6			2							3	V[497]L		Oxfordshire	UK	ERS347042	PRJEB4556	Oxfordshire human clinical (EIA positive)	Dingle et al., 2017
C00005800	12e56144-b2a7-4e46-8d32-3f7d4371efb7	1173-p1	2008-04-04	1	2		3	1	-	6			11	T[674]I	A[555]T					3	V[497]L		Oxfordshire	UK	ERS346956	PRJEB4556	Oxfordshire human clinical (EIA positive)	Dingle et al., 2017
C00005159	62c92cb7-64e5-4376-a790-775bd59d3e11	231-p1	2007-03-02	1	2		3	1	-	6			11	T[674]I	A[555]T					3	V[497]L		Oxfordshire	UK	SRR3333284	PRJNA304087	Oxfordshire human clinical (EIA positive)	Dingle et al., 2017
C00005802	3bbdc761-462b-4728-8210-7aa32fa3fc5f	1208-p1	2008-04-18	1	2		3	1	-	6			8							3	V[497]L		Oxfordshire	UK	ERS227427	PRJEB1729	Oxfordshire human clinical (EIA positive)	Dingle et al., 2017
C00005808	d667e6ef-c6cb-4981-9590-5017703f466c	1224-p1	2008-04-24	1	2		3	1	-	6			16	T[674]I						3	V[497]L		Oxfordshire	UK	ERS227357	PRJEB1729	Oxfordshire human clinical (EIA positive)	Dingle et al., 2017
C00000514	d074e303-8c32-4bd5-a1ad-4ec14bc04bd5	Oxf1257	2008-05-02	1	2		3	1	-	6			12	T[674]I	A[555]T					3	V[497]L		Oxfordshire	UK	ERS149888	PRJEB3093	Oxfordshire human clinical (EIA positive)	Dingle et al., 2017
C00005812	7ff1d95f-caa5-4df9-bc80-9ffcb1122a22	1277-p1	2008-05-09	1	2		3	1	-	6			11	T[674]I	A[555]T					3	V[497]L		Oxfordshire	UK	ERS346965	PRJEB4556	Oxfordshire human clinical (EIA positive)	Dingle et al., 2017
C00005825	03cdaf23-cf87-42f5-b4b9-f9c7bc409e27	1404-p1	2008-07-18	1	2		3	1	-	6			11	T[674]I	A[555]T					3	V[497]L		Oxfordshire	UK	ERS346977	PRJEB4556	Oxfordshire human clinical (EIA positive)	Dingle et al., 2017
C00005828	63570bad-5967-48fe-8903-e63a0376af15	1442-p1	2008-08-15	1	2		3	1	-	6			10	T[674]I						3	V[497]L		Oxfordshire	UK	ERS227400	PRJEB1729	Oxfordshire human clinical (EIA positive)	Dingle et al., 2017
C00005832	31b54a3a-e427-4cc9-be6f-35e88d7827b1	1503a-p1	2008-09-19	1	2		3	1	-	6			11	T[674]I	A[555]T					3	V[497]L		Oxfordshire	UK	ERS346983	PRJEB4556	Oxfordshire human clinical (EIA positive)	Dingle et al., 2017
C00005836	5d350a3a-6976-4831-9df8-9f238b69512a	1524-p1	2008-09-26	1	2		3	1	-	6			2							3	V[497]L		Oxfordshire	UK	ERS346984	PRJEB4556	Oxfordshire human clinical (EIA positive)	Dingle et al., 2017
C00005840	e52ea0d0-2926-4302-85be-bb4ddbca5fdc	1550-p1	2008-10-09	1	2		3	1	-	13	R[505]K		10	T[674]I						3	V[497]L		Oxfordshire	UK	ERS346986	PRJEB4556	Oxfordshire human clinical (EIA positive)	Dingle et al., 2017
C00005848	24292f3e-07c4-4581-b99e-1e09bee02c13	1584-p1	2008-10-31	1	2		3	1	-	6			11	T[674]I	A[555]T					3	V[497]L		Oxfordshire	UK	ERS346990	PRJEB4556	Oxfordshire human clinical (EIA positive)	Dingle et al., 2017
C00005045	fb51fa92-b120-4807-8549-d66559a8fb2b	7-p1	2006-09-14	1	2		3	1	-	6			2							3	V[497]L		Oxfordshire	UK	SRR3334455	PRJNA304087	Oxfordshire human clinical (EIA positive)	Dingle et al., 2017
C00005061	6d2c3381-866e-48d6-9030-c67d8f20b461	32-p1	2006-09-29	1	2		3	1	-	6			2							3	V[497]L		Oxfordshire	UK	ERS227432	PRJEB1729	Oxfordshire human clinical (EIA positive)	Dingle et al., 2017
C00005065	1737ad08-65e3-4b1e-ab7d-387b99aa5f3c	45-p1	2006-10-05	1	2		3	1	-	6			2							3	V[497]L		Oxfordshire	UK	SRR3340061	PRJNA304087	Oxfordshire human clinical (EIA positive)	Dingle et al., 2017
C00003987	f1cd991e-a8fd-45b5-b3f6-9abb18662506	Oxf1605-p1	2008-11-13	1	2		3	1	-	6			2							3	V[497]L		Oxfordshire	UK	ERS346620	PRJEB4556	Oxfordshire human clinical (EIA positive)	Dingle et al., 2017
C00005066	ea1143da-3812-4e91-bfaa-ff533761b024	46-p1	2006-10-06	1	2		3	1	-	6			11	T[674]I	A[555]T					3	V[497]L		Oxfordshire	UK	SRR3334205	PRJNA304087	Oxfordshire human clinical (EIA positive)	Dingle et al., 2017
C00005067	d810dd75-14f8-4b7f-831e-6f8e88e4b6c7	47-p1	2006-10-06	1	2		3	1	-	6			2							3	V[497]L		Oxfordshire	UK	SRR3334102	PRJNA304087	Oxfordshire human clinical (EIA positive)	Dingle et al., 2017
C00005878	81023e8d-07d4-449a-8bf4-3cd1acaa2dee	1862-p1	2009-04-09	1	2		3	1	-	6			2							3	V[497]L		Oxfordshire	UK	ERS347015	PRJEB4556	Oxfordshire human clinical (EIA positive)	Dingle et al., 2017
C00005859	cf8fa7d9-f399-427c-b181-8eab7a5f7fd6	1663-p1	2008-12-12	1	2		3	1	-	13	R[505]K		10	T[674]I						3	V[497]L		Oxfordshire	UK	ERS346999	PRJEB4556	Oxfordshire human clinical (EIA positive)	Dingle et al., 2017
C00005099	4b00b128-078f-429c-b917-911cb5be3e36	88-p1	2006-11-10	1	2		3	1	-	6			2							3	V[497]L		Oxfordshire	UK	SRR3333053	PRJNA304087	Oxfordshire human clinical (EIA positive)	Dingle et al., 2017
C00005103	aed814c4-070d-45b2-b81b-be603a3b1b20	93-p1	2006-11-17	1	2		3	1	-	6			2							3	V[497]L		Oxfordshire	UK	SRR3333729	PRJNA304087	Oxfordshire human clinical (EIA positive)	Dingle et al., 2017
C00005104	2a4a4826-c03a-4e74-9bd5-3e643643630c	94-p1	2006-11-17	1	2		3	1	-	6			2							3	V[497]L		Oxfordshire	UK	SRR3340239	PRJNA304087	Oxfordshire human clinical (EIA positive)	Dingle et al., 2017
C00005109	f62fe3dd-ef06-4427-9dff-77e1a01c949f	101-p1	2006-11-23	1	2		3	1	-	6			11	T[674]I	A[555]T					3	V[497]L		Oxfordshire	UK	SRR3334417	PRJNA304087	Oxfordshire human clinical (EIA positive)	Dingle et al., 2017
C00005187	f85ae5c6-1a30-4c6a-a66b-b38c3af1977f	280-p1	2007-03-30	1	2		3	1	-	6			11	T[674]I	A[555]T					3	V[497]L		Oxfordshire	UK	SRR3334435	PRJNA304087	Oxfordshire human clinical (EIA positive)	Dingle et al., 2017
C00003995	27de0935-d972-4f30-82b0-ef69a66ab485	Oxf1720-p1	2009-01-16	1	2		3	1	-	13	R[505]K		10	T[674]I						3	V[497]L		Oxfordshire	UK	ERS346624	PRJEB4556	Oxfordshire human clinical (EIA positive)	Dingle et al., 2017
C00008118	88fa958c-9e5e-4b54-a7c2-7b65afa1f7fb	2833-p1	2010-12-16	1	2		3	1	-	6			10	T[674]I						3	V[497]L		Oxfordshire	UK	ERS347266	PRJEB4556	Oxfordshire human clinical (EIA positive)	Dingle et al., 2017
C00005127	9d57c857-cf6b-41d0-a0a0-8295f416fba0	140-p1	2007-01-11	1	2		3	1	-	6			2							3	V[497]L		Oxfordshire	UK	SRR3333626	PRJNA304087	Oxfordshire human clinical (EIA positive)	Dingle et al., 2017
C00005188	7b12668f-af22-4768-82a4-15820b89ef5b	282-p1	2007-04-06	1	2		3	1	-	6			2							3	V[497]L		Oxfordshire	UK	SRR3333400	PRJNA304087	Oxfordshire human clinical (EIA positive)	Dingle et al., 2017
C00005196	34eaff09-d1d6-450c-bc7b-bedd73984196	297-p1	2007-04-12	1	2		3	1	-	6			2							3	V[497]L		Oxfordshire	UK	SRR3332960	PRJNA304087	Oxfordshire human clinical (EIA positive)	Dingle et al., 2017
C00000044	3f818980-f508-4acb-97dd-4fcdc3a45bb9	Oxf298	2007-04-13	1	2		3	1	-	6			14	T[674]I	A[555]T					3	V[497]L		Oxfordshire	UK	ERS149772	PRJEB3093	Oxfordshire human clinical (EIA positive)	Dingle et al., 2017
C00005198	668867a7-34da-4d05-86d3-d4992b2040fe	299-p1	2007-04-12	1	2		3	1	-	6			2							3	V[497]L		Oxfordshire	UK	SRR3333294	PRJNA304087	Oxfordshire human clinical (EIA positive)	Dingle et al., 2017
C00005199	40dce2fe-cabd-45f9-911d-12707fc2fa47	300-p1	2007-04-13	1	2		3	1	-	6			11	T[674]I	A[555]T					3	V[497]L		Oxfordshire	UK	SRR3333011	PRJNA304087	Oxfordshire human clinical (EIA positive)	Dingle et al., 2017
C00007778	df47250a-4e3e-4042-9dc4-8f9ecff5f4f2	3057-p1	2011-08-04	1	2		3	1	-	6			10	T[674]I						3	V[497]L		Oxfordshire	UK	SRR3334141	PRJNA304087	Oxfordshire human clinical (EIA positive)	Dingle et al., 2017
C00011250	aa932f26-9a89-4dfe-8bf8-17f15a5fa31b	TN145-p1	2011-06-15	1	2		60	1	-	6			2							2			Oxfordshire	UK	SRR3335170	PRJNA304087	Oxfordshire human clinical (EIA negative)	Dingle et al., 2017
C00005232	812a0301-e48d-4c06-b2de-e02b281d6aa9	387-p1	2007-05-24	1	2		3	1	-	6			11	T[674]I	A[555]T					3	V[497]L		Oxfordshire	UK	SRR3333424	PRJNA304087	Oxfordshire human clinical (EIA positive)	Dingle et al., 2017
C00005237	f759b3d3-8bea-4a38-aa55-b70f9cb88336	401-p1	2007-05-31	1	2		3	1	-	6			11	T[674]I	A[555]T					3	V[497]L		Oxfordshire	UK	SRR3334428	PRJNA304087	Oxfordshire human clinical (EIA positive)	Dingle et al., 2017
C00005238	0f74dc64-96e6-4243-8274-956362125fdc	402-p1	2007-05-31	1	2		3	1	-	6			98							3	V[497]L		Oxfordshire	UK	SRR3340021	PRJNA304087	Oxfordshire human clinical (EIA positive)	Dingle et al., 2017
C00005239	2e447f41-c408-4533-86d1-a4ba3e361307	403-p1	2007-05-31	1	2		3	1	-	6			2							3	V[497]L		Oxfordshire	UK	SRR3340265	PRJNA304087	Oxfordshire human clinical (EIA positive)	Dingle et al., 2017
C00005882	38275f26-9d76-402f-a4da-5cb6905149db	1939b-p1	2009-06-03	1	2		3	1	-	6			11	T[674]I	A[555]T					3	V[497]L		Oxfordshire	UK	ERS347019	PRJEB4556	Oxfordshire human clinical (EIA positive)	Dingle et al., 2017
C00001478	03f997b3-73cb-4f7b-9d66-81e0f730f65e	Oxf1968a	2009-06-18	1	2		3	1	-	6			14	T[674]I	A[555]T					3	V[497]L		Oxfordshire	UK	ERS149927	PRJEB3093	Oxfordshire human clinical (EIA positive)	Dingle et al., 2017
C00005668	26705d51-18ca-4203-9177-859e81458a84	217-p1	2007-03-01	1	2		3	1	-	6			11	T[674]I	A[555]T					3	V[497]L		Oxfordshire	UK	ERS346857	PRJEB4556	Oxfordshire human clinical (EIA positive)	Dingle et al., 2017
C00001639	fccfe8a3-e012-473b-b4c0-ba036d00569d	Oxf463	2007-07-05	1	2		3	1	-	6			11	T[674]I	A[555]T					3	V[497]L		Oxfordshire	UK	ERS150024	PRJEB3093	Oxfordshire human clinical (EIA positive)	Dingle et al., 2017
C00005155	b4b6a6cc-e9a5-4c31-8480-ebcc1c30c821	218-p1	2007-03-01	1	2		3	1	-	6			2							3	V[497]L		Oxfordshire	UK	SRR3333766	PRJNA304087	Oxfordshire human clinical (EIA positive)	Dingle et al., 2017
C00005675	b9aeb0fa-09de-4d42-89d0-9ce2e6e70e3d	465-p1	2007-07-03	1	2		3	1	-	6			2							3	V[497]L		Oxfordshire	UK	ERS346861	PRJEB4556	Oxfordshire human clinical (EIA positive)	Dingle et al., 2017
C00005261	2c736b39-c4a8-4342-9f20-263cfd6f7e5a	483-p1	2007-07-12	1	2		3	1	-	6			11	T[674]I	A[555]T					3	V[497]L		Oxfordshire	UK	SRR3340252	PRJNA304087	Oxfordshire human clinical (EIA positive)	Dingle et al., 2017
C00005262	b4d8eba8-4a53-4eaf-9eac-e68e81279cdd	484-p1	2007-07-12	1	2		3	1	-	6			2							3	V[497]L		Oxfordshire	UK	SRR3333768	PRJNA304087	Oxfordshire human clinical (EIA positive)	Dingle et al., 2017
C00004851	571e6761-c6cf-4c9d-bb11-a2c16b5523bd	507-p1	2007-07-19	1	2		3	1	-	6			11	T[674]I	A[555]T					3	V[497]L		Oxfordshire	UK	SRR3333112	PRJNA304087	Oxfordshire human clinical (EIA positive)	Dingle et al., 2017
C00009966	2df199bf-a394-4c3d-af77-e2bab4b34e08	547-p2	2007-08-01	1	2		3	1	-	6			11	T[674]I	A[555]T					3	V[497]L		Oxfordshire	UK	SRR3340263	PRJNA304087	Oxfordshire human clinical (EIA positive)	Dingle et al., 2017
C00000202	d9e97ec0-9a40-4de5-8d7d-3ba367936c2c	Oxf549	2007-08-02	1	2		3	1	-	6			14	T[674]I	A[555]T					3	V[497]L		Oxfordshire	UK	ERS149850	PRJEB3093	Oxfordshire human clinical (EIA positive)	Dingle et al., 2017
C00004831	4bfeb183-f6ce-451d-8128-af150a349cc2	600-p1	2007-08-23	1	2		3	1	-	6			98							3	V[497]L		Oxfordshire	UK	SRR3333054	PRJNA304087	Oxfordshire human clinical (EIA positive)	Dingle et al., 2017
C00005746	b4bd5fd5-fa8c-4c73-a0b2-47ad6435aee3	619-p1	2007-08-30	1	2		3	1	-	6			11	T[674]I	A[555]T					3	V[497]L		Oxfordshire	UK	SRR3333767	PRJNA304087	Oxfordshire human clinical (EIA positive)	Dingle et al., 2017
C00004805	e102870d-74d8-45bf-a290-859631eb8aaf	620-p1	2007-08-30	1	2		3	1	-	6			12	T[674]I	A[555]T					3	V[497]L		Oxfordshire	UK	SRR3334152	PRJNA304087	Oxfordshire human clinical (EIA positive)	Dingle et al., 2017
C00005165	4f03f72d-c878-42e3-9aa9-a5029c3f219c	242-p1	2007-03-08	1	2		3	1	-	6			11	T[674]I	A[555]T					3	V[497]L		Oxfordshire	UK	SRR3333068	PRJNA304087	Oxfordshire human clinical (EIA positive)	Dingle et al., 2017
C00007797	3e866da1-619e-43f2-be20-afb5a8b15944	3020-p1	2011-06-15	1	2		3	1	-	6			10	T[674]I						3	V[497]L		Oxfordshire	UK	ERS347212	PRJEB4556	Oxfordshire human clinical (EIA positive)	Dingle et al., 2017
C00005754	989a058c-7fbb-465d-9972-c4fda8be70ea	754-p1	2007-10-18	1	2		3	1	-	6			11	T[674]I	A[555]T					3	V[497]L		Oxfordshire	UK	ERS346919	PRJEB4556	Oxfordshire human clinical (EIA positive)	Dingle et al., 2017
C00005755	dab975b0-1022-4208-b47a-4bb910daa623	757-p1	2007-10-17	1	2		3	1	-	6			11	T[674]I	A[555]T					3	V[497]L		Oxfordshire	UK	ERS346920	PRJEB4556	Oxfordshire human clinical (EIA positive)	Dingle et al., 2017
C00005761	8737c12e-db42-4377-894e-6751dce12688	789c-p1	2007-10-31	1	2		3	1	-	6			98							3	V[497]L		Oxfordshire	UK	ERS346924	PRJEB4556	Oxfordshire human clinical (EIA positive)	Dingle et al., 2017
C00005762	6f9cc769-db43-42d0-a92f-f3db8c9acf15	803-p1	2007-11-08	1	2		3	1	-	6			11	T[674]I	A[555]T					3	V[497]L		Oxfordshire	UK	ERS346925	PRJEB4556	Oxfordshire human clinical (EIA positive)	Dingle et al., 2017
C00005892	a797f8ea-1991-4d84-824a-e027a73e858a	2212-p1	2009-10-29	1	2		3	1	-	6			11	T[674]I	A[555]T					3	V[497]L		Oxfordshire	UK	ERS347027	PRJEB4556	Oxfordshire human clinical (EIA positive)	Dingle et al., 2017
C00005780	fb9e81b7-a525-434a-905f-dfecef9b6911	958-p1	2008-01-10	1	2		3	1	-	6			11	T[674]I	A[555]T					3	V[497]L		Oxfordshire	UK	ERS346941	PRJEB4556	Oxfordshire human clinical (EIA positive)	Dingle et al., 2017
C00005787	cd8b9e04-7a37-40b0-b4ff-079839c567fb	1008-p1	2008-01-23	1	2		3	1	-	6			11	T[674]I	A[555]T					3	V[497]L		Oxfordshire	UK	ERS346946	PRJEB4556	Oxfordshire human clinical (EIA positive)	Dingle et al., 2017
C00000154	c52bd586-96a1-4226-9c3a-335216922bc9	Oxf1035	2008-01-31	1	2		3	1	-	6			14	T[674]I	A[555]T					3	V[497]L		Oxfordshire	UK	ERS149832	PRJEB3093	Oxfordshire human clinical (EIA positive)	Dingle et al., 2017
C00000069	f85f2def-ddac-4b0a-bb48-c20121af826d	Oxf275	2007-03-28	1	2		3	1	-	6			11	T[674]I	A[555]T					3	V[497]L		Oxfordshire	UK	ERS149794	PRJEB3093	Oxfordshire human clinical (EIA positive)	Dingle et al., 2017
C00005790	7e3a6c6d-a5e0-48ff-8159-a4d21de46b7f	1087-p1	2008-02-27	1	2		3	1	-	6			11	T[674]I	A[555]T					3	V[497]L		Oxfordshire	UK	ERS346949	PRJEB4556	Oxfordshire human clinical (EIA positive)	Dingle et al., 2017
C00005793	3fdf229f-996a-44d5-924b-1e194c7b1c58	1131-p1	2008-03-12	1	2		3	1	-	6			11	T[674]I	A[555]T					3	V[497]L		Oxfordshire	UK	ERS346951	PRJEB4556	Oxfordshire human clinical (EIA positive)	Dingle et al., 2017
C00005797	ffa7fed2-a743-4fc4-bf78-4361f582b5d6	1146-p1	2008-03-20	1	2		3	1	-	6			2							3	V[497]L		Oxfordshire	UK	ERS346953	PRJEB4556	Oxfordshire human clinical (EIA positive)	Dingle et al., 2017
C00005185	71765c07-334b-40f6-8715-8bb854e3b8b0	278-p1	2007-03-29	1	2		3	1	-	6			11	T[674]I	A[555]T					3	V[497]L		Oxfordshire	UK	SRR3333355	PRJNA304087	Oxfordshire human clinical (EIA positive)	Dingle et al., 2017
C00005901	7c740874-b227-4ad1-a8f5-8a8f51143cfc	2383-p1	2010-02-04	1	2		3	1	-	39	R[505]K	H[502]N	10	T[674]I						3	V[497]L		Oxfordshire	UK	ERS347035	PRJEB4556	Oxfordshire human clinical (EIA positive)	Dingle et al., 2017
C00005801	535c81e1-5e69-48d0-b36b-258109dab904	1183-p1	2008-04-10	1	2		3	1	-	6			11	T[674]I	A[555]T					3	V[497]L		Oxfordshire	UK	ERS346957	PRJEB4556	Oxfordshire human clinical (EIA positive)	Dingle et al., 2017
C00005195	6ab2e196-5034-4eb6-8b4c-651bd7771e2a	295-p1	2007-04-04	1	2		3	1	-	6			11	T[674]I	A[555]T					3	V[497]L		Oxfordshire	UK	SRR3333311	PRJNA304087	Oxfordshire human clinical (EIA positive)	Dingle et al., 2017
C00005807	2984de94-4892-4032-b557-f2430f906281	1222-p1	2008-04-24	1	2		3	1	-	13	R[505]K		10	T[674]I						3	V[497]L		Oxfordshire	UK	ERS346961	PRJEB4556	Oxfordshire human clinical (EIA positive)	Dingle et al., 2017
C00005814	a76a15d5-0ede-4157-8742-219720d66b73	1298-p1	2008-05-21	1	2		3	1	-	6			11	T[674]I	A[555]T					3	V[497]L		Oxfordshire	UK	ERS346966	PRJEB4556	Oxfordshire human clinical (EIA positive)	Dingle et al., 2017
C00000494	03d4e644-3c6d-43b8-9205-4d2d959506e4	Oxf1323	2008-06-04	1	2		3	1	-	6			11	T[674]I	A[555]T					3	V[497]L		Oxfordshire	UK	ERS149876	PRJEB3093	Oxfordshire human clinical (EIA positive)	Dingle et al., 2017
C00005818	6b3457ea-7931-4ec7-ac1d-1daaf41a7fc3	1353-p1	2008-06-19	1	2		3	1	-	6			11	T[674]I	A[555]T					3	V[497]L		Oxfordshire	UK	ERS346970	PRJEB4556	Oxfordshire human clinical (EIA positive)	Dingle et al., 2017
C00005820	b50e08c9-2949-4159-9a4a-c1170c0e9369	1363-p1	2008-06-26	1	2		3	1	-	6			11	T[674]I	A[555]T					3	V[497]L		Oxfordshire	UK	ERS346972	PRJEB4556	Oxfordshire human clinical (EIA positive)	Dingle et al., 2017
C00005823	55f61969-2069-497f-b00e-c4e7cc950c52	1376-p1	2008-07-03	1	2		3	1	-	6			11	T[674]I	A[555]T					3	V[497]L		Oxfordshire	UK	ERS346975	PRJEB4556	Oxfordshire human clinical (EIA positive)	Dingle et al., 2017
C00005193	8b71fd2c-35b1-4418-95a7-250bb8357134	293-p1	2007-04-12	1	2		3	1	-	6			98							3	V[497]L		Oxfordshire	UK	SRR3333470	PRJNA304087	Oxfordshire human clinical (EIA positive)	Dingle et al., 2017
C00005194	041ea6ca-8ec3-4076-b7ad-3693e5c6c257	294-p1	2007-04-12	1	2		3	1	-	6			2							3	V[497]L		Oxfordshire	UK	SRR3339974	PRJNA304087	Oxfordshire human clinical (EIA positive)	Dingle et al., 2017
C00005827	3c492ac6-57fc-47e9-b76f-4782964b8e28	1421-p1	2008-07-29	1	2		3	1	-	6			2							3	V[497]L		Oxfordshire	UK	ERS346979	PRJEB4556	Oxfordshire human clinical (EIA positive)	Dingle et al., 2017
C00000045	9a4c1bd1-4954-4c41-b600-9a8fa5b90f66	Oxf314	2007-04-19	1	2		3	1	-	6			14	T[674]I	A[555]T					3	V[497]L		Oxfordshire	UK	ERS149773	PRJEB3093	Oxfordshire human clinical (EIA positive)	Dingle et al., 2017
C00000200	2f188af1-c8c7-4330-9b4d-c2b198be9dfe	Oxf1517	2008-09-24	1	2		3	1	-	6			14	T[674]I	A[555]T					3	V[497]L		Oxfordshire	UK	ERS149849	PRJEB3093	Oxfordshire human clinical (EIA positive)	Dingle et al., 2017
C00005212	89f94ad8-2fad-48ba-b4e1-8380c34ed974	331-p1	2007-04-25	1	2		3	1	-	6			11	T[674]I	A[555]T					3	V[497]L		Oxfordshire	UK	SRR3333464	PRJNA304087	Oxfordshire human clinical (EIA positive)	Dingle et al., 2017
C00005844	c0933a94-e6c5-416a-8451-412b658550e6	1582-p1	2008-10-29	1	2		3	1	-	13	R[505]K		10	T[674]I						3	V[497]L		Oxfordshire	UK	ERS346988	PRJEB4556	Oxfordshire human clinical (EIA positive)	Dingle et al., 2017
C00005043	d8102de2-a912-4469-8a5b-3a88c746e257	4-p1	2006-09-14	1	2		3	1	-	6			11	T[674]I	A[555]T					3	V[497]L		Oxfordshire	UK	SRR3334101	PRJNA304087	Oxfordshire human clinical (EIA positive)	Dingle et al., 2017
C00005846	8bb69d12-44ef-4fa3-84f4-86d5b5ec55c2	1583-p1	2008-10-30	1	2		3	1	-	6			10	T[674]I						3	V[497]L		Oxfordshire	UK	ERS346989	PRJEB4556	Oxfordshire human clinical (EIA positive)	Dingle et al., 2017
C00005044	9b65e931-2732-4bf1-b143-706482657c81	5b-p1	2006-09-14	1	2		3	1	-	6			2							3	V[497]L		Oxfordshire	UK	SRR3333611	PRJNA304087	Oxfordshire human clinical (EIA positive)	Dingle et al., 2017
C00009894	20f7bd02-edaf-4b9a-a270-04a680ac63ca	30-p2	2006-09-28	1	2		3	1	-	6			2							3	V[497]L		Oxfordshire	UK	SRR3340201	PRJNA304087	Oxfordshire human clinical (EIA positive)	Dingle et al., 2017
C00005854	11148232-f738-4b6d-a860-432137e656db	1625-p1	2008-11-19	1	2		3	1	-	13	R[505]K		10	T[674]I						3	V[497]L		Oxfordshire	UK	ERS346995	PRJEB4556	Oxfordshire human clinical (EIA positive)	Dingle et al., 2017
C00000132	af222ea8-dd51-44d8-af5f-67cc5b979b6f	Oxf1626-1	2008-11-19	1	2		3	1	-	6			14	T[674]I	A[555]T					3	V[497]L		Oxfordshire	UK	SRR3333732	PRJNA304087	Oxfordshire human clinical (EIA positive)	Dingle et al., 2017
C00005855	57a0dc3d-0325-49fe-b7ec-27997378c043	1627-p1	2008-11-20	1	2		3	1	-	6			10	T[674]I						3	V[497]L		Oxfordshire	UK	ERS346996	PRJEB4556	Oxfordshire human clinical (EIA positive)	Dingle et al., 2017
C00005074	d651ab3c-b056-4ae0-b250-c43be7982932	54-p1	2006-10-11	1	2		3	1	-	6			2							3	V[497]L		Oxfordshire	UK	SRR3334095	PRJNA304087	Oxfordshire human clinical (EIA positive)	Dingle et al., 2017
C00005857	50bd5f1d-7a06-4bef-a3de-4aa9c0a6f92e	1645-p1	2008-12-03	1	2		3	1	-	13	R[505]K		10	T[674]I						3	V[497]L		Oxfordshire	UK	ERS346997	PRJEB4556	Oxfordshire human clinical (EIA positive)	Dingle et al., 2017
C00005102	f28b91f3-7eb9-4e27-9614-2e7faf18d990	91-p1	2006-11-16	1	2		3	1	-	6			2							3	V[497]L		Oxfordshire	UK	ERS346838	PRJEB4556	Oxfordshire human clinical (EIA positive)	Dingle et al., 2017
C00005106	3d215661-dc16-48c6-a38a-dd1f41848d91	98-p1	2006-11-23	1	2		3	1	-	6			2							3	V[497]L		Oxfordshire	UK	ERS227367	PRJEB1729	Oxfordshire human clinical (EIA positive)	Dingle et al., 2017
C00005107	48af5c06-2f6c-4e18-9c6a-ca9b3fecf459	99-p1	2006-11-23	1	2		3	1	-	6			2							3	V[497]L		Oxfordshire	UK	SRR3333043	PRJNA304087	Oxfordshire human clinical (EIA positive)	Dingle et al., 2017
C00005108	cb7dcd99-5303-448b-a0ec-a3e1ee7e411e	100-p1	2006-11-23	1	2		3	1	-	6			11	T[674]I	A[555]T					3	V[497]L		Oxfordshire	UK	SRR3334043	PRJNA304087	Oxfordshire human clinical (EIA positive)	Dingle et al., 2017
C00005862	b5a89122-3bdf-4fc5-a89b-7497d8fc855e	1694-p1	2009-01-07	1	2		3	1	-	13	R[505]K		10	T[674]I						3	V[497]L		Oxfordshire	UK	ERS347002	PRJEB4556	Oxfordshire human clinical (EIA positive)	Dingle et al., 2017
C00005217	c4ce2386-8446-4c48-b7e9-7d9fb73e8c6a	347-p1	2007-05-03	1	2		3	1	-	6			11	T[674]I	A[555]T					3	V[497]L		Oxfordshire	UK	SRR3334015	PRJNA304087	Oxfordshire human clinical (EIA positive)	Dingle et al., 2017
C00005129	0753b9e8-baae-433b-bd16-6424bf959d7c	147-p1	2006-12-06	1	2		3	1	-	6			2							3	V[497]L		Oxfordshire	UK	ERS227433	PRJEB1729	Oxfordshire human clinical (EIA positive)	Dingle et al., 2017
C00005112	d25dd53c-6fed-45a1-83b5-13d325d12c6b	114-p1	2006-12-14	1	2		3	1	-	6			2							3	V[497]L		Oxfordshire	UK	SRR3334071	PRJNA304087	Oxfordshire human clinical (EIA positive)	Dingle et al., 2017
C00005114	a587d344-da95-434c-8a8f-2835ac3b975e	115-p1	2006-12-14	1	2		3	1	-	6			2							3	V[497]L		Oxfordshire	UK	SRR3333681	PRJNA304087	Oxfordshire human clinical (EIA positive)	Dingle et al., 2017
C00005121	d07fa8f8-8289-409e-9968-3340ca2b2aa9	125-p1	2006-12-21	1	2		3	1	-	6			2							3	V[497]L		Oxfordshire	UK	SRR3334063	PRJNA304087	Oxfordshire human clinical (EIA positive)	Dingle et al., 2017
C00005123	fc1fa2d6-e620-4144-a161-79f5cbd5839b	130-p1	2007-01-04	1	2		3	1	-	6			2							3	V[497]L		Oxfordshire	UK	SRR3334460	PRJNA304087	Oxfordshire human clinical (EIA positive)	Dingle et al., 2017
C00005662	7ad421c4-d4f7-41f5-90e2-d89e985f2c74	136-p1	2007-01-08	1	2		3	1	-	6			98							3	V[497]L		Oxfordshire	UK	ERS346852	PRJEB4556	Oxfordshire human clinical (EIA positive)	Dingle et al., 2017
C00005125	611a7204-10d6-4e3c-b0c1-0933901535b4	137-p1	2007-01-07	1	2		3	1	-	6			2							3	V[497]L		Oxfordshire	UK	SRR3333271	PRJNA304087	Oxfordshire human clinical (EIA positive)	Dingle et al., 2017
C00005130	bbaac9bf-775c-4399-b222-4ccc04a2836f	150-p1	2007-01-18	1	2		3	1	-	6			11	T[674]I	A[555]T					3	V[497]L		Oxfordshire	UK	SRR3333809	PRJNA304087	Oxfordshire human clinical (EIA positive)	Dingle et al., 2017
C00005131	d32053b8-6935-4dc4-a294-8cf982df1e41	156-p1	2007-01-25	1	2		3	1	-	6			2							3	V[497]L		Oxfordshire	UK	SRR3334078	PRJNA304087	Oxfordshire human clinical (EIA positive)	Dingle et al., 2017
C00000075	254818d7-72fd-4d9e-9057-3b6d07a62786	Oxf1795	2009-02-25	1	2		3	1	-	6			8							3	V[497]L		Oxfordshire	UK	ERS149799	PRJEB3093	Oxfordshire human clinical (EIA positive)	Dingle et al., 2017
C00005146	d1f5161a-c814-468a-a442-d1938893a2bb	197a-p1	2007-02-12	1	2		3	1	-	6			2							3	V[497]L		Oxfordshire	UK	SRR3334069	PRJNA304087	Oxfordshire human clinical (EIA positive)	Dingle et al., 2017
C00005229	8c30a596-6709-4965-aed4-d710119b7fe3	376-p1	2007-05-17	1	2		3	1	-	6			2							3	V[497]L		Oxfordshire	UK	SRR3333477	PRJNA304087	Oxfordshire human clinical (EIA positive)	Dingle et al., 2017
C00005230	65b23f90-8041-4a67-aea8-f5432072fba5	383-p1	2007-05-24	1	2		3	1	-	6			11	T[674]I	A[555]T					3	V[497]L		Oxfordshire	UK	SRR3333291	PRJNA304087	Oxfordshire human clinical (EIA positive)	Dingle et al., 2017
C00005231	9dd8c1dc-1964-499f-8a6e-5dd474fc5a2c	385-p1	2007-05-23	1	2		3	1	-	6			2							3	V[497]L		Oxfordshire	UK	SRR3333630	PRJNA304087	Oxfordshire human clinical (EIA positive)	Dingle et al., 2017
C00007864	3d020439-629c-44a6-a8cb-c7c22c1bccb2	3080-p1	2011-08-25	1	2		3	1	-	6			2							3	V[497]L		Oxfordshire	UK	SRR3332995	PRJNA304087	Oxfordshire human clinical (EIA positive)	Dingle et al., 2017
C00005214	7ae1a36d-c8ac-4701-9481-347f82f35e8d	335-p1	2007-04-27	1	2		3	1	-	6			2							3	V[497]L		Oxfordshire	UK	ERS227417	PRJEB1729	Oxfordshire human clinical (EIA positive)	Dingle et al., 2017
C00005226	1d046749-c275-493d-baea-3e6385c3e780	367-p1	2007-05-13	1	2		3	1	-	6			11	T[674]I	A[555]T					3	V[497]L		Oxfordshire	UK	ERS227409	PRJEB1729	Oxfordshire human clinical (EIA positive)	Dingle et al., 2017
C00000212	a788d530-494b-41eb-964f-456b3c9991a1	Oxf368	2007-05-12	1	2		3	1	-	6			14	T[674]I	A[555]T					3	V[497]L		Oxfordshire	UK	ERS149859	PRJEB3093	Oxfordshire human clinical (EIA positive)	Dingle et al., 2017
C00005884	56e795ca-7ad9-41ce-bc37-86917c422255	2089a-p1	2009-08-23	1	2		3	1	-	6			11	T[674]I	A[555]T					3	V[497]L		Oxfordshire	UK	ERS347021	PRJEB4556	Oxfordshire human clinical (EIA positive)	Dingle et al., 2017
C00000095	52cba738-dc54-4d09-aa57-8b8d8e9e8f80	Oxf438	2007-06-18	1	2		3	1	-	6			11	T[674]I	A[555]T					3	V[497]L		Oxfordshire	UK	ERS149814	PRJEB3093	Oxfordshire human clinical (EIA positive)	Dingle et al., 2017
C00005244	7e174a54-30c9-4c31-9bfe-52dcdb451016	439-p1	2007-06-17	1	2		3	1	-	6			11	T[674]I	A[555]T					3	V[497]L		Oxfordshire	UK	SRR3333410	PRJNA304087	Oxfordshire human clinical (EIA positive)	Dingle et al., 2017
C00005245	2d0bfd12-b9de-4ceb-a6f5-ccda4010c916	441b-p1	2007-06-18	1	2		3	1	-	6			2							3	V[497]L		Oxfordshire	UK	SRR3340258	PRJNA304087	Oxfordshire human clinical (EIA positive)	Dingle et al., 2017
C00005248	192a203f-19ee-47eb-adb9-0cc80c282087	452-p1	2007-06-25	1	2		3	1	-	6			2							3	V[497]L		Oxfordshire	UK	SRR3340074	PRJNA304087	Oxfordshire human clinical (EIA positive)	Dingle et al., 2017
C00011214	14ffe3ed-e160-438b-8595-b5d7c001c4e4	TN142-p1	2011-06-13	1	2		3	1	-	6			10	T[674]I						3	V[497]L		Oxfordshire	UK	SRR3337744	PRJNA304087	Oxfordshire human clinical (EIA negative)	Dingle et al., 2017
C00005249	c28d7c1d-0189-410f-af5f-40f76a8e726e	459-p1	2007-07-01	1	2		3	1	-	6			2							3	V[497]L		Oxfordshire	UK	SRR3334010	PRJNA304087	Oxfordshire human clinical (EIA positive)	Dingle et al., 2017
C00005256	755d962c-1cb1-4b5e-8961-0b959de7e7d5	474-p1	2007-07-06	1	2		3	1	-	6			2							3	V[497]L		Oxfordshire	UK	SRR3333371	PRJNA304087	Oxfordshire human clinical (EIA positive)	Dingle et al., 2017
C00005257	5f9fe40d-11c3-42fa-99b0-5821765b2376	477-p1	2007-07-08	1	2		3	1	-	6			11	T[674]I	A[555]T					3	V[497]L		Oxfordshire	UK	SRR3333265	PRJNA304087	Oxfordshire human clinical (EIA positive)	Dingle et al., 2017
C00009942	fa69d21c-912c-4aa7-b41d-c8105138df08	478-p2	2007-07-08	1	2		3	1	-	6			2							3	V[497]L		Oxfordshire	UK	SRR3334447	PRJNA304087	Oxfordshire human clinical (EIA positive)	Dingle et al., 2017
C00000162	296ff26d-19a8-49a8-a7d3-cdb5ff8c779b	Oxf490	2007-07-14	1	2		3	1	-	6			14	T[674]I	A[555]T					3	V[497]L		Oxfordshire	UK	ERS149838	PRJEB3093	Oxfordshire human clinical (EIA positive)	Dingle et al., 2017
C00000163	cec3f5d8-e8f0-4b6f-a2a0-06647ce7524c	Oxf491	2007-07-15	1	2		3	1	-	6			14	T[674]I	A[555]T					3	V[497]L		Oxfordshire	UK	ERS149839	PRJEB3093	Oxfordshire human clinical (EIA positive)	Dingle et al., 2017
C00004818	6f6959d3-928e-444a-8cda-c7e627b0ba79	492-p1	2007-07-15	1	2		3	1	-	6			11	T[674]I	A[555]T					3	V[497]L		Oxfordshire	UK	SRR3333338	PRJNA304087	Oxfordshire human clinical (EIA positive)	Dingle et al., 2017
C00004795	5e0b6efc-ab23-4459-a4d7-422d9a9cd5e0	494-p1	2007-07-14	1	2		3	1	-	6			11	T[674]I	A[555]T					3	V[497]L		Oxfordshire	UK	SRR3333249	PRJNA304087	Oxfordshire human clinical (EIA positive)	Dingle et al., 2017
C00004854	9881e811-f193-422a-9fdf-f0703aba7a80	533-p1	2007-07-29	1	2		3	1	-	6			12	T[674]I	A[555]T					3	V[497]L		Oxfordshire	UK	SRR3333587	PRJNA304087	Oxfordshire human clinical (EIA positive)	Dingle et al., 2017
C00004861	e518da42-54fa-443e-92fe-d7992707f619	534-p1	2007-07-29	1	2		3	1	-	6			12	T[674]I	A[555]T					3	V[497]L		Oxfordshire	UK	SRR3334182	PRJNA304087	Oxfordshire human clinical (EIA positive)	Dingle et al., 2017
C00001632	77be8baa-5923-4884-a9cb-6a2f5ebc8ef8	Oxf537	2007-07-30	1	2		3	1	-	6			2							3	V[497]L		Oxfordshire	UK	SRR3333384	PRJNA304087	Oxfordshire human clinical (EIA positive)	Dingle et al., 2017
C00000090	9d2ffcfe-789c-4382-a2b7-54831cb3ccc8	Oxf160	2007-01-28	1	2		3	1	-	6			101							3	V[497]L		Oxfordshire	UK	ERS139371	PRJEB3010	Oxfordshire human clinical (EIA positive)	Dingle et al., 2017
C00005665	ca37c56c-28ed-4af7-8779-9e291c914ea6	162-p1	2007-01-28	1	2		3	1	-	6			12	T[674]I	A[555]T					3	V[497]L		Oxfordshire	UK	ERS346855	PRJEB4556	Oxfordshire human clinical (EIA positive)	Dingle et al., 2017
C00003952	f6690e67-5c61-468a-88c5-2e4fd9e1287a	Oxf163-p1	2007-01-29	1	2		3	1	-	6			12	T[674]I	A[555]T					3	V[497]L		Oxfordshire	UK	ERS346602	PRJEB4556	Oxfordshire human clinical (EIA positive)	Dingle et al., 2017
C00000204	211fbf35-0aff-426e-9bf0-b868102bae49	Oxf558	2007-08-05	1	2		3	1	-	6			14	T[674]I	A[555]T					3	V[497]L		Oxfordshire	UK	ERS149851	PRJEB3093	Oxfordshire human clinical (EIA positive)	Dingle et al., 2017
C00004868	e57beb72-7a2b-4c8c-a189-26c40cdda14f	573-p1	2007-08-13	1	2		3	1	-	6			11	T[674]I	A[555]T					3	V[497]L		Oxfordshire	UK	SRR3334185	PRJNA304087	Oxfordshire human clinical (EIA positive)	Dingle et al., 2017
C00005890	8f0c8a0c-6328-49df-97bc-f4e7c3f21e97	2201-p1	2009-10-20	1	2		3	1	-	6			10	T[674]I						3	V[497]L		Oxfordshire	UK	ERS347025	PRJEB4556	Oxfordshire human clinical (EIA positive)	Dingle et al., 2017
C00004829	5ed53332-5f59-4ca3-bea1-e309c3898e21	577-p1	2007-08-13	1	2		3	1	-	6			11	T[674]I	A[555]T					3	V[497]L		Oxfordshire	UK	SRR3333253	PRJNA304087	Oxfordshire human clinical (EIA positive)	Dingle et al., 2017
C00004797	fa7a9851-defd-4a71-8321-76f55592222e	601-p1	2007-08-25	1	2		3	1	-	6			11	T[674]I	A[555]T					3	V[497]L		Oxfordshire	UK	SRR3334449	PRJNA304087	Oxfordshire human clinical (EIA positive)	Dingle et al., 2017
C00000054	0b0afbde-5691-4f53-8b84-d02f197f228a	Oxf629	2007-09-01	1	2		3	1	-	6			14	T[674]I	A[555]T					3	V[497]L		Oxfordshire	UK	ERS149782	PRJEB3093	Oxfordshire human clinical (EIA positive)	Dingle et al., 2017
C00008999	56c0a3da-4987-4241-8c93-60869525555e	631m-p1	2007-09-03	1	2		3	1	-	6			2							3	V[497]L		Oxfordshire	UK	ERS227509	PRJEB1729	Oxfordshire human clinical (EIA positive)	Dingle et al., 2017
C00008987	cd860c8e-a762-42b5-9aa8-a4b95d1c0b09	632m-p1	2007-09-03	1	2		3	1	-	6			12	T[674]I	A[555]T					3	V[497]L		Oxfordshire	UK	ERS227506	PRJEB1729	Oxfordshire human clinical (EIA positive)	Dingle et al., 2017
C00004878	4c225438-fe72-4f93-b24b-c2c2937e86d8	656-p1	2007-09-07	1	2		3	1	-	6			11	T[674]I	A[555]T					3	V[497]L		Oxfordshire	UK	ERS346800	PRJEB4556	Oxfordshire human clinical (EIA positive)	Dingle et al., 2017
C00004811	748946cf-54f6-4764-a79d-cb2d8ff46b00	677-p1	2007-09-17	1	2		3	1	-	6			98							3	V[497]L		Oxfordshire	UK	ERS346765	PRJEB4556	Oxfordshire human clinical (EIA positive)	Dingle et al., 2017
C00005744	6b986d03-dd8b-4bde-a75c-dab68288faa4	720-p1	2007-10-01	1	2		3	1	-	6			11	T[674]I	A[555]T					3	V[497]L		Oxfordshire	UK	ERS346911	PRJEB4556	Oxfordshire human clinical (EIA positive)	Dingle et al., 2017
C00005133	44f86c41-914d-43e5-acf3-1f649e27f6ba	171-p1	2007-02-04	1	2		3	1	-	6			11	T[674]I	A[555]T					3	V[497]L		Oxfordshire	UK	SRR3333025	PRJNA304087	Oxfordshire human clinical (EIA positive)	Dingle et al., 2017
C00005134	a9ef101b-25c7-4116-8d6d-12f8f26f2fc9	172-p1	2007-02-05	1	2		3	1	-	6			11	T[674]I	A[555]T					3	V[497]L		Oxfordshire	UK	SRR3333704	PRJNA304087	Oxfordshire human clinical (EIA positive)	Dingle et al., 2017
C00005749	be58d517-74fe-410c-80fe-93ff022840b4	729-p1	2007-10-08	1	2		3	1	-	6			2							3	V[497]L		Oxfordshire	UK	ERS346914	PRJEB4556	Oxfordshire human clinical (EIA positive)	Dingle et al., 2017
C00005750	2ace0e74-d8dc-499f-bc0e-515d1d3ca27a	730-p1	2007-10-08	1	2		3	1	-	6			2							3	V[497]L		Oxfordshire	UK	ERS346915	PRJEB4556	Oxfordshire human clinical (EIA positive)	Dingle et al., 2017
C00000087	2f0c2e24-c5a3-4f71-a3ad-7b0ec6a70a8f	Oxf763	2007-10-21	1	2		3	1	-	6			14	T[674]I	A[555]T					3	V[497]L		Oxfordshire	UK	ERS149810	PRJEB3093	Oxfordshire human clinical (EIA positive)	Dingle et al., 2017
C00005758	39fe3951-1246-4135-becd-489b3c7db61a	764-p1	2007-10-21	1	2		3	1	-	6			11	T[674]I	A[555]T					3	V[497]L		Oxfordshire	UK	ERS346922	PRJEB4556	Oxfordshire human clinical (EIA positive)	Dingle et al., 2017
C00005760	6186e681-f41e-457b-b8d8-4ee9f3d3d3d0	766-p1	2007-10-22	1	2		3	1	-	6			11	T[674]I	A[555]T					3	V[497]L		Oxfordshire	UK	ERS346923	PRJEB4556	Oxfordshire human clinical (EIA positive)	Dingle et al., 2017
C00005896	0e04d399-eba1-4005-b66c-490fb091724e	2336a-p1	2010-01-04	1	2		3	1	-	6			11	T[674]I	A[555]T					3	V[497]L		Oxfordshire	UK	ERS347031	PRJEB4556	Oxfordshire human clinical (EIA positive)	Dingle et al., 2017
C00005135	8c8b8a99-6c22-4310-8ca1-a075e0baed9a	173-p1	2007-02-05	1	2		3	1	-	6			2							3	V[497]L		Oxfordshire	UK	ERS227393	PRJEB1729	Oxfordshire human clinical (EIA positive)	Dingle et al., 2017
C00005763	d5198209-7c81-4046-b489-3ce37793b957	812-p1	2007-11-11	1	2		3	1	-	6			11	T[674]I	A[555]T					3	V[497]L		Oxfordshire	UK	ERS346926	PRJEB4556	Oxfordshire human clinical (EIA positive)	Dingle et al., 2017
C00005764	6aaf40c9-0399-416d-a148-a4c8cd1908b0	813-p1	2007-11-12	1	2		3	1	-	6			11	T[674]I	A[555]T					3	V[497]L		Oxfordshire	UK	ERS346927	PRJEB4556	Oxfordshire human clinical (EIA positive)	Dingle et al., 2017
C00005900	248878a5-c6f8-4d9d-887b-f94190c50b17	2369-p1	2010-01-24	1	2		3	1	-	6			11	T[674]I	A[555]T					3	V[497]L		Oxfordshire	UK	ERS347034	PRJEB4556	Oxfordshire human clinical (EIA positive)	Dingle et al., 2017
C00005766	e1a866ea-6a3e-488a-b157-4bdae7342fee	830-p1	2007-11-17	1	2		3	1	-	6			12	T[674]I	A[555]T					3	V[497]L		Oxfordshire	UK	ERS346929	PRJEB4556	Oxfordshire human clinical (EIA positive)	Dingle et al., 2017
C00005767	ff49890f-fde0-413c-9958-85a40e1a79fa	832-p1	2007-11-19	1	2		3	1	-	6			98							3	V[497]L		Oxfordshire	UK	ERS346930	PRJEB4556	Oxfordshire human clinical (EIA positive)	Dingle et al., 2017
C00000216	05d62a1b-731f-4362-97d2-73799512c691	Oxf846	2007-11-26	1	2		3	1	-	6			14	T[674]I	A[555]T					3	V[497]L		Oxfordshire	UK	ERS149861	PRJEB3093	Oxfordshire human clinical (EIA positive)	Dingle et al., 2017
C00005769	c64373ee-afb5-4ce7-8c67-c3e1399d1315	847-p1	2007-11-26	1	2		3	1	-	6			2							3	V[497]L		Oxfordshire	UK	ERS346932	PRJEB4556	Oxfordshire human clinical (EIA positive)	Dingle et al., 2017
C00005903	0c84f489-4316-4de6-9a20-ec4f408bd827	2405-p1	2010-02-14	1	2		3	1	-	39	R[505]K	H[502]N	10	T[674]I						3	V[497]L		Oxfordshire	UK	ERS347037	PRJEB4556	Oxfordshire human clinical (EIA positive)	Dingle et al., 2017
C00005142	74fb038a-1e5f-4ac0-88d6-7e0ee92f66e2	186-p1	2007-02-11	1	2		3	1	-	6			11	T[674]I	A[555]T					3	V[497]L		Oxfordshire	UK	SRR3333369	PRJNA304087	Oxfordshire human clinical (EIA positive)	Dingle et al., 2017
C00005775	5e3e0801-8519-4f35-9f33-2936420465b5	916-p1	2007-12-24	1	2		3	1	-	6			2							3	V[497]L		Oxfordshire	UK	ERS346936	PRJEB4556	Oxfordshire human clinical (EIA positive)	Dingle et al., 2017
C00005776	e00648d5-8a7a-485b-a60d-843a1d17943f	917-p1	2007-12-24	1	2		3	1	-	6			10	T[674]I						3	V[497]L		Oxfordshire	UK	ERS346937	PRJEB4556	Oxfordshire human clinical (EIA positive)	Dingle et al., 2017
C00005779	aa712c43-90eb-46c7-a387-843d9e638442	930-p1	2007-12-30	1	2		3	1	-	6			11	T[674]I	A[555]T					3	V[497]L		Oxfordshire	UK	ERS346940	PRJEB4556	Oxfordshire human clinical (EIA positive)	Dingle et al., 2017
C00005143	296e11e5-88cc-4712-b76e-afa80566fc3e	188-p1	2007-02-12	1	2		3	1	-	6			11	T[674]I	A[555]T					3	V[497]L		Oxfordshire	UK	SRR3340236	PRJNA304087	Oxfordshire human clinical (EIA positive)	Dingle et al., 2017
C00003974	d52c8085-935c-4eb8-959f-f4e7160bdf0a	Oxf937-p1	2007-12-30	1	2		3	1	-	6			2							3	V[497]L		Oxfordshire	UK	ERS346612	PRJEB4556	Oxfordshire human clinical (EIA positive)	Dingle et al., 2017
C00000207	da95c1ab-1bde-4ea3-9fc9-cd9078a68278	Oxf187	2007-02-12	1	2		3	1	-	6			14	T[674]I	A[555]T					3	V[497]L		Oxfordshire	UK	ERS149854	PRJEB3093	Oxfordshire human clinical (EIA positive)	Dingle et al., 2017
C00005782	1e278b07-c101-4f6e-a8ac-d2c840246a0d	968-p1	2008-01-13	1	2		3	1	-	6			11	T[674]I	A[555]T					3	V[497]L		Oxfordshire	UK	ERS227410	PRJEB1729	Oxfordshire human clinical (EIA positive)	Dingle et al., 2017
C00005906	9f7ed298-0b7f-434f-84b5-7ab494399a63	2468-p1	2010-03-21	1	2		3	1	-	6			11	T[674]I	A[555]T					3	V[497]L		Oxfordshire	UK	ERS347039	PRJEB4556	Oxfordshire human clinical (EIA positive)	Dingle et al., 2017
C00005789	4a590db2-8aca-4c9c-bad5-c87166fd3cb5	1040-p1	2008-02-03	1	2		3	1	-	6			11	T[674]I	A[555]T					3	V[497]L		Oxfordshire	UK	ERS346948	PRJEB4556	Oxfordshire human clinical (EIA positive)	Dingle et al., 2017
C00006359	595eca41-b1dc-4bb0-9e9d-cd86000a24e8	1041-p1	2008-02-04	1	2		3	1	-	6			11	T[674]I	A[555]T					3	V[497]L		Oxfordshire	UK	ERS347156	PRJEB4556	Oxfordshire human clinical (EIA positive)	Dingle et al., 2017
C00007818	daac7a97-9e92-457d-ab66-7bc99bd80779	201-p2	2007-02-18	1	2		3	1	-	6			3							3	V[497]L		Oxfordshire	UK	SRR3334113	PRJNA304087	Optimer Fidaxomicin trial	Dingle et al., 2017
C00005149	0dae0f0a-a474-4ba1-a315-56e8cfaa9e74	205-p1	2007-02-19	1	2		3	1	-	6			10	T[674]I						3	V[497]L		Oxfordshire	UK	SRR3340012	PRJNA304087	Oxfordshire human clinical (EIA positive)	Dingle et al., 2017
C00005798	69056589-786a-4b7e-b752-a6154fc94661	1151-p1	2008-03-23	1	2		3	1	-	6			2							3	V[497]L		Oxfordshire	UK	ERS346954	PRJEB4556	Oxfordshire human clinical (EIA positive)	Dingle et al., 2017
C00005805	93194fa3-0e03-46a3-8473-7e7920d6eeb2	1216-p1	2008-04-20	1	2		3	1	-	6			11	T[674]I	A[555]T					3	V[497]L		Oxfordshire	UK	ERS346959	PRJEB4556	Oxfordshire human clinical (EIA positive)	Dingle et al., 2017
C00005815	f335643e-1eec-43e6-953c-3406b58339d7	1301-p1	2008-05-26	1	2		3	1	-	6			2							3	V[497]L		Oxfordshire	UK	ERS346967	PRJEB4556	Oxfordshire human clinical (EIA positive)	Dingle et al., 2017
C00005821	c8f553b4-12b1-4a7e-afe0-5b30c316a87c	1372-p1	2008-06-28	1	2		3	1	-	6			11	T[674]I	A[555]T					3	V[497]L		Oxfordshire	UK	ERS346973	PRJEB4556	Oxfordshire human clinical (EIA positive)	Dingle et al., 2017
C00005826	b60892f0-fe46-481a-9bbb-c4f19b35eab1	1407-p1	2008-07-21	1	2		3	1	-	6			11	T[674]I	A[555]T					3	V[497]L		Oxfordshire	UK	ERS346978	PRJEB4556	Oxfordshire human clinical (EIA positive)	Dingle et al., 2017
C00005156	f21498cd-b5e7-478a-8e7f-cad836c6888a	220-p1	2007-03-04	1	2		3	1	-	6			11	T[674]I	A[555]T					3	V[497]L		Oxfordshire	UK	SRR3334305	PRJNA304087	Oxfordshire human clinical (EIA positive)	Dingle et al., 2017
C00000208	23431205-4a43-4a2f-8103-724b1d8fe2ab	Oxf223	2007-03-04	1	2		3	1	-	6			14	T[674]I	A[555]T					3	V[497]L		Oxfordshire	UK	ERS149855	PRJEB3093	Oxfordshire human clinical (EIA positive)	Dingle et al., 2017
C00000067	a9463f91-4321-46e0-bb43-b086c37a4670	Oxf224	2007-03-04	1	2		3	1	-	6			14	T[674]I	A[555]T					3	V[497]L		Oxfordshire	UK	ERS149792	PRJEB3093	Oxfordshire human clinical (EIA positive)	Dingle et al., 2017
C00005158	5f016d06-dc2d-4437-809e-b31cf6a08060	229-p1	2007-03-03	1	2		3	1	-	6			11	T[674]I	A[555]T					3	V[497]L		Oxfordshire	UK	SRR3333256	PRJNA304087	Oxfordshire human clinical (EIA positive)	Dingle et al., 2017
C00005157	0d74bedf-bb7a-4d98-851b-31a0e4d07091	226-p1	2007-03-05	1	2		3	1	-	6			11	T[674]I	A[555]T					3	V[497]L		Oxfordshire	UK	ERS346844	PRJEB4556	Oxfordshire human clinical (EIA positive)	Dingle et al., 2017
C00000199	6497a88b-8d97-4ff6-9b0a-44558c07147d	Oxf1491	2008-09-14	1	2		3	1	-	6			11	T[674]I	A[555]T					3	V[497]L		Oxfordshire	UK	ERS149848	PRJEB3093	Oxfordshire human clinical (EIA positive)	Dingle et al., 2017
C00005831	aee285a8-bd5e-4baa-bb1e-090029de6e6d	1490-p1	2008-09-15	1	2		3	1	-	13	R[505]K		10	T[674]I						3	V[497]L		Oxfordshire	UK	ERS346982	PRJEB4556	Oxfordshire human clinical (EIA positive)	Dingle et al., 2017
C00005167	fdd91634-90e5-4fe3-b6bc-58f4149803f8	248-p1	2007-03-11	1	2		3	1	-	6			2							3	V[497]L		Oxfordshire	UK	SRR3334468	PRJNA304087	Oxfordshire human clinical (EIA positive)	Dingle et al., 2017
C00000209	070b28a4-cfff-4f3a-991d-073ca83073f0	Oxf249	2007-03-10	1	2		3	1	-	6			14	T[674]I	A[555]T					3	V[497]L		Oxfordshire	UK	ERS149856	PRJEB3093	Oxfordshire human clinical (EIA positive)	Dingle et al., 2017
C00005838	63fb6659-76a6-465a-8c0f-891ba7a70d6c	1538a-p1	2008-10-06	1	2		3	1	-	13	R[505]K		10	T[674]I						3	V[497]L		Oxfordshire	UK	ERS346985	PRJEB4556	Oxfordshire human clinical (EIA positive)	Dingle et al., 2017
C00005175	4091f5e6-6875-4fba-8619-48838866f58f	250-p1	2007-03-11	1	2		3	1	-	6			11	T[674]I	A[555]T					3	V[497]L		Oxfordshire	UK	SRR3333009	PRJNA304087	Oxfordshire human clinical (EIA positive)	Dingle et al., 2017
C00005841	5cb1f0bc-6b7d-4595-839a-f546cadc6046	1573-p1	2008-10-25	1	2		3	1	-	6			11	T[674]I	A[555]T					3	V[497]L		Oxfordshire	UK	ERS346987	PRJEB4556	Oxfordshire human clinical (EIA positive)	Dingle et al., 2017
C00005850	5d76db2c-e6ce-425a-a8a9-6b8fed76a402	1592-p1	2008-11-10	1	2		3	1	-	6			2							3	V[497]L		Oxfordshire	UK	ERS346992	PRJEB4556	Oxfordshire human clinical (EIA positive)	Dingle et al., 2017
C00005851	1fae4112-de0d-4e1b-b449-267445524be9	1611-p1	2008-11-16	1	2		3	1	-	6			2							3	V[497]L		Oxfordshire	UK	ERS346993	PRJEB4556	Oxfordshire human clinical (EIA positive)	Dingle et al., 2017
C00005852	ecd26965-ee5e-420c-b9c8-f21863ef6745	1614-p1	2008-11-17	1	2		3	1	-	6			10	T[674]I						3	V[497]L		Oxfordshire	UK	ERS346994	PRJEB4556	Oxfordshire human clinical (EIA positive)	Dingle et al., 2017
C00000135	58e0e002-c798-448e-969e-4a502b69cc3e	Oxf1632	2008-11-24	1	2		3	1	-	6			14	T[674]I	A[555]T					3	V[497]L		Oxfordshire	UK	ERS149822	PRJEB3093	Oxfordshire human clinical (EIA positive)	Dingle et al., 2017
C00010621	c3860f36-b44e-43b4-ab16-1af8937b624d	1641-p2	2008-12-01	1	2		3	1	-	6			11	T[674]I	A[555]T					3	V[497]L		Oxfordshire	UK	ERS347389	PRJEB4556	Oxfordshire human clinical (EIA positive)	Dingle et al., 2017
C00005860	62b77284-1564-402c-94fa-0ada5dabbded	1669-p1	2008-12-15	1	2		3	1	-	13	R[505]K		10	T[674]I						3	V[497]L		Oxfordshire	UK	ERS347000	PRJEB4556	Oxfordshire human clinical (EIA positive)	Dingle et al., 2017
C00005864	d6cbdd96-d86f-46a8-9ebe-adf5ae65ed9c	1706-p1	2009-01-10	1	2		3	1	-	6			2							3	V[497]L		Oxfordshire	UK	ERS347004	PRJEB4556	Oxfordshire human clinical (EIA positive)	Dingle et al., 2017
C00005865	44f4ffc1-b746-471e-af0c-877ec21e099c	1726-p1	2009-01-19	1	2		3	1	-	6			11	T[674]I	A[555]T					3	V[497]L		Oxfordshire	UK	ERS347005	PRJEB4556	Oxfordshire human clinical (EIA positive)	Dingle et al., 2017
C00000068	d6c66a66-0e91-4f4e-a704-6b7a3e9bd547	Oxf262	2007-03-18	1	2		3	1	-	6			14	T[674]I	A[555]T					3	V[497]L		Oxfordshire	UK	ERS149793	PRJEB3093	Oxfordshire human clinical (EIA positive)	Dingle et al., 2017
C00005867	8bb9b36a-6f52-45f9-8a90-d882644be40c	1734-p1	2009-01-25	1	2		3	1	-	6			10	T[674]I						3	V[497]L		Oxfordshire	UK	ERS347006	PRJEB4556	Oxfordshire human clinical (EIA positive)	Dingle et al., 2017
C00005872	797e15f8-faf7-4398-9f84-d0de4098c7f4	1765-p1	2009-02-08	1	2		3	1	-	6			11	T[674]I	A[555]T					3	V[497]L		Oxfordshire	UK	ERS347010	PRJEB4556	Oxfordshire human clinical (EIA positive)	Dingle et al., 2017
C00005046	df0a201a-b27e-4edf-8b3c-d2d065fa7eab	8-p1	2006-09-16	1	2		3	1	-	6			2							3	V[497]L		Oxfordshire	UK	ERS346834	PRJEB4556	Oxfordshire human clinical (EIA positive)	Dingle et al., 2017
C00005047	26a04293-8e7a-48e0-ab23-26392306a9dc	10-p1	2006-09-17	1	2		3	1	-	6			2							3	V[497]L		Oxfordshire	UK	SRR3340225	PRJNA304087	Oxfordshire human clinical (EIA positive)	Dingle et al., 2017
C00005048	46bada99-9cdc-48bc-ba11-c3f3220d8cf1	11-p1	2006-09-16	1	2		3	1	-	6			2							3	V[497]L		Oxfordshire	UK	SRR3333033	PRJNA304087	Oxfordshire human clinical (EIA positive)	Dingle et al., 2017
C00000086	13867f95-4f81-494b-b8d6-c2ef65442ec4	Oxf1777	2009-02-15	1	2		3	1	-	6			8							3	V[497]L		Oxfordshire	UK	ERS149809	PRJEB3093	Oxfordshire human clinical (EIA positive)	Dingle et al., 2017
C00005051	8816695d-75e9-4170-912b-666e8435e93a	21-p1	2006-09-22	1	2		3	1	-	6			2							3	V[497]L		Oxfordshire	UK	SRR3333458	PRJNA304087	Oxfordshire human clinical (EIA positive)	Dingle et al., 2017
C00005052	2c92e139-639c-4733-94bd-9551a8abbca8	22-p1	2006-09-25	1	2		3	1	-	6			11	T[674]I	A[555]T					3	V[497]L		Oxfordshire	UK	SRR3340254	PRJNA304087	Oxfordshire human clinical (EIA positive)	Dingle et al., 2017
C00005063	f95e0e7b-daeb-478a-8787-a75ef4bbcffe	38-p1	2006-09-29	1	2		3	1	-	6			2							3	V[497]L		Oxfordshire	UK	SRR3334442	PRJNA304087	Oxfordshire human clinical (EIA positive)	Dingle et al., 2017
C00005873	003381ae-7ef0-431d-b585-c4c3f02a8399	1780-p1	2009-02-16	1	2		3	1	-	6			11	T[674]I	A[555]T					3	V[497]L		Oxfordshire	UK	SRR3339955	PRJNA304087	Oxfordshire human clinical (EIA positive)	Dingle et al., 2017
C00005064	54807c96-8bec-4050-8ef0-0e66184fc013	39-p1	2006-10-01	1	2		3	1	-	6			10	T[674]I						3	V[497]L		Oxfordshire	UK	SRR3333099	PRJNA304087	Oxfordshire human clinical (EIA positive)	Dingle et al., 2017
C00005068	a69ee937-211f-40db-9955-c4844a46bf77	48-p1	2006-10-08	1	2		3	1	-	6			2							3	V[497]L		Oxfordshire	UK	SRR3333687	PRJNA304087	Oxfordshire human clinical (EIA positive)	Dingle et al., 2017
C00005069	34ba3107-9969-42e6-97a5-e16e6995b455	49-p1	2006-10-07	1	2		3	1	-	6			2							3	V[497]L		Oxfordshire	UK	SRR3332958	PRJNA304087	Oxfordshire human clinical (EIA positive)	Dingle et al., 2017
C00005070	4310e53e-a3f4-4987-b622-5f3248749129	50a-p1	2006-10-07	1	2		3	1	-	6			10	T[674]I						3	V[497]L		Oxfordshire	UK	SRR3333020	PRJNA304087	Oxfordshire human clinical (EIA positive)	Dingle et al., 2017
C00005071	b2de8005-60ed-4b12-9862-847db10810ae	51-p1	2006-10-09	1	2		3	1	-	6			2							3	V[497]L		Oxfordshire	UK	SRR3333754	PRJNA304087	Oxfordshire human clinical (EIA positive)	Dingle et al., 2017
C00005083	8e37ab3e-571b-4721-be36-f673368e3cd4	61-p1	2006-10-22	1	2		3	1	-	6			11	T[674]I	A[555]T					3	V[497]L		Oxfordshire	UK	SRR3333548	PRJNA304087	Oxfordshire human clinical (EIA positive)	Dingle et al., 2017
C00005084	2578061a-5ffc-4b4f-8905-bab58f24fe4a	62-p1	2006-10-22	1	2		3	1	-	6			2							3	V[497]L		Oxfordshire	UK	SRR3340218	PRJNA304087	Oxfordshire human clinical (EIA positive)	Dingle et al., 2017
C00005087	5d6557d8-2755-4623-9c82-1d5979d45dbf	70-p1	2006-10-28	1	2		3	1	-	6			2							3	V[497]L		Oxfordshire	UK	SRR3333247	PRJNA304087	Oxfordshire human clinical (EIA positive)	Dingle et al., 2017
C00005088	de864eb1-b41c-4f8a-a34c-d86d111fd44e	71-p1	2006-10-30	1	2		3	1	-	6			2							3	V[497]L		Oxfordshire	UK	ERS227382	PRJEB1729	Oxfordshire human clinical (EIA positive)	Dingle et al., 2017
C00005089	37534428-da55-4a15-9691-feef775c6ce2	72-p1	2006-10-29	1	2		3	1	-	6			11	T[674]I	A[555]T					3	V[497]L		Oxfordshire	UK	SRR3332969	PRJNA304087	Oxfordshire human clinical (EIA positive)	Dingle et al., 2017
C00005097	75458d78-c7de-42fb-9640-fc1433e83a8f	86-p1	2006-11-13	1	2		3	1	-	6			2							3	V[497]L		Oxfordshire	UK	SRR3333370	PRJNA304087	Oxfordshire human clinical (EIA positive)	Dingle et al., 2017
C00005877	ca3d4b74-6ada-4ba1-b87e-19ce2fdac1dc	1840b-p1	2009-03-16	1	2		3	1	-	6			11	T[674]I	A[555]T					3	V[497]L		Oxfordshire	UK	ERS347014	PRJEB4556	Oxfordshire human clinical (EIA positive)	Dingle et al., 2017
C00005105	dd463956-7611-45ef-9d5a-efe2f7b39d03	96-p1	2006-11-19	1	2		3	1	-	6			2							3	V[497]L		Oxfordshire	UK	SRR3334130	PRJNA304087	Oxfordshire human clinical (EIA positive)	Dingle et al., 2017
C00005117	8188959a-f6f2-4de4-a453-32b4145def58	121-p1	2006-12-16	1	2		3	1	-	6			11	T[674]I	A[555]T					3	V[497]L		Oxfordshire	UK	SRR3333426	PRJNA304087	Oxfordshire human clinical (EIA positive)	Dingle et al., 2017
C00005190	1d524e57-cea1-455d-beba-2d310be9da3c	286-p1	2007-04-08	1	2		3	1	-	6			11	T[674]I	A[555]T					3	V[497]L		Oxfordshire	UK	SRR3340184	PRJNA304087	Oxfordshire human clinical (EIA positive)	Dingle et al., 2017
C00005202	3299c916-2cfc-46cb-a1f0-0a63367b6a9b	305-p1	2007-04-15	1	2		3	1	-	6			11	T[674]I	A[555]T					3	V[497]L		Oxfordshire	UK	SRR3332949	PRJNA304087	Oxfordshire human clinical (EIA positive)	Dingle et al., 2017
C00000066	ec35f43c-c53a-4156-b502-484a7d443a8d	Oxf152	2007-01-21	1	2		3	1	-	6			14	T[674]I	A[555]T					3	V[497]L		Oxfordshire	UK	ERS149791	PRJEB3093	Oxfordshire human clinical (EIA positive)	Dingle et al., 2017
C00005203	7b0d6b30-36ef-4470-8139-5e0713734653	308-p1	2007-04-15	1	2		3	1	-	6			98							3	V[497]L		Oxfordshire	UK	SRR3333399	PRJNA304087	Oxfordshire human clinical (EIA positive)	Dingle et al., 2017
C00005206	c68feb3b-5b5a-49e4-9552-fab1cb1b1eaf	319-p1	2007-04-22	1	2		3	1	-	6			11	T[674]I	A[555]T					3	V[497]L		Oxfordshire	UK	SRR3334021	PRJNA304087	Oxfordshire human clinical (EIA positive)	Dingle et al., 2017
C00005664	bcab3ff5-4df4-4114-9c8f-596c84d6b231	154-p1	2007-01-19	1	2		3	1	-	6			2							3	V[497]L		Oxfordshire	UK	ERS346854	PRJEB4556	Oxfordshire human clinical (EIA positive)	Dingle et al., 2017
C00005898	b02ce00e-31d7-44ba-bebc-d10b999660d8	2353-p1	2010-01-15	1	2		3	1	-	6			2							3	V[497]L		Oxfordshire	UK	ERS347032	PRJEB4556	Oxfordshire human clinical (EIA positive)	Dingle et al., 2017
C00005899	e8d0dbc2-0f73-4c23-a2e9-d3bd146118fb	2354-p1	2010-01-15	1	2		3	1	-	39	R[505]K	H[502]N	10	T[674]I						3	V[497]L		Oxfordshire	UK	ERS347033	PRJEB4556	Oxfordshire human clinical (EIA positive)	Dingle et al., 2017
C00005062	fadcfeb5-01a2-4ef1-a0e5-6d6cd127ff41	36-p1	2006-09-29	1	2		3	1	-	6			10	T[674]I						3	V[497]L		Oxfordshire	UK	ERS227399	PRJEB1729	Oxfordshire human clinical (EIA positive)	Dingle et al., 2017
C00005115	e3a94c1d-9618-404b-96bb-833b9e50daff	118a-p1	2006-12-15	1	2		3	1	-	6			2							3	V[497]L		Oxfordshire	UK	SRR3334171	PRJNA304087	Oxfordshire human clinical (EIA positive)	Dingle et al., 2017
C00005116	b1895c38-af9f-416b-8fb3-b9cc769e1837	119-p1	2006-12-15	1	2		3	1	-	6			2							3	V[497]L		Oxfordshire	UK	SRR3333746	PRJNA304087	Oxfordshire human clinical (EIA positive)	Dingle et al., 2017
C00005128	1d9dd4f8-5e9b-4b98-a1fc-e2e869ef962a	141-p1	2007-01-13	1	2		3	1	-	6			11	T[674]I	A[555]T					3	V[497]L		Oxfordshire	UK	SRR3340187	PRJNA304087	Oxfordshire human clinical (EIA positive)	Dingle et al., 2017
C00000206	c40e29cc-602c-4f8a-87be-d9ad1ff688cd	Oxf169	2007-02-02	1	2		3	1	-	6			14	T[674]I	A[555]T					3	V[497]L		Oxfordshire	UK	ERS149853	PRJEB3093	Oxfordshire human clinical (EIA positive)	Dingle et al., 2017
C00005140	738efbaf-de10-4776-93b5-53503b23f623	184-p1	2007-02-09	1	2		3	1	-	6			2							3	V[497]L		Oxfordshire	UK	SRR3333363	PRJNA304087	Oxfordshire human clinical (EIA positive)	Dingle et al., 2017
C00005141	2903afe6-d663-473d-8fc8-7d55c7879c1f	185-p1	2007-02-09	1	2		3	1	-	6			11	T[674]I	A[555]T					3	V[497]L		Oxfordshire	UK	SRR3340234	PRJNA304087	Oxfordshire human clinical (EIA positive)	Dingle et al., 2017
C00005166	27f3611a-2b72-4d04-b85f-e3595b391e1d	246-p1	2007-03-09	1	2		3	1	-	6			2							3	V[497]L		Oxfordshire	UK	SRR3340229	PRJNA304087	Oxfordshire human clinical (EIA positive)	Dingle et al., 2017
C00005177	792f137d-6454-4c17-833a-2229ac041c69	257-p1	2007-03-17	1	2		3	1	-	6			11	T[674]I	A[555]T					3	V[497]L		Oxfordshire	UK	SRR3333390	PRJNA304087	Oxfordshire human clinical (EIA positive)	Dingle et al., 2017
C00005178	974463f8-bf64-4659-86cd-f82266f61233	258-p1	2007-03-16	1	2		3	1	-	6			10	T[674]I						3	V[497]L		Oxfordshire	UK	SRR3333579	PRJNA304087	Oxfordshire human clinical (EIA positive)	Dingle et al., 2017
C00005189	43b48e69-68e3-4c82-a7fc-90fed2f6682b	284-p1	2007-04-06	1	2		3	1	-	6			2							3	V[497]L		Oxfordshire	UK	SRR3333022	PRJNA304087	Oxfordshire human clinical (EIA positive)	Dingle et al., 2017
C00000211	ebe468fe-ae31-427b-ae1e-fe7c89dfbb10	Oxf285	2007-04-06	1	2		3	1	-	6			14	T[674]I	A[555]T					3	V[497]L		Oxfordshire	UK	ERS149858	PRJEB3093	Oxfordshire human clinical (EIA positive)	Dingle et al., 2017
C00005213	e15a1ff4-3d51-4176-9965-8f834d46ac1d	334-p1	2007-04-28	1	2		3	1	-	6			2							3	V[497]L		Oxfordshire	UK	SRR3334156	PRJNA304087	Oxfordshire human clinical (EIA positive)	Dingle et al., 2017
C00009930	1c6fdd59-62e1-4bbf-851e-522c010dbabf	363-p2	2007-05-12	1	2		3	1	1	6			2							3	V[497]L		Oxfordshire	UK	SRR3340176	PRJNA304087	Oxfordshire human clinical (EIA positive)	Dingle et al., 2017
C00000094	aeb33d0a-aa61-4fa7-974d-9cfe44182038	Oxf424	2007-06-08	1	2		3	1	-	6			14	T[674]I	A[555]T					3	V[497]L		Oxfordshire	UK	ERS149813	PRJEB3093	Oxfordshire human clinical (EIA positive)	Dingle et al., 2017
C00005247	7f87fc84-558a-4a70-b1ce-86bf26204857	451-p1	2007-06-22	1	2		3	1	-	6			2							3	V[497]L		Oxfordshire	UK	SRR3333414	PRJNA304087	Oxfordshire human clinical (EIA positive)	Dingle et al., 2017
C00000165	0228995c-5d11-4a1d-bd8d-1780f2a922a9	Oxf457-2	2007-06-30	1	2		3	1	-	6			11	T[674]I	A[555]T					3	V[497]L		Oxfordshire	UK	SRR3339966	PRJNA304087	Oxfordshire human clinical (EIA positive)	Dingle et al., 2017
C00005254	2cc2736b-9ae7-40c8-a49f-075f5f3ef8f6	472-p1	2007-07-07	1	2		3	1	-	6			2							3	V[497]L		Oxfordshire	UK	SRR3340256	PRJNA304087	Oxfordshire human clinical (EIA positive)	Dingle et al., 2017
C00004871	24fae502-2c82-4c9c-b45e-2e26e703d07d	489-p1	2007-07-14	1	2		3	1	-	6			2							3	V[497]L		Oxfordshire	UK	ERS227371	PRJEB1729	Oxfordshire human clinical (EIA positive)	Dingle et al., 2017
C00004822	d5fb1924-f83b-43ca-96dd-6eac4a17556c	626-p1	2007-08-31	1	2		3	1	-	6			2							3	V[497]L		Oxfordshire	UK	SRR3334093	PRJNA304087	Oxfordshire human clinical (EIA positive)	Dingle et al., 2017
C00005757	ad310678-8e82-49cb-b082-5e73cccff0aa	759-p1	2007-10-20	1	2		3	1	-	6			2							3	V[497]L		Oxfordshire	UK	ERS346921	PRJEB4556	Oxfordshire human clinical (EIA positive)	Dingle et al., 2017
C00000065	697381c1-e3f8-41b9-a6e2-c3748ebb7043	Oxf806	2007-11-10	1	2		3	1	-	6			14	T[674]I	A[555]T					3	V[497]L		Oxfordshire	UK	ERS149790	PRJEB3093	Oxfordshire human clinical (EIA positive)	Dingle et al., 2017
C00005774	d0186202-9a35-4692-a44a-eaa4d186dfe6	911-p1	2007-12-21	1	2		3	1	-	6			11	T[674]I	A[555]T					3	V[497]L		Oxfordshire	UK	ERS346935	PRJEB4556	Oxfordshire human clinical (EIA positive)	Dingle et al., 2017
C00000153	92e6c8c9-b008-49e0-a65f-6dbcecf1e299	Oxf984	2008-01-18	1	2		3	1	-	6			14	T[674]I	A[555]T					3	V[497]L		Oxfordshire	UK	ERS149831	PRJEB3093	Oxfordshire human clinical (EIA positive)	Dingle et al., 2017
C00005786	80508a40-9f1b-493f-92e0-73fbf1b0a5ee	985-p1	2008-01-18	1	2		3	1	-	6			2							3	V[497]L		Oxfordshire	UK	ERS346945	PRJEB4556	Oxfordshire human clinical (EIA positive)	Dingle et al., 2017
C00005792	51cf15e9-1ed4-4a98-9b76-a086ce0fb4f7	1119-p1	2008-03-07	1	2		3	1	-	6			2							3	V[497]L		Oxfordshire	UK	ERS346950	PRJEB4556	Oxfordshire human clinical (EIA positive)	Dingle et al., 2017
C00010622	2e624062-32f1-406d-a3b8-8b1c92d66a69	2455-p2	2010-03-12	1	2		3	1	-	39	R[505]K	H[502]N	10	T[674]I						3	V[497]L		Oxfordshire	UK	ERS347390	PRJEB4556	Oxfordshire human clinical (EIA positive)	Dingle et al., 2017
C00005803	98f047e1-c1b5-4ced-bf49-6a2bbb2388ab	1210-p1	2008-04-19	1	2		3	1	-	6			11	T[674]I	A[555]T					3	V[497]L		Oxfordshire	UK	ERS346958	PRJEB4556	Oxfordshire human clinical (EIA positive)	Dingle et al., 2017
C00005811	dc94ddde-4d47-4d21-92c3-da769ee889f4	1263-p1	2008-05-03	1	2		3	1	-	6			11	T[674]I	A[555]T					3	V[497]L		Oxfordshire	UK	ERS346964	PRJEB4556	Oxfordshire human clinical (EIA positive)	Dingle et al., 2017
C00005816	fab55e28-573f-41cf-8e7e-9c6d80e10904	1317c-p1	2008-05-31	1	2		3	1	-	6			11	T[674]I	A[555]T					3	V[497]L		Oxfordshire	UK	ERS346968	PRJEB4556	Oxfordshire human clinical (EIA positive)	Dingle et al., 2017
C00005830	85da1862-ad7b-4517-a470-e6535c55aecc	1489-p1	2008-09-12	1	2		3	1	-	13	R[505]K		10	T[674]I						3	V[497]L		Oxfordshire	UK	ERS346981	PRJEB4556	Oxfordshire human clinical (EIA positive)	Dingle et al., 2017
C00010618	48206ff5-3bd1-4982-bb1c-63cf82280306	1506-p3	2008-09-20	1	2		3	1	-	6			8							3	V[497]L		Oxfordshire	UK	SRR3333038	PRJNA304087	Oxfordshire human clinical (EIA positive)	Dingle et al., 2017
C00004547	5cb2fcf3-bc02-4a71-ab6b-3b09f20f1f0b	1527-9-p1	2008-09-26	1	2		3	1	-	6			2							3	V[497]L		Oxfordshire	UK	ERS346755	PRJEB4556	Oxfordshire human clinical (EIA positive)	Dingle et al., 2017
C00001460	d95861b3-789e-47c4-9ed8-9c639b4c7d8a	Oxf1639	2008-11-28	1	2		3	1	-	6			14	T[674]I	A[555]T					3	V[497]L		Oxfordshire	UK	ERS149915	PRJEB3093	Oxfordshire human clinical (EIA positive)	Dingle et al., 2017
C00005858	81df284b-aa98-42ef-9e0d-ddee88888692	1653-p1	2008-12-05	1	2		3	1	-	6			2							3	V[497]L		Oxfordshire	UK	ERS346998	PRJEB4556	Oxfordshire human clinical (EIA positive)	Dingle et al., 2017
C00000136	57a665e2-7548-49c5-b5fc-64a03afd4134	Oxf1681	2008-12-19	1	2		3	1	-	6			14	T[674]I	A[555]T					3	V[497]L		Oxfordshire	UK	ERS149823	PRJEB3093	Oxfordshire human clinical (EIA positive)	Dingle et al., 2017
C00005863	3c88c14c-7e75-464e-8f51-356a6d1e2961	1699-p1	2009-01-09	1	2		3	1	-	13	R[505]K		10	T[674]I						3	V[497]L		Oxfordshire	UK	ERS347003	PRJEB4556	Oxfordshire human clinical (EIA positive)	Dingle et al., 2017
C00005868	89ce3524-e898-45ac-913a-983b3fe7a218	1741-p1	2009-01-31	1	2		3	1	-	6			2							3	V[497]L		Oxfordshire	UK	ERS347007	PRJEB4556	Oxfordshire human clinical (EIA positive)	Dingle et al., 2017
C00005118	bd9964f5-972d-4983-b370-3866b01b0332	122-p1	2006-12-19	1	2		3	1	-	6			10	T[674]I						3	V[497]L		Oxfordshire	UK	SRR3333819	PRJNA304087	Oxfordshire human clinical (EIA positive)	Dingle et al., 2017
C00005119	dfbc4aaf-dca3-423a-9592-0b96551073da	123-p1	2006-12-19	1	2		3	1	-	6			2							3	V[497]L		Oxfordshire	UK	SRR3334145	PRJNA304087	Oxfordshire human clinical (EIA positive)	Dingle et al., 2017
C00005122	f55c3276-9d6e-430e-ac81-e8ccb46d3634	127-p1	2006-12-31	1	2		3	1	-	6			2							3	V[497]L		Oxfordshire	UK	ERS346841	PRJEB4556	Oxfordshire human clinical (EIA positive)	Dingle et al., 2017
C00000205	e10854a7-1e55-40de-8923-7ffce9c21ea6	Oxf129	2006-12-31	1	2		3	1	-	6			8							3	V[497]L		Oxfordshire	UK	ERS149852	PRJEB3093	Oxfordshire human clinical (EIA positive)	Dingle et al., 2017
C00005124	32fac3f7-3fab-4e01-b2a7-44a2645d58ec	133-p1	2007-01-09	1	2		3	1	-	6			11	T[674]I	A[555]T					3	V[497]L		Oxfordshire	UK	ERS346842	PRJEB4556	Oxfordshire human clinical (EIA positive)	Dingle et al., 2017
C00005663	75b323e2-367d-4e3f-bd76-f10b6fae1b6d	142-p1	2007-01-15	1	2		3	1	-	6			11	T[674]I	A[555]T					3	V[497]L		Oxfordshire	UK	ERS346853	PRJEB4556	Oxfordshire human clinical (EIA positive)	Dingle et al., 2017
C00005136	970bc128-0a38-41cf-bd82-06339382dd6e	177-p1	2007-02-05	1	2		3	1	-	6			11	T[674]I	A[555]T					3	V[497]L		Oxfordshire	UK	SRR3333578	PRJNA304087	Oxfordshire human clinical (EIA positive)	Dingle et al., 2017
C00005137	9e674a33-4df3-419c-bb1e-4a60577dfc3b	178-p1	2007-02-05	1	2		3	1	-	6			2							3	V[497]L		Oxfordshire	UK	SRR3333635	PRJNA304087	Oxfordshire human clinical (EIA positive)	Dingle et al., 2017
C00005876	7f6fc83f-0576-4d55-8d05-329ee43b89fe	1826-p1	2009-03-10	1	2		3	1	-	6			2							3	V[497]L		Oxfordshire	UK	ERS347013	PRJEB4556	Oxfordshire human clinical (EIA positive)	Dingle et al., 2017
C00005145	b396e9b9-d6a4-4197-b0b9-877c7708d77b	196-p1	2007-02-13	1	2		3	1	-	6			11	T[674]I	A[555]T					3	V[497]L		Oxfordshire	UK	SRR3333758	PRJNA304087	Oxfordshire human clinical (EIA positive)	Dingle et al., 2017
C00005152	2174cca3-dee9-4ddb-b7fc-193e48b397f2	209-p1	2007-02-20	1	2		3	1	-	6			2							3	V[497]L		Oxfordshire	UK	SRR3340205	PRJNA304087	Oxfordshire human clinical (EIA positive)	Dingle et al., 2017
C00005153	cac280c3-f8c0-4d22-96ea-8b20d904074a	213-p1	2007-02-27	1	2		3	1	-	6			2							3	V[497]L		Oxfordshire	UK	SRR3334039	PRJNA304087	Oxfordshire human clinical (EIA positive)	Dingle et al., 2017
C00005160	466015eb-c7fc-4caa-bc1e-19258f72eab3	232-p1	2007-03-05	1	2		3	1	-	6			11	T[674]I	A[555]T					3	V[497]L		Oxfordshire	UK	SRR3333031	PRJNA304087	Oxfordshire human clinical (EIA positive)	Dingle et al., 2017
C00003953	32d0a09b-d70c-433b-8182-e86f659568d0	Oxf234-p1	2007-03-06	1	2		3	1	-	6			12	T[674]I	A[555]T					3	V[497]L		Oxfordshire	UK	ERS346603	PRJEB4556	Oxfordshire human clinical (EIA positive)	Dingle et al., 2017
C00005176	a0aaded9-3115-401e-9fa4-f8d0fa601964	252-p1	2007-03-13	1	2		3	1	-	6			2							3	V[497]L		Oxfordshire	UK	SRR3333648	PRJNA304087	Oxfordshire human clinical (EIA positive)	Dingle et al., 2017
C00005180	606ecc0f-47ff-444a-a82b-3f1ef5f0cea2	263-p1	2007-03-20	1	2		3	1	-	6			2							3	V[497]L		Oxfordshire	UK	SRR3333267	PRJNA304087	Oxfordshire human clinical (EIA positive)	Dingle et al., 2017
C00005182	a9cea0f4-5dbe-4ab2-9a8c-bc92e68529e9	264-p1	2007-03-20	1	2		3	1	-	6			2							3	V[497]L		Oxfordshire	UK	SRR3333703	PRJNA304087	Oxfordshire human clinical (EIA positive)	Dingle et al., 2017
C00005184	10d4167f-7b18-4534-9902-d9c8b462be5d	270-p1	2007-03-26	1	2		3	1	-	6			2							3	V[497]L		Oxfordshire	UK	SRR3340025	PRJNA304087	Oxfordshire human clinical (EIA positive)	Dingle et al., 2017
C00005879	23837945-71bf-412b-9dd0-166a88f5d1f5	1877-p1	2009-04-20	1	2		3	1	-	13	R[505]K		10	T[674]I						3	V[497]L		Oxfordshire	UK	ERS347016	PRJEB4556	Oxfordshire human clinical (EIA positive)	Dingle et al., 2017
C00005207	bb35433f-66f4-4db4-8371-8b2af4637d2d	321-p1	2007-04-24	1	2		3	1	-	6			11	T[674]I	A[555]T					3	V[497]L		Oxfordshire	UK	SRR3333806	PRJNA304087	Oxfordshire human clinical (EIA positive)	Dingle et al., 2017
C00005208	30252f84-8abf-4ae9-9f6c-abc8d7046b36	322-p1	2007-04-24	1	2		3	1	-	6			11	T[674]I	A[555]T					3	V[497]L		Oxfordshire	UK	SRR3340279	PRJNA304087	Oxfordshire human clinical (EIA positive)	Dingle et al., 2017
C00005209	9ebae474-4d77-40a0-933f-e38ffe04f836	323-p1	2007-04-24	1	2		3	1	-	6			11	T[674]I	A[555]T					3	V[497]L		Oxfordshire	UK	SRR3333636	PRJNA304087	Oxfordshire human clinical (EIA positive)	Dingle et al., 2017
C00005215	1cc58693-c939-4ec7-999a-ffae36267b3a	342-p1	2007-05-01	1	2		3	1	-	6			2							3	V[497]L		Oxfordshire	UK	SRR3340182	PRJNA304087	Oxfordshire human clinical (EIA positive)	Dingle et al., 2017
C00005216	4c16f580-21c8-4fa5-bb71-235c8bdec263	343-p1	2007-05-01	1	2		3	1	-	6			2							3	V[497]L		Oxfordshire	UK	SRR3333057	PRJNA304087	Oxfordshire human clinical (EIA positive)	Dingle et al., 2017
C00005221	e38c4c57-d033-44ee-8efe-71066c4df825	359-p1	2007-05-07	1	2		3	1	-	6			11	T[674]I	A[555]T					3	V[497]L		Oxfordshire	UK	SRR3334169	PRJNA304087	Oxfordshire human clinical (EIA positive)	Dingle et al., 2017
C00005222	6b01a9b0-52b3-4c3f-adb2-75d5c8f70aeb	360-p1	2007-05-07	1	2		3	1	-	6			11	T[674]I	A[555]T					3	V[497]L		Oxfordshire	UK	SRR3333312	PRJNA304087	Oxfordshire human clinical (EIA positive)	Dingle et al., 2017
C00005227	809fb85a-a673-4226-bf40-7fc0d3b807b8	373-p1	2007-05-15	1	2		3	1	-	6			11	T[674]I	A[555]T					3	V[497]L		Oxfordshire	UK	ERS227412	PRJEB1729	Oxfordshire human clinical (EIA positive)	Dingle et al., 2017
C00005049	6f29b1ec-a978-45c3-be08-53bb6d9a7884	13-p1	2006-09-18	1	2		3	1	-	6			2							3	V[497]L		Oxfordshire	UK	SRR3333335	PRJNA304087	Oxfordshire human clinical (EIA positive)	Dingle et al., 2017
C00004850	cab46da4-99c6-42d3-a6ef-0a1a010ba784	504-p1	2007-07-17	1	2		3	1	-	6			2							3	V[497]L		Oxfordshire	UK	SRR3334038	PRJNA304087	Oxfordshire human clinical (EIA positive)	Dingle et al., 2017
C00004816	bbef8c10-a3cd-42d7-9135-7588b5fb4301	502-p1	2007-07-16	1	2		3	1	-	6			12	T[674]I	A[555]T					3	V[497]L		Oxfordshire	UK	SRR3333811	PRJNA304087	Oxfordshire human clinical (EIA positive)	Dingle et al., 2017
C00005053	a72ce2ac-f3e0-4051-a355-2b0c471dc51f	23-p1	2006-09-24	1	2		3	1	-	6			2							3	V[497]L		Oxfordshire	UK	SRR3333689	PRJNA304087	Oxfordshire human clinical (EIA positive)	Dingle et al., 2017
C00005055	80531cb1-0c57-4929-bd9e-2ff129afd5cc	24-p1	2006-09-25	1	2		3	1	-	6			2							3	V[497]L		Oxfordshire	UK	SRR3333420	PRJNA304087	Oxfordshire human clinical (EIA positive)	Dingle et al., 2017
C00005677	a96b05f0-27a1-46d6-957d-9b5f617cc736	538-p1	2007-07-30	1	2		3	1	-	6			11	T[674]I	A[555]T					3	V[497]L		Oxfordshire	UK	ERS346862	PRJEB4556	Oxfordshire human clinical (EIA positive)	Dingle et al., 2017
C00005057	9f55f21a-5883-4afe-8221-635c2af3c3b1	25-p1	2006-09-24	1	2		3	1	-	6			2							3	V[497]L		Oxfordshire	UK	SRR3333641	PRJNA304087	Oxfordshire human clinical (EIA positive)	Dingle et al., 2017
C00004842	a265fa86-53c9-4786-9533-671a4d3fc386	542-p1	2007-07-31	1	2		3	1	-	6			98							3	V[497]L		Oxfordshire	UK	SRR3333658	PRJNA304087	Oxfordshire human clinical (EIA positive)	Dingle et al., 2017
C00000047	e8dc06dc-d2a6-441c-bf0b-73e96faf60c1	Oxf578	2007-08-14	1	2		3	1	-	6			14	T[674]I	A[555]T					3	V[497]L		Oxfordshire	UK	ERS149775	PRJEB3093	Oxfordshire human clinical (EIA positive)	Dingle et al., 2017
C00004887	9bf97bbb-0bb8-424c-8d7b-36cec63f85dc	580-p1	2007-08-14	1	2		3	1	-	6			11	T[674]I	A[555]T					3	V[497]L		Oxfordshire	UK	SRR3333616	PRJNA304087	Oxfordshire human clinical (EIA positive)	Dingle et al., 2017
C00005679	ba499156-a314-4131-a402-8a8fbe104540	585-p1	2007-08-20	1	2		3	1	-	6			11	T[674]I	A[555]T					3	V[497]L		Oxfordshire	UK	ERS346864	PRJEB4556	Oxfordshire human clinical (EIA positive)	Dingle et al., 2017
C00004883	6c9440f9-534f-48fc-984b-71f9764f6913	587-p1	2007-08-21	1	2		3	1	-	6			11	T[674]I	A[555]T					3	V[497]L		Oxfordshire	UK	SRR3333320	PRJNA304087	Oxfordshire human clinical (EIA positive)	Dingle et al., 2017
C00004798	4f8245da-020a-4160-8eb0-25ea06ed9fe7	610-p1	2007-08-25	1	2		3	1	-	6			11	T[674]I	A[555]T					3	V[497]L		Oxfordshire	UK	SRR3333070	PRJNA304087	Oxfordshire human clinical (EIA positive)	Dingle et al., 2017
C00004825	14f5aee7-ce9a-4cf5-96aa-aa2a8287066d	689-p1	2007-09-18	1	2		3	1	-	6			12	T[674]I	A[555]T					3	V[497]L		Oxfordshire	UK	ERS346773	PRJEB4556	Oxfordshire human clinical (EIA positive)	Dingle et al., 2017
C00004803	243bbcdc-2d2b-44ea-877e-654f1f215fbf	706-p1	2007-09-25	1	2		3	1	-	6			12	T[674]I	A[555]T					3	V[497]L		Oxfordshire	UK	ERS346761	PRJEB4556	Oxfordshire human clinical (EIA positive)	Dingle et al., 2017
C00021219	fd394b41-ac7b-4e65-ace3-ce12b1326b93	3887-p1	2013-04-02	1	2		3	1	-	6			2							3	V[497]L		Oxfordshire	UK	SRR3334466	PRJNA304087	Oxfordshire human clinical (EIA positive)	Dingle et al., 2017
C00005752	98685330-79df-433c-9092-267d1a8b2267	744-p1	2007-10-15	1	2		3	1	-	6			11	T[674]I	A[555]T					3	V[497]L		Oxfordshire	UK	ERS346917	PRJEB4556	Oxfordshire human clinical (EIA positive)	Dingle et al., 2017
C00005753	67e67669-ebdf-4852-bc7f-9b5f495ab8bd	745-p1	2007-10-16	1	2		3	1	-	6			11	T[674]I	A[555]T					3	V[497]L		Oxfordshire	UK	ERS346918	PRJEB4556	Oxfordshire human clinical (EIA positive)	Dingle et al., 2017
C00005885	f76c8efc-7e62-4e04-b300-64140d7e8ffc	2117-p1	2009-09-07	1	2		3	1	-	6			2							3	V[497]L		Oxfordshire	UK	ERS227386	PRJEB1729	Oxfordshire human clinical (EIA positive)	Dingle et al., 2017
C00005765	96912e7f-c464-42f8-982d-b14ef679f849	818-p1	2007-11-13	1	2		3	1	-	6			2							3	V[497]L		Oxfordshire	UK	ERS346928	PRJEB4556	Oxfordshire human clinical (EIA positive)	Dingle et al., 2017
C00005771	c6dd56f4-e844-4146-bbd7-6faf67aa4d2c	873-p1	2007-12-04	1	2		3	1	-	6			11	T[674]I	A[555]T					3	V[497]L		Oxfordshire	UK	ERS227384	PRJEB1729	Oxfordshire human clinical (EIA positive)	Dingle et al., 2017
C00005772	cded5c30-0ee5-4429-84d7-bd0a942e0d11	885-p1	2007-12-11	1	2		3	1	-	6			11	T[674]I	A[555]T					3	V[497]L		Oxfordshire	UK	ERS346934	PRJEB4556	Oxfordshire human clinical (EIA positive)	Dingle et al., 2017
C00005889	101d1c99-3328-4b39-9911-1c0b1168ae3f	2189-p1	2009-10-20	1	2		3	1	-	6			2							3	V[497]L		Oxfordshire	UK	ERS347024	PRJEB4556	Oxfordshire human clinical (EIA positive)	Dingle et al., 2017
C00005079	9a97bb55-6158-478b-a710-c6977c30e0be	55-p1	2006-10-17	1	2		3	1	-	6			2							3	V[497]L		Oxfordshire	UK	SRR3333603	PRJNA304087	Oxfordshire human clinical (EIA positive)	Dingle et al., 2017
C00005080	d97679c5-8018-4762-8246-c633ce1263a5	56-p1	2006-10-17	1	2		3	1	-	6			11	T[674]I	A[555]T					3	V[497]L		Oxfordshire	UK	ERS346835	PRJEB4556	Oxfordshire human clinical (EIA positive)	Dingle et al., 2017
C00007255	f01c06ec-5e76-4f4f-b2ef-c1a83355a7f5	2712-p0	2010-08-23	1	2		3	1	-	39	R[505]K	H[502]N	10	T[674]I						3	V[497]L		Oxfordshire	UK	ERS140991	PRJEB3006	Oxfordshire human clinical (EIA positive)	Dingle et al., 2017
C00005085	a301e600-c527-4d37-bba9-45dfdc05071b	65-p1	2006-10-23	1	2		3	1	-	6			12	T[674]I	A[555]T					3	V[497]L		Oxfordshire	UK	SRR3333662	PRJNA304087	Oxfordshire human clinical (EIA positive)	Dingle et al., 2017
C00005799	cab857b3-ff3f-4a2e-a1da-aba377635dc9	1168-p1	2008-04-01	1	2		3	1	-	6			2							3	V[497]L		Oxfordshire	UK	ERS346955	PRJEB4556	Oxfordshire human clinical (EIA positive)	Dingle et al., 2017
C00007782	e11156be-84db-4682-b1d5-6b7204215a29	75-p2	2006-10-29	1	2		3	1	-	6			2							3	V[497]L		Oxfordshire	UK	SRR3334153	PRJNA304087	Oxfordshire human clinical (EIA positive)	Dingle et al., 2017
C00005809	35af82fc-5629-4791-a067-4b3aaa3826b3	1240-p1	2008-04-28	1	2		3	1	-	6			11	T[674]I	A[555]T					3	V[497]L		Oxfordshire	UK	ERS346962	PRJEB4556	Oxfordshire human clinical (EIA positive)	Dingle et al., 2017
C00003976	237ff6df-d739-4a82-a589-93e4c99c6d74	Oxf1267-p1	2008-05-05	1	2		3	1	-	6			11	T[674]I	A[555]T					3	V[497]L		Oxfordshire	UK	ERS346614	PRJEB4556	Oxfordshire human clinical (EIA positive)	Dingle et al., 2017
C00005905	c0cc1a28-05b8-41eb-b4e4-522e0fe385af	2422-p1	2010-02-21	1	2		3	1	-	39	R[505]K	H[502]N	10	T[674]I						3	V[497]L		Oxfordshire	UK	ERS347038	PRJEB4556	Oxfordshire human clinical (EIA positive)	Dingle et al., 2017
C00005091	143c3a30-2f41-4cf9-aea9-bdecadd6e803	76-p1	2006-10-30	1	2		3	1	-	6			2							3	V[497]L		Oxfordshire	UK	SRR3340043	PRJNA304087	Oxfordshire human clinical (EIA positive)	Dingle et al., 2017
C00005090	db455cb8-4b4a-4dc7-96a7-a4af7d581f0e	74-p1	2006-10-31	1	2		3	1	-	6			10	T[674]I						3	V[497]L		Oxfordshire	UK	ERS227398	PRJEB1729	Oxfordshire human clinical (EIA positive)	Dingle et al., 2017
C00005094	0654bf5b-5b62-49d4-94d4-6b71bebd1d19	82-p1	2006-11-07	1	2		3	1	-	6			11	T[674]I	A[555]T					3	V[497]L		Oxfordshire	UK	SRR3339981	PRJNA304087	Oxfordshire human clinical (EIA positive)	Dingle et al., 2017
C00005907	904100e9-a8d5-4e0c-874f-3a5322e169c6	2474-p1	2010-03-23	1	2		3	1	-	39	R[505]K	H[502]N	10	T[674]I						3	V[497]L		Oxfordshire	UK	ERS347040	PRJEB4556	Oxfordshire human clinical (EIA positive)	Dingle et al., 2017
C00005095	82bb138d-f8c3-4855-8652-cbbaee47a014	83-p1	2006-11-06	1	2		3	1	-	6			11	T[674]I	A[555]T					3	V[497]L		Oxfordshire	UK	SRR3333432	PRJNA304087	Oxfordshire human clinical (EIA positive)	Dingle et al., 2017
C00005819	1c941345-3a45-4b59-b4c5-3996dd6291ce	1360-p1	2008-06-24	1	2		3	1	-	6			98							3	V[497]L		Oxfordshire	UK	ERS346971	PRJEB4556	Oxfordshire human clinical (EIA positive)	Dingle et al., 2017
C00005822	656a2eac-f151-4094-85ec-9e597ac2fb71	1374-p1	2008-07-01	1	2		3	1	-	6			2							3	V[497]L		Oxfordshire	UK	ERS346974	PRJEB4556	Oxfordshire human clinical (EIA positive)	Dingle et al., 2017
C00005098	a35b984d-89ff-4d1b-8205-720fb81e60e0	87-p1	2006-11-14	1	2		3	1	-	6			11	T[674]I	A[555]T					3	V[497]L		Oxfordshire	UK	SRR3333666	PRJNA304087	Oxfordshire human clinical (EIA positive)	Dingle et al., 2017
C00000128	bab24741-321a-4395-a160-e7cc6c598455	Oxf1448	2008-08-18	1	2		3	1	-	6			14	T[674]I	A[555]T					3	V[497]L		Oxfordshire	UK	ERS149820	PRJEB3093	Oxfordshire human clinical (EIA positive)	Dingle et al., 2017
C00005100	3b317c50-641c-414f-8903-ef92eec77b8e	89-p1	2006-11-13	1	2		3	1	-	6			10	T[674]I						3	V[497]L		Oxfordshire	UK	SRR3332987	PRJNA304087	Oxfordshire human clinical (EIA positive)	Dingle et al., 2017
C00000079	72d17145-5970-42d3-8bae-80d166a2fc38	Oxf1512	2008-09-22	1	2		3	1	-	6			8							3	V[497]L		Oxfordshire	UK	ERS149802	PRJEB3093	Oxfordshire human clinical (EIA positive)	Dingle et al., 2017
C00005849	35e176fc-0ad5-48c2-9930-01c1b98a2555	1588-p1	2008-11-04	1	2		3	1	-	6			11	T[674]I	A[555]T					3	V[497]L		Oxfordshire	UK	ERS346991	PRJEB4556	Oxfordshire human clinical (EIA positive)	Dingle et al., 2017
C00000085	a759d0fd-23c8-49d1-a686-c88e058f466d	Oxf1768	2009-02-09	1	2		3	1	-	6			101							3	V[497]L		Oxfordshire	UK	ERS149808	PRJEB3093	Oxfordshire human clinical (EIA positive)	Dingle et al., 2017
C00005154	2db1f396-d24d-4f61-8045-8bff68b018aa	214-p1	2007-02-27	1	2		3	1	-	6			2							3	V[497]L		Oxfordshire	UK	SRR3340261	PRJNA304087	Oxfordshire human clinical (EIA positive)	Dingle et al., 2017
C00005162	fd17e55d-dc13-4eb4-baa4-13dcafe5fae9	239-p1	2007-03-06	1	2		3	1	-	6			2							3	V[497]L		Oxfordshire	UK	SRR3334463	PRJNA304087	Oxfordshire human clinical (EIA positive)	Dingle et al., 2017
C00005161	d3728279-3c72-43a9-98c1-f7796ea741cd	238-p1	2007-03-07	1	2		3	1	-	6			11	T[674]I	A[555]T					3	V[497]L		Oxfordshire	UK	SRR3334082	PRJNA304087	Oxfordshire human clinical (EIA positive)	Dingle et al., 2017
C00005183	f8b13873-9671-4c33-bf0a-77748ad2f052	266-p1	2007-03-21	1	2		3	1	-	6			11	T[674]I	A[555]T					3	V[497]L		Oxfordshire	UK	SRR3334438	PRJNA304087	Oxfordshire human clinical (EIA positive)	Dingle et al., 2017
C00000210	b96cccca-8a97-425a-9842-ab877b8fb19e	Oxf271	2007-03-27	1	2		3	1	-	6			14	T[674]I	A[555]T					3	V[497]L		Oxfordshire	UK	ERS149857	PRJEB3093	Oxfordshire human clinical (EIA positive)	Dingle et al., 2017
C00005191	90544aa5-9251-4265-99fb-eed82aa5daa8	290-p1	2007-04-10	1	2		3	1	-	13	R[505]K		10	T[674]I						3	V[497]L		Oxfordshire	UK	SRR3333558	PRJNA304087	Oxfordshire human clinical (EIA positive)	Dingle et al., 2017
C00005192	0bcbda70-58d3-4a54-8286-a774cb8e8b22	291-p1	2007-04-11	1	2		3	1	-	6			11	T[674]I	A[555]T					3	V[497]L		Oxfordshire	UK	SRR3340001	PRJNA304087	Oxfordshire human clinical (EIA positive)	Dingle et al., 2017
C00005204	12201f3a-1d55-49c5-9cba-21621d290c23	311-p1	2007-04-18	1	2		3	1	-	6			11	T[674]I	A[555]T					3	V[497]L		Oxfordshire	UK	SRR3340032	PRJNA304087	Oxfordshire human clinical (EIA positive)	Dingle et al., 2017
C00009906	db03271f-c96f-4d02-9261-ba8b0736a851	313-p2	2007-04-17	1	2		3	1	-	6			2							3	V[497]L		Oxfordshire	UK	SRR3334115	PRJNA304087	Oxfordshire human clinical (EIA positive)	Dingle et al., 2017
C00009918	de86a9ac-9bc0-41bf-b397-afe9372e8b96	326-p2	2007-04-25	1	2		3	1	-	6			11	T[674]I	A[555]T					3	V[497]L		Oxfordshire	UK	SRR3334136	PRJNA304087	Oxfordshire human clinical (EIA positive)	Dingle et al., 2017
C00005211	8d666643-6233-42de-bcf9-eba57299e1d1	330-p1	2007-04-24	1	2		3	1	-	6			11	T[674]I	A[555]T					3	V[497]L		Oxfordshire	UK	SRR3333544	PRJNA304087	Oxfordshire human clinical (EIA positive)	Dingle et al., 2017
C00005705	72cde476-3bca-430c-8db7-6b36769d3e86	1954-p1	2009-06-10	1	2		3	1	-	13	R[505]K		16	T[674]I						3	V[497]L		Oxfordshire	UK	ERS346885	PRJEB4556	Oxfordshire human clinical (EIA positive)	Dingle et al., 2017
C00005223	ecac398c-a755-43e9-b5ed-09e8e9325a02	361-p1	2007-05-06	1	2		3	1	-	6			11	T[674]I	A[555]T					3	V[497]L		Oxfordshire	UK	SRR3334220	PRJNA304087	Oxfordshire human clinical (EIA positive)	Dingle et al., 2017
C00005228	5b0759cc-28b1-49d5-a5d3-bbafae000a09	375a-p1	2007-05-16	1	2		3	1	-	6			2							3	V[497]L		Oxfordshire	UK	SRR3333235	PRJNA304087	Oxfordshire human clinical (EIA positive)	Dingle et al., 2017
C00005234	b0076e1f-40a4-4bc9-83b4-a85010f6dc49	393-p1	2007-05-30	1	2		3	1	-	6			11	T[674]I	A[555]T					3	V[497]L		Oxfordshire	UK	SRR3333737	PRJNA304087	Oxfordshire human clinical (EIA positive)	Dingle et al., 2017
C00005235	b773ebea-210c-4bd1-9768-7d0337d1ddff	395-p1	2007-05-30	1	2		3	1	-	6			98							3	V[497]L		Oxfordshire	UK	SRR3333790	PRJNA304087	Oxfordshire human clinical (EIA positive)	Dingle et al., 2017
C00005236	66993284-c64b-42c4-a151-717c0e849d7f	396-p1	2007-05-29	1	2		3	1	-	6			11	T[674]I	A[555]T					3	V[497]L		Oxfordshire	UK	SRR3333298	PRJNA304087	Oxfordshire human clinical (EIA positive)	Dingle et al., 2017
C00005243	668954f3-e857-471b-80f7-1824bb8f180e	426-p1	2007-06-13	1	2		3	1	-	6			2							3	V[497]L		Oxfordshire	UK	SRR3333295	PRJNA304087	Oxfordshire human clinical (EIA positive)	Dingle et al., 2017
C00005250	aa62e7be-f761-4da4-9e25-a9081c8e32cb	460-p1	2007-07-04	1	2		3	1	-	6			2							3	V[497]L		Oxfordshire	UK	SRR3333705	PRJNA304087	Oxfordshire human clinical (EIA positive)	Dingle et al., 2017
C00005251	3c7de686-aa78-4863-9518-0317aae826d8	461-p1	2007-07-03	1	2		3	1	-	6			11	T[674]I	A[555]T					3	V[497]L		Oxfordshire	UK	SRR3332993	PRJNA304087	Oxfordshire human clinical (EIA positive)	Dingle et al., 2017
C00004840	1e9fd356-2be1-4e44-90f8-74eb95090269	524-p1	2007-07-25	1	2		3	1	-	6			98							3	V[497]L		Oxfordshire	UK	ERS227376	PRJEB1729	Oxfordshire human clinical (EIA positive)	Dingle et al., 2017
C00003994	4d479133-e881-4995-9322-1fd4695744d5	Oxf1712-p1	2009-01-13	1	2		3	1	-	13	R[505]K		10	T[674]I						3	V[497]L		Oxfordshire	UK	ERS346623	PRJEB4556	Oxfordshire human clinical (EIA positive)	Dingle et al., 2017
C00004836	c46447f8-9b63-4b1e-a1e8-84c8f228984b	544-p1	2007-08-01	1	2		3	1	-	6			12	T[674]I	A[555]T					3	V[497]L		Oxfordshire	UK	SRR3334014	PRJNA304087	Oxfordshire human clinical (EIA positive)	Dingle et al., 2017
C00004800	4fbb3478-5daf-428c-b42e-1dd499933ed3	583-p1	2007-08-14	1	2		3	1	-	6			2							3	V[497]L		Oxfordshire	UK	SRR3333073	PRJNA304087	Oxfordshire human clinical (EIA positive)	Dingle et al., 2017
C00004862	dcc46c0c-a0a4-4e8f-821f-d367f8018ff8	611-p1	2007-08-29	1	2		3	1	-	6			98							3	V[497]L		Oxfordshire	UK	SRR3334126	PRJNA304087	Oxfordshire human clinical (EIA positive)	Dingle et al., 2017
C00009978	10fcb777-998b-4cd6-8f9e-8470f173d4f7	612-p2	2007-08-29	1	2		3	1	-	6			11	T[674]I	A[555]T					3	V[497]L		Oxfordshire	UK	SRR3340026	PRJNA304087	Oxfordshire human clinical (EIA positive)	Dingle et al., 2017
C00007789	0eb70073-9558-41c6-9201-e2036a86251d	3050-p1	2011-07-27	1	2		3	1	-	6			10	T[674]I						3	V[497]L		Oxfordshire	UK	SRR3340017	PRJNA304087	Oxfordshire human clinical (EIA positive)	Dingle et al., 2017
C00000055	dd3b212c-6c6b-4d24-a7ec-4a9f78b0c960	Oxf640	2007-09-04	1	2		3	1	4	6			14	T[674]I	A[555]T					3	V[497]L		Oxfordshire	UK	ERS149783	PRJEB3093	Oxfordshire human clinical (EIA positive)	Dingle et al., 2017
C00004853	31686e95-77ac-40c9-8dea-28bf83c7d2b0	664-p1	2007-09-12	1	2		3	1	-	6			11	T[674]I	A[555]T					3	V[497]L		Oxfordshire	UK	ERS346784	PRJEB4556	Oxfordshire human clinical (EIA positive)	Dingle et al., 2017
C00004876	4938b7d6-a400-44e4-add8-13af3545059c	690-p1	2007-09-18	1	2		3	1	-	6			12	T[674]I	A[555]T					3	V[497]L		Oxfordshire	UK	ERS346798	PRJEB4556	Oxfordshire human clinical (EIA positive)	Dingle et al., 2017
C00004877	0901eab6-35b2-4095-89cc-419a19537e43	691b-p1	2007-09-19	1	2		3	1	-	6			11	T[674]I	A[555]T					3	V[497]L		Oxfordshire	UK	ERS346799	PRJEB4556	Oxfordshire human clinical (EIA positive)	Dingle et al., 2017
C00004859	72e68aaa-5d14-45ca-8603-80e031587d0e	711-p1	2007-09-26	1	2		3	1	-	6			2							3	V[497]L		Oxfordshire	UK	ERS346787	PRJEB4556	Oxfordshire human clinical (EIA positive)	Dingle et al., 2017
C00005093	13a71424-c85f-4755-bc4d-b6c3abd45ecc	78-p1	2006-11-01	1	2		3	1	-	6			11	T[674]I	A[555]T					3	V[497]L		Oxfordshire	UK	SRR3340041	PRJNA304087	Oxfordshire human clinical (EIA positive)	Dingle et al., 2017
C00006367	3fbf3c2c-b775-4d05-aab2-23acd0162701	723-p2	2007-10-03	1	2		3	1	-	6			12	T[674]I	A[555]T					3	V[497]L		Oxfordshire	UK	ERS347162	PRJEB4556	Oxfordshire human clinical (EIA positive)	Dingle et al., 2017
C00005751	7056b5ce-ee22-469f-8add-9c5e25502d3f	734-p1	2007-10-08	1	2		3	1	-	6			11	T[674]I	A[555]T					3	V[497]L		Oxfordshire	UK	ERS346916	PRJEB4556	Oxfordshire human clinical (EIA positive)	Dingle et al., 2017
C00000088	7db52cfe-13b0-4c75-aff0-fed95073134f	Oxf768	2007-10-23	1	2		3	1	-	6			11	T[674]I	A[555]T					3	V[497]L		Oxfordshire	UK	ERS149811	PRJEB3093	Oxfordshire human clinical (EIA positive)	Dingle et al., 2017
C00005895	16cf7b97-9e96-4944-a387-757bcd9a922a	2261-p1	2009-11-25	1	2		3	1	-	6			15	T[674]I	L[543]F					3	V[497]L		Oxfordshire	UK	ERS347030	PRJEB4556	Oxfordshire human clinical (EIA positive)	Dingle et al., 2017
C00005768	0831b649-5583-4c5e-b84a-3280c7409492	836-p1	2007-11-20	1	2		3	1	-	6			2							3	V[497]L		Oxfordshire	UK	ERS346931	PRJEB4556	Oxfordshire human clinical (EIA positive)	Dingle et al., 2017
C00009907	5bc01351-829e-4986-bc63-18185a91ba7d	894-p2	2007-12-12	1	2		3	1	-	6			2							3	V[497]L		Oxfordshire	UK	ERS347373	PRJEB4556	Oxfordshire human clinical (EIA positive)	Dingle et al., 2017
C00000221	73ea4af6-d78c-41ca-953e-13328c746ff5	Oxf905	2007-12-19	1	2		3	1	-	6			14	T[674]I	A[555]T					3	V[497]L		Oxfordshire	UK	ERS149865	PRJEB3093	Oxfordshire human clinical (EIA positive)	Dingle et al., 2017
C00005897	b125930b-b85b-432d-9c15-a7b673c98c46	2348-p1	2010-01-13	1	2		3	1	-	6			98							3	V[497]L		Oxfordshire	UK	ERS227389	PRJEB1729	Oxfordshire human clinical (EIA positive)	Dingle et al., 2017
C00005777	b9eb0654-60b2-4997-ba75-fe9e00f012ed	919-p1	2007-12-25	1	2		3	1	-	6			11	T[674]I	A[555]T					3	V[497]L		Oxfordshire	UK	ERS346938	PRJEB4556	Oxfordshire human clinical (EIA positive)	Dingle et al., 2017
C00005784	d0617179-dd78-452b-9e6b-294f05c768e1	975-p1	2008-01-15	1	2		3	1	-	6			11	T[674]I	A[555]T					3	V[497]L		Oxfordshire	UK	ERS346943	PRJEB4556	Oxfordshire human clinical (EIA positive)	Dingle et al., 2017
C00005902	7a5c9a2c-51aa-4cab-be6e-725b032fac6d	2394-p1	2010-02-10	1	2		3	1	-	39	R[505]K	H[502]N	10	T[674]I						3	V[497]L		Oxfordshire	UK	ERS347036	PRJEB4556	Oxfordshire human clinical (EIA positive)	Dingle et al., 2017
C00000198	3b44708b-971e-443a-86dd-61f0cd3a38a8	Oxf1201	2008-04-15	1	2		3	1	-	6			14	T[674]I	A[555]T					3	V[497]L		Oxfordshire	UK	ERS149847	PRJEB3093	Oxfordshire human clinical (EIA positive)	Dingle et al., 2017
C00005806	f67e21f5-6514-4068-9c9f-30bf9b0038f7	1220-p1	2008-04-22	1	2		3	1	-	6			98							3	V[497]L		Oxfordshire	UK	ERS346960	PRJEB4556	Oxfordshire human clinical (EIA positive)	Dingle et al., 2017
C00005810	5917da92-dec4-474f-9330-9bf12843a346	1243-p1	2008-04-29	1	2		3	1	-	6			98							3	V[497]L		Oxfordshire	UK	ERS346963	PRJEB4556	Oxfordshire human clinical (EIA positive)	Dingle et al., 2017
C00005817	232b8a2f-d006-4ec5-b873-838d8787bad1	1352-p1	2008-06-17	1	2		3	1	-	6			11	T[674]I	A[555]T					3	V[497]L		Oxfordshire	UK	ERS346969	PRJEB4556	Oxfordshire human clinical (EIA positive)	Dingle et al., 2017
C00005824	82bd49bc-9758-445c-b8a2-5df870cd28d1	1385-p1	2008-07-09	1	2		3	1	-	6			11	T[674]I	A[555]T					3	V[497]L		Oxfordshire	UK	ERS346976	PRJEB4556	Oxfordshire human clinical (EIA positive)	Dingle et al., 2017
C00005829	83553bf0-ff25-461a-8de1-bce3c638a804	1484-p1	2008-09-10	1	2		3	1	-	6			11	T[674]I	A[555]T					3	V[497]L		Oxfordshire	UK	ERS346980	PRJEB4556	Oxfordshire human clinical (EIA positive)	Dingle et al., 2017
C00010619	e3497a66-5711-4f81-ada8-9ef07808564d	1532-p2	2008-09-30	1	2		3	1	-	13	R[505]K		10	T[674]I						3	V[497]L		Oxfordshire	UK	ERS347387	PRJEB4556	Oxfordshire human clinical (EIA positive)	Dingle et al., 2017
C00010620	d43a57c9-1299-4a7b-9688-3045ef23ce80	1579-p2	2008-10-29	1	2		3	1	-	13	R[505]K		16	T[674]I						3	V[497]L		Oxfordshire	UK	ERS347388	PRJEB4556	Oxfordshire human clinical (EIA positive)	Dingle et al., 2017
C00005076	ce5cbbaa-d46e-476f-9cce-36500f56e9c3	2-p1	2006-09-13	1	2		3	1	-	6			2							3	V[497]L		Oxfordshire	UK	SRR3334055	PRJNA304087	Oxfordshire human clinical (EIA positive)	Dingle et al., 2017
C00005042	376a0625-ab09-414a-bc26-84ddd21c28ae	3-p1	2006-09-12	1	2		3	1	-	6			2							3	V[497]L		Oxfordshire	UK	SRR3332970	PRJNA304087	Oxfordshire human clinical (EIA positive)	Dingle et al., 2017
C00005050	70bc92a1-51a1-4bdf-a1db-f36f670d5304	15-p1	2006-09-19	1	2		3	1	-	6			2							3	V[497]L		Oxfordshire	UK	SRR3333352	PRJNA304087	Oxfordshire human clinical (EIA positive)	Dingle et al., 2017
C00005058	461fee95-2ce3-4570-b54f-4744dcc78c1f	28-p1	2006-09-26	1	2		3	1	-	6			2							3	V[497]L		Oxfordshire	UK	SRR3333030	PRJNA304087	Oxfordshire human clinical (EIA positive)	Dingle et al., 2017
C00005059	3a6961ba-850e-46a8-89ba-8789b8e3f38a	29-p1	2006-09-27	1	2		3	1	-	6			2							3	V[497]L		Oxfordshire	UK	SRR3332984	PRJNA304087	Oxfordshire human clinical (EIA positive)	Dingle et al., 2017
C00005072	5c062b72-c99e-4378-a479-ef6ba535dc66	52-p1	2006-10-10	1	2		3	1	-	6			2							3	V[497]L		Oxfordshire	UK	SRR3333241	PRJNA304087	Oxfordshire human clinical (EIA positive)	Dingle et al., 2017
C00005073	1674dd3c-9a00-4340-b8da-5e77ea515cb6	53-p1	2006-10-11	1	2		3	1	-	6			2							3	V[497]L		Oxfordshire	UK	ERS227374	PRJEB1729	Oxfordshire human clinical (EIA positive)	Dingle et al., 2017
C00005081	cec9bc54-0e67-4d36-ab33-ece9606d9d86	59-p1	2006-10-17	1	2		3	1	-	6			2							3	V[497]L		Oxfordshire	UK	SRR3334056	PRJNA304087	Oxfordshire human clinical (EIA positive)	Dingle et al., 2017
C00005086	25558c3e-d8bb-46e1-8e54-aecf660fc9a6	67-p1	2006-10-25	1	2		3	1	-	6			11	T[674]I	A[555]T					3	V[497]L		Oxfordshire	UK	SRR3340217	PRJNA304087	Oxfordshire human clinical (EIA positive)	Dingle et al., 2017
C00005861	d51b2d0a-e863-42b6-94d8-4bf045670885	1692-p1	2009-01-07	1	2		3	1	-	13	R[505]K		10	T[674]I						3	V[497]L		Oxfordshire	UK	ERS347001	PRJEB4556	Oxfordshire human clinical (EIA positive)	Dingle et al., 2017
C00005138	262c6a37-f32b-4525-813c-8b65efbbae06	181-p1	2007-02-07	1	2		3	1	-	6			2							3	V[497]L		Oxfordshire	UK	SRR3340223	PRJNA304087	Oxfordshire human clinical (EIA positive)	Dingle et al., 2017
C00005092	a02f6718-da10-4b10-bc1c-a8abfe50dca7	77-p1	2006-10-31	1	2		3	1	-	6			11	T[674]I	A[555]T					3	V[497]L		Oxfordshire	UK	SRR3333646	PRJNA304087	Oxfordshire human clinical (EIA positive)	Dingle et al., 2017
C00000084	1109223e-193a-46d4-b359-83eafc7d0742	Oxf1743	2009-01-31	1	2		3	1	-	6			8							3	V[497]L		Oxfordshire	UK	ERS149807	PRJEB3093	Oxfordshire human clinical (EIA positive)	Dingle et al., 2017
C00005869	e7653050-38db-4ee0-9ce9-39d01290eb7a	1744-p1	2009-01-31	1	2		3	1	-	13	R[505]K		10	T[674]I						3	V[497]L		Oxfordshire	UK	ERS347008	PRJEB4556	Oxfordshire human clinical (EIA positive)	Dingle et al., 2017
C00005870	7d8bd219-116a-40cc-acf4-b2226df45f7b	1762-p1	2009-02-07	1	2		3	1	-	13	R[505]K		10	T[674]I						3	V[497]L		Oxfordshire	UK	ERS347009	PRJEB4556	Oxfordshire human clinical (EIA positive)	Dingle et al., 2017
C00005880	d932c6b8-3fe7-4c17-a001-83ef2b5772cf	1902-p1	2009-05-09	1	2		3	1	-	6			2							3	V[497]L		Oxfordshire	UK	ERS347017	PRJEB4556	Oxfordshire human clinical (EIA positive)	Dingle et al., 2017
C00005883	8063f73d-3513-4eb4-b7d7-5275558d73de	1943-p1	2009-06-07	1	2		3	1	-	6			11	T[674]I	A[555]T					3	V[497]L		Oxfordshire	UK	ERS347020	PRJEB4556	Oxfordshire human clinical (EIA positive)	Dingle et al., 2017
C00005096	8759d1d0-9242-45c4-a57c-029384bd5b1f	85-p1	2006-11-11	1	2		3	1	-	6			11	T[674]I	A[555]T					3	V[497]L		Oxfordshire	UK	ERS346836	PRJEB4556	Oxfordshire human clinical (EIA positive)	Dingle et al., 2017
C00007806	6b2a5ba2-5243-4ca9-9759-6391c73c7e7b	95-p2	2006-11-18	1	2		3	1	-	6			13	T[674]I						3	V[497]L		Oxfordshire	UK	SRR3333313	PRJNA304087	Oxfordshire human clinical (EIA positive)	Dingle et al., 2017
C00005110	b004debe-9800-4d79-8a1c-d6b1d48e027a	105-p1	2006-11-25	1	2		3	1	-	6			10	T[674]I						3	V[497]L		Oxfordshire	UK	SRR3333736	PRJNA304087	Oxfordshire human clinical (EIA positive)	Dingle et al., 2017
C00005179	e5489edc-2014-4146-b958-5734db55f65c	259-p1	2007-03-17	1	2		3	1	-	6			11	T[674]I	A[555]T					3	V[497]L		Oxfordshire	UK	SRR3334183	PRJNA304087	Oxfordshire human clinical (EIA positive)	Dingle et al., 2017
C00005200	855f544a-28be-408e-ac15-f424eb4dd3b7	302-p1	2007-04-14	1	2		3	1	-	6			12	T[674]I	A[555]T					3	V[497]L		Oxfordshire	UK	SRR3333446	PRJNA304087	Oxfordshire human clinical (EIA positive)	Dingle et al., 2017
C00005201	e2e2bd9f-3ca7-4ebf-82ce-747d461b9163	303-p1	2007-04-14	1	2		3	1	-	6			11	T[674]I	A[555]T					3	V[497]L		Oxfordshire	UK	SRR3334167	PRJNA304087	Oxfordshire human clinical (EIA positive)	Dingle et al., 2017
C00004799	421ee313-1f2b-4aa7-939c-eaab1646e760	531-p1	2007-07-28	1	2		3	1	-	6			11	T[674]I	A[555]T					3	V[497]L		Oxfordshire	UK	SRR3333016	PRJNA304087	Oxfordshire human clinical (EIA positive)	Dingle et al., 2017
C00005770	f8d2f8f0-05b4-4836-8da8-ab4ecff2fb63	863-p1	2007-12-01	1	2		3	1	-	6			2							3	V[497]L		Oxfordshire	UK	ERS346933	PRJEB4556	Oxfordshire human clinical (EIA positive)	Dingle et al., 2017
C00000042	1f98ccd7-9197-41fa-b447-43b322a8c994	Oxf865	2007-12-02	1	2		3	1	-	6			14	T[674]I	A[555]T					3	V[497]L		Oxfordshire	UK	ERS149770	PRJEB3093	Oxfordshire human clinical (EIA positive)	Dingle et al., 2017
C00005788	7c5c8a8e-f936-4a0a-9f09-ad3e613f1795	1015-p1	2008-01-26	1	2		3	1	-	6			11	T[674]I	A[555]T					3	V[497]L		Oxfordshire	UK	ERS346947	PRJEB4556	Oxfordshire human clinical (EIA positive)	Dingle et al., 2017
C00005791	fa6bcee0-56c2-405c-b125-092d1b876a5e	1096-p1	2008-03-01	1	2		3	1	-	6			11	T[674]I	A[555]T					3	V[497]L		Oxfordshire	UK	SRR3334448	PRJNA304087	Oxfordshire human clinical (EIA positive)	Dingle et al., 2017
C00005813	b942638d-0127-4e61-81ba-a52f1d1ca498	1292-p1	2008-05-17	1	2		3	1	-	6			15	T[674]I	L[543]F					3	V[497]L		Oxfordshire	UK	ERS227361	PRJEB1729	Oxfordshire human clinical (EIA positive)	Dingle et al., 2017
C00000130	e4c6c1c3-46ff-4b18-82e1-389717c3a9d1	Oxf1607	2008-11-15	1	2		3	1	-	6			14	T[674]I	A[555]T					3	V[497]L		Oxfordshire	UK	ERS149821	PRJEB3093	Oxfordshire human clinical (EIA positive)	Dingle et al., 2017
C00005894	cc900f5a-89dc-41f0-919d-46e676ab8ad4	2259-p1	2009-11-21	1	2		3	1	-	6			11	T[674]I	A[555]T					3	V[497]L		Oxfordshire	UK	ERS347029	PRJEB4556	Oxfordshire human clinical (EIA positive)	Dingle et al., 2017
C00006879	63ca810e-c8bf-4f0d-9b81-f4f6ca628650	L-117-05-p1	2010-12-10	1	2		3	1	-	6			10	T[674]I						3	V[497]L			UK	SRR3338738	PRJNA304087	Leeds human clinical	Dingle et al., 2017
C00011942	c8dcbfa1-d104-437d-ab83-794be9ea2cb0	L-141-35-p1	2011-11-29	1	2		3	1	-	6			10	T[674]I						3	V[497]L			UK	SRR3335490	PRJNA304087	Leeds human clinical	Dingle et al., 2017
C00012180	18b3f04b-09c2-40a7-bf86-64902df7531e	L-149-64-p1	2012-04-25	1	2		3	1	8	6			10	T[674]I						3	V[497]L			UK	SRR3337770	PRJNA304087	Leeds human clinical	Dingle et al., 2017
C00012190	92ec091c-a05f-48a1-94b4-081b36c92559	L-151-32-p1	2012-05-16	1	2		3	1	-	6			10	T[674]I						3	V[497]L			UK	SRR3334818	PRJNA304087	Leeds human clinical	Dingle et al., 2017
C00011551	082421ef-b182-44f8-aa99-df97a060b74f	L-L-12-7901455-p1	2011-08-09	1	2		3	1	-	6			10	T[674]I						3	V[497]L			UK	SRR3337606	PRJNA304087	Leeds human clinical	Dingle et al., 2017
C00011096	783c3e0f-665b-4efd-806b-612a716879ef	L-130-36-p1	2011-07-01	1	2		3	1	-	6			10	T[674]I						3	V[497]L			UK	SRR3338961	PRJNA304087	Leeds human clinical	Dingle et al., 2017
C00011671	ba378504-646d-4288-a646-d52fea1c838b	L-L-12-7901483-p1	2011-10-03	1	2		3	1	-	6			10	T[674]I						3	V[497]L			UK	SRR3335270	PRJNA304087	Leeds human clinical	Dingle et al., 2017
C00012139	750ccc6e-9d50-48cd-8ae7-42334baeb6e6	L-L-12-7901562-p1	2012-02-06	1	2		3	1	8	6			10	T[674]I						3	V[497]L			UK	SRR3338937	PRJNA304087	Leeds human clinical	Dingle et al., 2017
C00010601	b37f693f-79c6-4c4b-8a3c-43531214a0ef	L-126-50-p1	2011-05-10	1	2		3	1	-	6			10	T[674]I						3	V[497]L			UK	SRR3335227	PRJNA304087	Leeds human clinical	Dingle et al., 2017
C00011670	dd86dd51-bf3a-4076-af07-4289b9c77aad	L-L-12-7901482-p1	2011-09-29	1	2		3	1	-	6			10	T[674]I						3	V[497]L			UK	SRR3335827	PRJNA304087	Leeds human clinical	Dingle et al., 2017
C00011872	4f6dde55-a7ca-4e69-b1e6-9642c345202c	L-12-08-p1	2011-04-13	1	2		3	1	-	6			10	T[674]I						3	V[497]L			UK	SRR3338561	PRJNA304087	Leeds human clinical	Dingle et al., 2017
C00010712	45303fe7-dd35-4703-93d6-8ea6756fb36a	L-117-04-p1	2010-12-07	1	2		3	1	-	6			13	T[674]I						3	V[497]L			UK	SRR3338483	PRJNA304087	Leeds human clinical	Dingle et al., 2017
C00011880	adb0d422-4d89-4b0d-9f86-809667f0a2f5	L-12-69-p1	2011-05-12	1	2		3	1	-	6			10	T[674]I						3	V[497]L			UK	SRR3335190	PRJNA304087	Leeds human clinical	Dingle et al., 2017
C00011902	ff936792-6ff4-4cd5-a343-90c097c5df7b	L-115-67-p1	2010-11-16	1	2		3	1	-	6			10	T[674]I						3	V[497]L			UK	SRR3336100	PRJNA304087	Leeds human clinical	Dingle et al., 2017
C00011501	6bdd602a-6b6b-4af9-9a25-0d9759c3730c	L-L-12-7901364-p1	2011-02-04	1	2		3	1	-	6			10	T[674]I						3	V[497]L			UK	SRR3338827	PRJNA304087	Leeds human clinical	Dingle et al., 2017
C00010584	40850546-7df7-4ead-85e4-d06b2739102e	L-125-7-p1	2011-04-10	1	2		3	1	-	6			10	T[674]I						3	V[497]L			UK	SRR3338463	PRJNA304087	Leeds human clinical	Dingle et al., 2017
C00010591	6cd557d3-69ab-4d34-9c62-3ae344e6f042	L-125-46-p1	2011-04-15	1	2		3	1	8	6			10	T[674]I						3	V[497]L			UK	SRR3338895	PRJNA304087	Leeds human clinical	Dingle et al., 2017
C00011681	f9c36e35-9736-441e-873f-908805aac4ed	L-L-12-7901495-p1	2011-10-12	1	2		3	1	-	6			10	T[674]I						3	V[497]L			UK	SRR3336069	PRJNA304087	Leeds human clinical	Dingle et al., 2017
C00011866	81465c13-11d5-4586-a5d0-4d678670921e	L-11-76-p1	2011-04-01	1	2		3	1	-	6			10	T[674]I						3	V[497]L			UK	SRR3339031	PRJNA304087	Leeds human clinical	Dingle et al., 2017
C00011870	14c4ce8f-a317-419c-833b-967a30f2d858	L-11-92-p1	2011-04-05	1	2		3	1	-	6			10	T[674]I						3	V[497]L			UK	SRR3337743	PRJNA304087	Leeds human clinical	Dingle et al., 2017
C00011123	de624343-dd6f-414d-ace7-98096df8077c	L-134-35-p1	2011-08-26	1	2		3	1	-	6			13	T[674]I						3	V[497]L			UK	SRR3335839	PRJNA304087	Leeds human clinical	Dingle et al., 2017
C00011541	8d340679-903e-4bdf-a593-b67cf4fa5892	L-L-12-7901444-p1	2011-07-24	1	2		3	1	-	6			10	T[674]I						3	V[497]L			UK	SRR3339367	PRJNA304087	Leeds human clinical	Dingle et al., 2017
C00011526	4e1ddc5d-4b9e-44ff-93e9-2df3c27d3f97	L-L-12-7901427-p1	2011-06-17	1	2		3	1	-	6			13	T[674]I						3	V[497]L			UK	SRR3338550	PRJNA304087	Leeds human clinical	Dingle et al., 2017
C00011833	aa74014b-5913-41d9-a11d-01f00dd8346f	L-10-28-p1	2011-02-01	1	2		3	1	-	6			10	T[674]I						3	V[497]L			UK	SRR3335168	PRJNA304087	Leeds human clinical	Dingle et al., 2017
C00010572	fe0cb63d-6881-49cd-acd7-e79447b636f9	L-124-4-p1	2011-03-21	1	2		3	1	-	6			10	T[674]I						3	V[497]L			UK	SRR3336092	PRJNA304087	Leeds human clinical	Dingle et al., 2017
C00010580	90d2ad47-c44d-4398-b60f-be85848e378f	L-124-78-p1	2011-04-05	1	2		3	1	-	6			10	T[674]I						3	V[497]L			UK	SRR3334799	PRJNA304087	Leeds human clinical	Dingle et al., 2017
C00011934	dd3c83b4-fd53-430b-acf0-6485cdee79b8	L-134-54-p1	2011-08-12	1	2		3	1	-	6			10	T[674]I						3	V[497]L			UK	SRR3335825	PRJNA304087	Leeds human clinical	Dingle et al., 2017
C00010727	bfac61ca-4b53-4ae7-a48c-c9760c74d6f6	L-118-35-p1	2011-01-02	1	2		3	1	-	6			10	T[674]I						3	V[497]L			UK	SRR3335312	PRJNA304087	Leeds human clinical	Dingle et al., 2017
C00011917	9c871665-0918-4b24-8732-609a368b0753	L-124-65-p1	2010-12-13	1	2		3	1	-	6			10	T[674]I						3	V[497]L			UK	SRR3334884	PRJNA304087	Leeds human clinical	Dingle et al., 2017
C00010613	793f275d-16c7-4ede-a02e-eca027d45215	L-127-41-p1	2011-05-23	1	2		3	1	-	6			10	T[674]I						3	V[497]L			UK	SRR3338970	PRJNA304087	Leeds human clinical	Dingle et al., 2017
C00011118	2d8ba7b1-de78-4757-93b6-2c496195d55e	L-133-71-p1	2011-08-22	1	2		3	1	-	6			10	T[674]I						3	V[497]L			UK	SRR3338167	PRJNA304087	Leeds human clinical	Dingle et al., 2017
C00011860	7a3c45ee-756b-4047-9640-afcfb1dcc970	L-11-61-p1	2011-03-27	1	2		3	1	-	6			10	T[674]I						3	V[497]L			UK	SRR3338978	PRJNA304087	Leeds human clinical	Dingle et al., 2017
C00011838	b134fc87-4dac-433c-95a4-445f15597d01	L-10-46-p1	2011-02-06	1	2		3	1	-	6			10	T[674]I						3	V[497]L			UK	SRR3335212	PRJNA304087	Leeds human clinical	Dingle et al., 2017
C00012096	0ecb9125-2e61-45ac-963b-cba7ffce3b3c	L-L-12-7901272-p1	2010-09-01	1	2		3	1	-	6			10	T[674]I						3	V[497]L			UK	SRR3337690	PRJNA304087	Leeds human clinical	Dingle et al., 2017
C00010611	e56fdbeb-cd2d-48fa-ba0f-188ba90947e9	L-127-38-p1	2011-05-23	1	2		3	1	-	6			10	T[674]I						3	V[497]L			UK	SRR3335892	PRJNA304087	Leeds human clinical	Dingle et al., 2017
C00011960	1d8b6bbf-dda2-4180-b478-6f98437b69f1	L-142-40-p1	2011-11-18	1	2		3	1	8	6			10	T[674]I						3	V[497]L			UK	SRR3338067	PRJNA304087	Leeds human clinical	Dingle et al., 2017
C00011844	bd8e44ae-2c5d-40bd-963e-abed95d37cfa	L-10-70-p1	2011-02-15	1	2		3	1	-	6			16	T[674]I						3	V[497]L			UK	SRR3335294	PRJNA304087	Leeds human clinical	Dingle et al., 2017
C00011918	2c26e2d0-7570-4d69-8cba-416349efc304	L-124-66-p1	2011-04-04	1	2		3	1	-	6			10	T[674]I						3	V[497]L			UK	SRR3338161	PRJNA304087	Leeds human clinical	Dingle et al., 2017
C00011958	628d78e6-5a5f-4581-9dab-03db370ee7d3	L-142-38-p1	2011-12-11	1	2		3	1	8	6			10	T[674]I						3	V[497]L			UK	SRR3338731	PRJNA304087	Leeds human clinical	Dingle et al., 2017
C00011843	b9c282ad-b8b5-468b-b7e5-ac0610b42d31	L-10-65-p1	2011-02-14	1	2		3	1	-	6			10	T[674]I						3	V[497]L			UK	SRR3335268	PRJNA304087	Leeds human clinical	Dingle et al., 2017
C00012110	1376b519-46c2-4c57-94a3-d1e14f6ecb18	L-L-12-7901405-p1	2011-05-09	1	2		3	1	8	6			10	T[674]I						3	V[497]L			UK	SRR3337732	PRJNA304087	Leeds human clinical	Dingle et al., 2017
C00011907	8ea2c8dd-9e6a-4e3a-b5be-38a1d0645186	L-118-46-p1	2010-12-31	1	2		3	1	-	6			10	T[674]I						3	V[497]L			UK	SRR3339382	PRJNA304087	Leeds human clinical	Dingle et al., 2017
C00012113	39109a3a-e6b4-4d7e-8dc9-5e9505e1afe5	L-L-12-7901441-p1	2011-07-19	1	2		3	1	-	6			10	T[674]I						3	V[497]L			UK	SRR3338243	PRJNA304087	Leeds human clinical	Dingle et al., 2017
C00011841	9df527e9-dd90-434a-b023-5cc8acae50fd	L-10-61-p1	2011-02-11	1	2		3	1	-	6			10	T[674]I						3	V[497]L			UK	SRR3334899	PRJNA304087	Leeds human clinical	Dingle et al., 2017
C00011745	cbc702cd-2394-430a-9964-d639ad05a5ce	L-L-12-7901580-p1	2012-03-13	1	2		3	1	-	6			10	T[674]I						3	V[497]L			UK	SRR3335515	PRJNA304087	Leeds human clinical	Dingle et al., 2017
C00010602	c523ae56-1ea1-4c8c-8a6c-bcc75fd61155	L-127-4-p1	2011-05-15	1	2		3	1	-	6			10	T[674]I						3	V[497]L			UK	SRR3335464	PRJNA304087	Leeds human clinical	Dingle et al., 2017
C00011078	a687d659-31b3-452a-9735-09812c80d807	L-127-59-p1	2011-05-18	1	2		3	1	-	6			10	T[674]I						3	V[497]L			UK	SRR3335114	PRJNA304087	Leeds human clinical	Dingle et al., 2017
C00011911	6a8061c9-b823-4d73-8065-44eaaf4779d2	L-122-43-p1	2010-12-08	1	2		3	1	-	6			10	T[674]I						3	V[497]L			UK	SRR3338788	PRJNA304087	Leeds human clinical	Dingle et al., 2017
C00011824	cb6b85ee-abc2-4cd5-84be-04b05d4fe100	L-9-74-p1	2011-01-11	1	2		3	1	-	6			10	T[674]I						3	V[497]L			UK	SRR3335511	PRJNA304087	Leeds human clinical	Dingle et al., 2017
C00011827	712bb80a-ebd2-458f-be33-5b77816acfbf	L-9-91-p1	2011-01-18	1	2		3	1	-	6			10	T[674]I						3	V[497]L			UK	SRR3338916	PRJNA304087	Leeds human clinical	Dingle et al., 2017
C00010734	6f4fa6e6-742c-4758-a29d-7d3633d6bb30	L-119-19-p1	2011-01-22	1	2		3	1	-	6			10	T[674]I						3	V[497]L			UK	SRR3338906	PRJNA304087	Leeds human clinical	Dingle et al., 2017
C00011138	1b56f2fe-bb2f-4df0-8715-8c80398fafac	L-136-58-p1	2011-09-26	1	2		3	1	-	6			10	T[674]I						3	V[497]L			UK	SRR3337787	PRJNA304087	Leeds human clinical	Dingle et al., 2017
C00011549	d2b730a8-f349-4909-a70f-4ed2d52b4f5a	L-L-12-7901453-p1	2011-08-07	1	2		3	1	-	6			10	T[674]I						3	V[497]L			UK	SRR3335557	PRJNA304087	Leeds human clinical	Dingle et al., 2017
C00010709	94ae71df-5188-4162-ae56-74317e62daed	L-116-59-p1	2010-11-23	1	2		3	1	-	6			13	T[674]I						3	V[497]L			UK	SRR3334832	PRJNA304087	Leeds human clinical	Dingle et al., 2017
C00010600	03d9b6b1-6ce5-441a-b7bc-bc24d10ca2ff	L-126-49-p1	2011-05-02	1	2		3	1	-	6			10	T[674]I						3	V[497]L			UK	SRR3337578	PRJNA304087	Leeds human clinical	Dingle et al., 2017
C00010707	86904610-c0b0-41ea-b3ce-a37f3d470a36	L-116-38-p1	2010-11-28	1	2		3	1	-	6			13	T[674]I						3	V[497]L			UK	SRR3339321	PRJNA304087	Leeds human clinical	Dingle et al., 2017
C00012111	37ffb4be-3865-4408-9005-e51c8a30049a	L-L-12-7901408-p1	2011-05-13	1	2		3	1	-	6			10	T[674]I						3	V[497]L			UK	SRR3338234	PRJNA304087	Leeds human clinical	Dingle et al., 2017
C00010724	ab43d38b-f6f2-4086-950c-e8d49f11fd2f	L-118-20-p1	2011-01-03	1	2		3	1	-	6			10	T[674]I						3	V[497]L			UK	SRR3335176	PRJNA304087	Leeds human clinical	Dingle et al., 2017
C00011144	ea56806d-8bef-4f83-a048-3c88ad18bbfe	L-139-35-p1	2011-10-14	1	2		3	1	-	6			10	T[674]I						3	V[497]L			UK	SRR3335923	PRJNA304087	Leeds human clinical	Dingle et al., 2017
C00010576	75b9367a-ebb8-424e-a0c6-a62e2c863b99	L-124-58-p1	2011-03-20	1	2		3	1	-	6			10	T[674]I						3	V[497]L			UK	SRR3338944	PRJNA304087	Leeds human clinical	Dingle et al., 2017
C00011915	4e63cddc-bb5c-47bd-a8bb-1c0d65976f87	L-124-42-p1	2010-11-01	1	2		3	1	-	6			10	T[674]I						3	V[497]L			UK	SRR3338553	PRJNA304087	Leeds human clinical	Dingle et al., 2017
C00011813	2a5660e0-c5ff-49f9-bd1a-83ab22f72bcd	L-9-06-p1	2010-12-14	1	2		3	1	-	6			10	T[674]I						3	V[497]L			UK	SRR3338150	PRJNA304087	Leeds human clinical	Dingle et al., 2017
C00010713	0cc3db55-fb3e-4bbe-9ca2-49c52dbda0cf	L-117-06-p1	2010-11-20	1	2		3	1	-	6			10	T[674]I						3	V[497]L			UK	SRR3337673	PRJNA304087	Leeds human clinical	Dingle et al., 2017
C00012645	912428a3-60b4-4af8-be83-5d89fb8690be	L-L-12-7901597-p1	2012-04-15	1	2		3	1	-	6			10	T[674]I						3	V[497]L			UK	SRR3334803	PRJNA304087	Leeds human clinical	Dingle et al., 2017
C00011114	e8417407-24db-4887-b59f-be7efafbd704	L-133-37-p1	2011-08-24	1	2		3	1	-	6			10	T[674]I						3	V[497]L			UK	SRR3335910	PRJNA304087	Leeds human clinical	Dingle et al., 2017
C00010716	84342cea-d654-43e3-afbd-f17f307521f2	L-117-36-p1	2010-12-09	1	2		3	1	-	6			10	T[674]I						3	V[497]L			UK	SRR3339301	PRJNA304087	Leeds human clinical	Dingle et al., 2017
C00011961	db668245-2b95-4e74-b2f9-8723b5329af2	L-142-49-p1	2011-12-20	1	2		3	1	8	6			10	T[674]I						3	V[497]L			UK	SRR3335814	PRJNA304087	Leeds human clinical	Dingle et al., 2017
C00011089	85d33180-c5b5-46b9-ab85-e9a0f9dddc16	L-129-38-p1	2011-06-12	1	2		3	1	-	6			10	T[674]I						3	V[497]L			UK	SRR3339318	PRJNA304087	Leeds human clinical	Dingle et al., 2017
C00011106	530d419f-eeed-45fb-be7e-663a378fe5c6	L-131-75-p1	2011-07-17	1	2		3	1	-	6			10	T[674]I						3	V[497]L			UK	SRR3338589	PRJNA304087	Leeds human clinical	Dingle et al., 2017
C00011111	25832120-d77d-4ca2-a122-1e07da4da6a3	L-133-35-p1	2011-08-25	1	2		3	1	-	6			10	T[674]I						3	V[497]L			UK	SRR3338117	PRJNA304087	Leeds human clinical	Dingle et al., 2017
C00011908	fefb9782-c37b-4c62-88c3-21874b979c7d	L-118-66-p1	2010-12-31	1	2		3	1	-	6			10	T[674]I						3	V[497]L			UK	SRR3336096	PRJNA304087	Leeds human clinical	Dingle et al., 2017
C00011473	b8be5655-67ce-4859-81ce-e4ade12606b1	L-L-12-7901305-p1	2010-10-01	1	2		3	1	-	6			10	T[674]I						3	V[497]L			UK	SRR3335259	PRJNA304087	Leeds human clinical	Dingle et al., 2017
C00012179	9dc8a0f4-c72a-4b93-9edc-73d5811c5496	L-149-54-p1	2012-04-20	1	2		3	1	8	6			10	T[674]I						3	V[497]L			UK	SRR3334896	PRJNA304087	Leeds human clinical	Dingle et al., 2017
C00011545	82e2fa30-c08d-412c-acf8-584ce9e7b335	L-L-12-7901449-p1	2011-07-27	1	2		3	1	-	6			10	T[674]I						3	V[497]L			UK	SRR3339208	PRJNA304087	Leeds human clinical	Dingle et al., 2017
C00010615	53cf6d06-7188-4923-9d31-42eb2a6dc7a7	L-127-51-p1	2011-05-28	1	2		3	1	-	6			10	T[674]I						3	V[497]L			UK	SRR3338609	PRJNA304087	Leeds human clinical	Dingle et al., 2017
C00012134	126964b8-59fe-44dc-8314-745fe115c34f	L-L-12-7901549-p1	2012-01-09	1	2		3	1	-	6			10	T[674]I						3	V[497]L			UK	SRR3337722	PRJNA304087	Leeds human clinical	Dingle et al., 2017
C00010616	7097035d-084a-45fa-a680-c86850ef8600	L-127-58-p1	2011-05-26	1	2		3	1	-	6			10	T[674]I						3	V[497]L			UK	SRR3338913	PRJNA304087	Leeds human clinical	Dingle et al., 2017
C00008056	ca1f772d-6c80-49ec-9361-882e5485f249	L-118-55b-p1	2011-01-07	1	2		3	1	-	6			10	T[674]I						3	V[497]L			UK	SRR3335502	PRJNA304087	Leeds human clinical	Dingle et al., 2017
C00008472	d291832c-3161-4fd3-8277-dacfa8e699f7	L-124-40-p1	NA	1	2		3	1	8	6			10	T[674]I						3	V[497]L			UK	ERS352148	PRJEB4640	Leeds human clinical	Dingle et al., 2017
C00008434	d4d28a1b-94a2-42a7-a423-dde94a919433	L-121-5-p1	2011-01-27	1	2		3	1	-	6			10	T[674]I						3	V[497]L			UK	ERS352127	PRJEB4640	Leeds human clinical	Dingle et al., 2017
C00008430	dbbea468-18bb-46cf-9408-820725666e50	L-111-68-p1	2010-08-15	1	2		3	1	-	6			13	T[674]I						3	V[497]L			UK	SRR3335817	PRJNA304087	Leeds human clinical	Dingle et al., 2017
C00008372	f1f7bb20-728f-4d5a-8da9-56444a79c732	L-115-70-p1	2010-11-17	1	2		3	1	-	6			13	T[674]I						3	V[497]L			UK	ERS352072	PRJEB4640	Leeds human clinical	Dingle et al., 2017
C00008058	d8cd40e2-87ac-426f-871c-54fb3fcf4852	L-122-20b-p1	2011-02-23	1	2		3	1	-	6			10	T[674]I						3	V[497]L			UK	SRR3335602	PRJNA304087	Leeds human clinical	Dingle et al., 2017
C00008432	30ecfe79-8e10-41f3-9c2e-16d0386ecf70	L-118-53-p1	2011-01-11	1	2		3	1	-	6			13	T[674]I						3	V[497]L			UK	SRR3338189	PRJNA304087	Leeds human clinical	Dingle et al., 2017
C00008409	55482af5-b8fa-4745-bf33-67b9f7719875	L-119-65-p2	2011-01-16	1	2		3	1	-	6			10	T[674]I						3	V[497]L			UK	SRR3338622	PRJNA304087	Leeds human clinical	Dingle et al., 2017
C00008520	dabcea94-31f0-4a75-a989-274e8083b860	L-125-65-p1	NA	1	2		3	1	-	6			10	T[674]I						3	V[497]L			UK	ERS352171	PRJEB4640	Leeds human clinical	Dingle et al., 2017
C00008444	2f91783d-c54d-4206-8f15-c92e097ab1e8	L-118-54-p1	2011-01-07	1	2		3	1	-	6			13	T[674]I						3	V[497]L			UK	SRR3338182	PRJNA304087	Leeds human clinical	Dingle et al., 2017
C00008359	098cd231-4f2e-43c0-900c-eb5d4559e9a7	L-113-22-p1	2010-10-08	1	2		3	1	-	6			13	T[674]I						3	V[497]L			UK	ERS352060	PRJEB4640	Leeds human clinical	Dingle et al., 2017
C00008055	9a7b8120-a06d-4ff8-acf9-28826ac18cff	L-116-71b-p1	2010-12-04	1	2		3	1	-	6			10	T[674]I						3	V[497]L			UK	SRR3334869	PRJNA304087	Leeds human clinical	Dingle et al., 2017
C00008052	2f6b3871-9e1a-4c43-9aac-60f129fc3be0	L-112-4b-p1	2010-09-18	1	2		3	1	-	6			10	T[674]I						3	V[497]L			UK	SRR3338179	PRJNA304087	Leeds human clinical	Dingle et al., 2017
C00008373	a5ed1945-01dc-48bc-910d-bf27a7d523d3	L-118-73-p1	2011-01-17	1	2		3	1	-	6			13	T[674]I						3	V[497]L			UK	ERS352073	PRJEB4640	Leeds human clinical	Dingle et al., 2017
C00008384	0cf3a395-e88e-4b30-8370-ceeff0828ac7	L-115-74-p1	2010-11-16	1	2		3	1	-	6			16	T[674]I						3	V[497]L			UK	ERS352084	PRJEB4640	Leeds human clinical	Dingle et al., 2017
C00008371	fca60bc9-d76e-42c1-9eaa-00498240b4bf	L-114-06-p1	2010-10-23	1	2		3	1	-	6			10	T[674]I						3	V[497]L			UK	ERS352071	PRJEB4640	Leeds human clinical	Dingle et al., 2017
C00008508	250ae91b-1ebb-499f-8347-5b6613d9d7dc	L-125-3-p1	NA	1	2		3	1	8	6			10	T[674]I						3	V[497]L			UK	ERS352166	PRJEB4640	Leeds human clinical	Dingle et al., 2017
C00008054	493e7399-6508-4ef2-af88-ab7b08437601	L-115-58b-p1	2010-11-13	1	2		3	1	-	6			10	T[674]I						3	V[497]L			UK	SRR3338517	PRJNA304087	Leeds human clinical	Dingle et al., 2017
C00008053	d8497ee2-e82b-4697-b0c4-6e2f08283e55	L-114-61b-p1	2010-11-01	1	2		3	1	-	6			13	T[674]I						3	V[497]L			UK	SRR3335595	PRJNA304087	Leeds human clinical	Dingle et al., 2017
C00008383	3f12bf4c-3e75-457b-83a3-d33f38633f55	L-114-10-p1	2010-10-26	1	2		3	1	-	6			10	T[674]I						3	V[497]L			UK	ERS352083	PRJEB4640	Leeds human clinical	Dingle et al., 2017
C00008396	e173709a-ef8f-4f80-b00b-b85c908d71eb	L-116-40-p1	2010-11-26	1	2		3	1	-	6			13	T[674]I						3	V[497]L			UK	SRR3335865	PRJNA304087	Leeds human clinical	Dingle et al., 2017
C00008420	bea4c961-1f4f-4752-b9d2-31efeae9aa7d	L-118-17-p2	2010-11-22	1	2		3	1	-	6			10	T[674]I						3	V[497]L			UK	SRR3335306	PRJNA304087	Leeds human clinical	Dingle et al., 2017
C00008405	6545fb1d-de82-4d6f-b074-9717ee498870	L-110-01-p1	2010-08-20	1	2		3	1	-	6			13	T[674]I						3	V[497]L			UK	ERS352104	PRJEB4640	Leeds human clinical	Dingle et al., 2017
C00008410	492b5230-1576-4d39-9f31-850eb30b6a38	L-121-19-p1	2011-02-09	1	2		3	1	-	6			13	T[674]I						3	V[497]L			UK	ERS352107	PRJEB4640	Leeds human clinical	Dingle et al., 2017
C00008445	a6f74f15-3db7-45b9-8491-759f38235cd6	L-120-28-p1	2011-01-28	1	2		3	1	-	6			13	T[674]I						3	V[497]L			UK	SRR3335142	PRJNA304087	Leeds human clinical	Dingle et al., 2017
C00008496	f2e32b20-e4c8-4cc7-8a84-45d99927935d	L-124-48-p1	2011-04-03	1	2		3	1	8	6			10	T[674]I						3	V[497]L			UK	ERS352161	PRJEB4640	Leeds human clinical	Dingle et al., 2017
C00008448	40f77574-f496-45a5-b731-6a8713d9f23e	L-122-62-p1	NA	1	2		3	1	-	6			10	T[674]I						3	V[497]L			UK	SRS1411163	PRJEB4640	Leeds human clinical	Dingle et al., 2017
C00008057	f3f249ec-8a54-4559-8dca-90ee061a740b	L-120-64b-p1	2011-02-02	1	2		3	1	-	6			10	T[674]I						3	V[497]L			UK	SRR3335998	PRJNA304087	Leeds human clinical	Dingle et al., 2017
C00025274	053e95ef-4ee6-45bd-8138-da4c156f445a	I00019274	2012-07-07	1	2		3	1	-	6			2							3	V[497]L		Leeds	UK	SRR3337587	PRJNA304087	Leeds human clinical	Dingle et al., 2017
C00025194	cc93e3dc-1ad8-413c-af0e-9f2771f0bdf1	I00019197	2012-07-31	1	2		3	1	8	6			10	T[674]I						3	V[497]L			UK	SRR3335520	PRJNA304087	Leeds human clinical	Dingle et al., 2017
C00025318	b6eca24f-7cd1-48be-9882-8c167474186a	I00019317	2012-10-29	1	2		3	1	-	6			10	T[674]I						3	V[497]L			UK	SRR3335250	PRJNA304087	Leeds human clinical	Dingle et al., 2017
b868e9e5	b868e9e5-90e7-4844-a6e8-2d11a7b10ca6	LSTM005	2007	1	2		3	1	1	77	R[505]K		5	A[555]T						4	A[726]V			USA	ERR029517	PRJEB2318	Global 027 collection	He et al., 2013
62b43629	62b43629-59ec-491a-ad1b-209075089c83	LSTM006	2007	1	2		3	1	1	77	R[505]K		7	A[555]T						4	A[726]V			USA	ERR029518	PRJEB2318	Global 027 collection	He et al., 2013
12a94619	12a94619-4ecb-47a8-92e9-4d3a8e85654a	LSTM009	2007	1	2		60	1	-	6			8							2				USA	ERR029520	PRJEB2318	Global 027 collection	He et al., 2013
ff79ed0f	ff79ed0f-32e2-46ae-8e86-0b857df209ec	LSTM012	2007	1	2		60	1	-	6			8							2				USA	ERR029526	PRJEB2318	Global 027 collection	He et al., 2013
92c18a12	92c18a12-6aab-471c-847d-c37a16e4fa86	LSTM011	2007	1	2		60	1	-	6			2							2				USA	ERR029525	PRJEB2318	Global 027 collection	He et al., 2013
ad37e6f0	ad37e6f0-26b5-4834-b737-a072178156b4	2006237	2006	1	2		60	1	-	6			8							2				USA	ERR029515	PRJEB2318	Global 027 collection	He et al., 2013
c2ee243c	c2ee243c-ce10-4b15-aa98-2d30fdafb888	Lei001	2006	1	2		3	1	-	6			2							3	V[497]L			Austria	ERR044825	PRJEB2318	Global 027 collection	He et al., 2013
ae2591e5	ae2591e5-02c8-4b4f-ad1a-31ea6d3f5d38	LSTM032	2008	1	2		3	1	-	6			8							3	V[497]L			UK	ERR031704	PRJEB2318	Global 027 collection	He et al., 2013
658a28b9	658a28b9-8252-4d9e-8d90-9147f7530fe2	Bel028	2009	1	2		3	1	-	6			10	T[674]I						3	V[497]L			UK	ERR025353	PRJEB2318	Global 027 collection	He et al., 2013
96a48e34	96a48e34-5ef5-430c-8419-f12543c4f52d	Bel033	2010	1	2		3	1	-	6			10	T[674]I						3	V[497]L			UK	ERR026417	PRJEB2318	Global 027 collection	He et al., 2013
1580bda8	1580bda8-0d59-4225-99d5-2d602fbb698e	Bel032	2009	1	2		3	1	-	6			13	T[674]I						3	V[497]L			UK	ERR025346	PRJEB2318	Global 027 collection	He et al., 2013
c80b231c	c80b231c-d77f-48a9-95cd-1482f3f4c0c9	Lei002	2005	1	2		3	1	-	6			2							3	V[497]L			Belgium	ERR044826	PRJEB2318	Global 027 collection	He et al., 2013
5ec89a7d	5ec89a7d-b9cd-4e6a-a274-ea40708ecf92	Bir025	2007	1	2		3	1	-	6			13	T[674]I						3	V[497]L			UK	ERR029499	PRJEB2318	Global 027 collection	He et al., 2013
27474612	27474612-f9db-4f00-8183-15b27212032a	Bir014	2008	1	2		3	1	-	6			13	T[674]I						3	V[497]L			UK	ERR030301	PRJEB2318	Global 027 collection	He et al., 2013
399aa6a0	399aa6a0-f272-4d12-b3a5-4e6bd8022782	Bir024	2009	1	2		3	1	-	6			8							3	V[497]L			UK	ERR029498	PRJEB2318	Global 027 collection	He et al., 2013
c305793e	c305793e-f00e-4ccc-8786-362ae3c7e8d9	Bir012	2010	1	2		3	1	-	6			97	T[674]I	L[543]F					3	V[497]L			UK	ERR030296	PRJEB2318	Global 027 collection	He et al., 2013
d41a0468	d41a0468-53e7-4a2e-b656-20fa90ba425a	Wal001	2002	1	2		3	1	-	6			8							3	V[497]L			UK	ERR029483	PRJEB2318	Global 027 collection	He et al., 2013
846dd512	846dd512-d4cf-4cb9-8291-7cf259c4c13c	Can001	2001	1	2		60	1	-	6			98							2				Canada	ERR030325	PRJEB2318	Global 027 collection	He et al., 2013
557998b5	557998b5-abe4-4ee2-a1c5-c43fa187a8c5	Can006	2002	1	2		60	1	-	6			2							2				Canada	ERR030342	PRJEB2318	Global 027 collection	He et al., 2013
0a7244a2	0a7244a2-12dd-4e63-b055-d2025eeb707d	Can007	2002	1	2		60	1	-	6			101							2				Canada	ERR030343	PRJEB2318	Global 027 collection	He et al., 2013
d83f7adc	d83f7adc-d57c-46db-95d3-c1ee6b1edd8f	Can011	2003	1	2		60	1	-	6			8							2				Canada	ERR030337	PRJEB2318	Global 027 collection	He et al., 2013
fce75f1e	fce75f1e-2f56-4831-85ea-f85f7f78b3d4	Can004	2001	1	2		60	1	-	6			8							2				Canada	ERR030340	PRJEB2318	Global 027 collection	He et al., 2013
879025c1	879025c1-caec-4616-8914-76fdeca3c002	Can002	2001	1	2		3	1	-	6			8							3	V[497]L			Canada	ERR030335	PRJEB2318	Global 027 collection	He et al., 2013
e562ba45	e562ba45-0751-4080-9619-bead2c2bfcdf	Can003	2001	1	2		60	1	-	6			8							2				Canada	ERR030339	PRJEB2318	Global 027 collection	He et al., 2013
2014a224	2014a224-b34d-48e7-b0c3-996935daafb3	Can005	2002	1	2		60	1	-	6			8							2				Canada	ERR030341	PRJEB2318	Global 027 collection	He et al., 2013
b6e22fd5	b6e22fd5-ce30-4b95-8c5d-086d6e035f5a	Can008	2003	1	2		60	1	-	6			8							2				Canada	ERR030344	PRJEB2318	Global 027 collection	He et al., 2013
c4fad1f2	c4fad1f2-3d63-459d-a5bc-68c2e949bbbe	Cam010	2008	1	2		3	1	-	6			13	T[674]I						3	V[497]L			UK	ERR026831	PRJEB2318	Global 027 collection	He et al., 2013
988c2998	988c2998-af6e-463b-9034-ba2eb440abce	Cam011	2008	1	2		3	1	-	6			13	T[674]I						3	V[497]L			UK	ERR026832	PRJEB2318	Global 027 collection	He et al., 2013
0722b195	0722b195-2528-4866-a4d0-84a926098b6a	Cam020	2007	1	2		3	1	-	6			13	T[674]I						3	V[497]L			UK	ERR026880	PRJEB2318	Global 027 collection	He et al., 2013
7953fe93	7953fe93-e5ec-4ed8-9912-2b9b65d101a5	Cam037	2010	1	2		3	1	-	6			10	T[674]I						3	V[497]L			UK	ERR026847	PRJEB2318	Global 027 collection	He et al., 2013
9ae11fe0	9ae11fe0-1ca9-4ab2-82e4-5df09164f8c9	Cam019	2007	1	2		3	1	-	39	R[505]K	H[502]N	2							3	V[497]L			UK	ERR026879	PRJEB2318	Global 027 collection	He et al., 2013
1ed55573	1ed55573-b7e9-4a0c-ad08-5000ebd95fbd	Cam032	2007	1	2		3	1	-	6			8							3	V[497]L			UK	ERR026867	PRJEB2318	Global 027 collection	He et al., 2013
4c34cb3a	4c34cb3a-689a-4c3f-9d42-0dd0f3a148b2	LSTM023	2004	1	2		3	1	8	147			8							3	V[497]L			USA	ERR029539	PRJEB2318	Global 027 collection	He et al., 2013
74f3834a	74f3834a-9f72-4ac6-abde-aa347d7d61a9	LSTM004	2007	1	2		3	1	-	6			8							3	V[497]L			USA	ERR029516	PRJEB2318	Global 027 collection	He et al., 2013
846e2f34	846e2f34-d8fe-408a-bfc2-d2d68acd41c1	LSTM025	2007	1	2		3	1	-	6			13	T[674]I						3	V[497]L			UK	ERR029542	PRJEB2318	Global 027 collection	He et al., 2013
042f60f1	042f60f1-2eac-4558-9c9f-9cb540e83d03	LSTM028	2008	1	2		3	1	-	13	R[505]K		13	T[674]I						3	V[497]L			UK	ERR029534	PRJEB2318	Global 027 collection	He et al., 2013
7784ed8a	7784ed8a-adaa-4617-8ce1-879575a16b7b	Exe013	2007	1	2		3	1	-	6			97	T[674]I	L[543]F					3	V[497]L			UK	ERR031677	PRJEB2318	Global 027 collection	He et al., 2013
374f80e9	374f80e9-2949-4ba6-b309-7aace7fb475b	Exe014	2008	1	2		3	1	-	6			2							3	V[497]L			UK	ERR029481	PRJEB2318	Global 027 collection	He et al., 2013
1de36e60	1de36e60-51d1-41f8-b690-dd3a88f927af	Exe012	2007	1	2		3	1	-	6			8							3	V[497]L			UK	ERR031676	PRJEB2318	Global 027 collection	He et al., 2013
ee1a5435	ee1a5435-1978-4332-b202-0b153a636880	Exe015	2007	1	2		3	1	-	6			15	T[674]I	L[543]F					3	V[497]L			UK	ERR029485	PRJEB2318	Global 027 collection	He et al., 2013
7073fd1f	7073fd1f-3a94-491d-9f87-651d60ac867c	Exe003	2008	1	2		3	1	-	6			2							3	V[497]L			UK	ERR031680	PRJEB2318	Global 027 collection	He et al., 2013
409dd7b0	409dd7b0-7eda-46a8-9e60-af6357b56245	Lei004	2009	1	2		3	1	-	6			2							3	V[497]L			Finland	ERR044828	PRJEB2318	Global 027 collection	He et al., 2013
79ce988c	79ce988c-bfc1-4d3e-968f-8dcaa3d73649	Lei006	2007	1	2		3	1	8	6			8							3	V[497]L			France	ERR044829	PRJEB2318	Global 027 collection	He et al., 2013
0998c414	0998c414-86a8-4583-85d4-3d0e5cd54687	CD196	1985	1	2		60	1	-	6			8							2				France	ERR031711	PRJEB2318	Global 027 collection	He et al., 2013
88fd55f9	88fd55f9-6f27-4c8d-b31d-8c154e28eeab	Lei008	2008	1	2		60	1	-	6			8							2				Germany	ERR044831	PRJEB2318	Global 027 collection	He et al., 2013
8e493b6c	8e493b6c-f1d7-4668-aa6b-29494b04a454	Lei007	2006	1	2		3	1	-	6			8							3	V[497]L			Germany	ERR044830	PRJEB2318	Global 027 collection	He et al., 2013
bacf8eff	bacf8eff-d789-4034-8f5c-827592a1c3cf	Gla012	2009	1	2		3	1	-	13	R[505]K		10	T[674]I						3	V[497]L			UK	ERR024655	PRJEB2318	Global 027 collection	He et al., 2013
cc8ea6c0	cc8ea6c0-6cdd-4946-896e-02e1e66f0b0a	Gla010	2008	1	2		3	1	-	6			10	T[674]I						3	V[497]L			UK	ERR024643	PRJEB2318	Global 027 collection	He et al., 2013
be752499	be752499-5769-4a8a-82b2-d209b138c137	Gla020	2009	1	2		3	1	-	6			10	T[674]I						3	V[497]L			UK	ERR024666	PRJEB2318	Global 027 collection	He et al., 2013
931071b4	931071b4-22b7-4b14-922d-af56c3c6e6a1	Gla001	2007	1	2		3	1	-	6			99	T[674]I	R[540]H					3	V[497]L			UK	ERR024642	PRJEB2318	Global 027 collection	He et al., 2013
ace8e354	ace8e354-b9fc-49c9-be8a-d2736b9e2cab	LSTM030	2008	1	2		3	1	-	6			13	T[674]I						3	V[497]L			UK	ERR029536	PRJEB2318	Global 027 collection	He et al., 2013
2b6cfabb	2b6cfabb-43fe-4567-bc95-e1aed0b6f180	Lei010	2008	1	2		3	99	8	6			2							3	V[497]L			Ireland	ERR044833	PRJEB2318	Global 027 collection	He et al., 2013
e7ef8697	e7ef8697-6004-422e-88d7-53c4c87643e0	Lei009	2009	1	2		3	1	-	6			2							3	V[497]L			Ireland	ERR044832	PRJEB2318	Global 027 collection	He et al., 2013
334d4953	334d4953-1b19-4af3-b743-77526ae56f3b	Jap002	2001	1	2		60	1	-	6			2							2				Japan	ERR044815	PRJEB2318	Global 027 collection	He et al., 2013
c8425197	c8425197-cb09-48b5-80d4-ef0ddc554bb9	Jap004	2004	1	2		60	1	-	6			8							2				Japan	ERR044817	PRJEB2318	Global 027 collection	He et al., 2013
e0355564	e0355564-1dfd-498e-ac1a-9e2e47b207e9	Jap003	2001	1	2		60	1	-	6			2							2				Japan	ERR044816	PRJEB2318	Global 027 collection	He et al., 2013
d3ccde3b	d3ccde3b-ba12-4e1d-bdfb-a2b828292d41	Jap005	2004	1	2		60	1	-	6			2							2				Japan	ERR044818	PRJEB2318	Global 027 collection	He et al., 2013
ef560c31	ef560c31-92b9-484e-8c1c-e82e11270419	Jap001	1997	1	2		60	1	-	6			2							2				Japan	ERR044814	PRJEB2318	Global 027 collection	He et al., 2013
ea702847	ea702847-4087-4166-a61d-c08731183753	Kor004	2009	1	2		3	1	4	144	R[505]K		5	A[555]T						4	A[726]V			SKorea	ERR029507	PRJEB2318	Global 027 collection	He et al., 2013
79fa7666	79fa7666-0012-47fd-804d-58c58dede6b7	Kor002	2007	1	2		3	1	1	144	R[505]K		7	A[555]T						4	A[726]V			SKorea	ERR031689	PRJEB2318	Global 027 collection	He et al., 2013
2386cbcc	2386cbcc-cc23-4dd5-8097-9e5ed7def19a	Kor001	2006	1	2		60	1	-	6			8							2				SKorea	ERR031688	PRJEB2318	Global 027 collection	He et al., 2013
d7d73dfa	d7d73dfa-4f4c-4888-9608-ebe57b4ba928	Kor005	2010	1	2		3	1	1	144	R[505]K		7	A[555]T						4	A[726]V			SKorea	ERR029511	PRJEB2318	Global 027 collection	He et al., 2013
22db642f	22db642f-2276-4a75-9796-b709042b25e5	Kor006	2010	1	2		3	48	8	144	R[505]K		7	A[555]T						4	A[726]V			SKorea	ERR029512	PRJEB2318	Global 027 collection	He et al., 2013
6c2b999f	6c2b999f-f278-4b1d-b060-437804da07f3	Kor003	2009	1	2		3	1	8	144	R[505]K		7	A[555]T						4	A[726]V			SKorea	ERR031690	PRJEB2318	Global 027 collection	He et al., 2013
b7a4f2ba	b7a4f2ba-c91d-4ee6-8b19-8ba1f4e4162b	Liv100	2010	1	2		3	1	-	6			13	T[674]I						3	V[497]L			UK	ERR026408	PRJEB2318	Global 027 collection	He et al., 2013
d91babea	d91babea-7437-4e4a-af3c-dc441bbd8e42	Liv180	2009	1	2		3	1	-	6			10	T[674]I						3	V[497]L			UK	ERR030392	PRJEB2318	Global 027 collection	He et al., 2013
74ad1f9f	74ad1f9f-6efb-4f10-9986-6f500255b7fd	Liv188	2007	1	2		3	1	-	6			13	T[674]I						3	V[497]L			UK	ERR030390	PRJEB2318	Global 027 collection	He et al., 2013
2a9c1cd1	2a9c1cd1-ecfa-4654-bfa7-63163954c919	Liv059	2008	1	2		3	1	-	6			13	T[674]I						3	V[497]L			UK	ERR026374	PRJEB2318	Global 027 collection	He et al., 2013
1d7d5aa8	1d7d5aa8-753b-4786-9fc2-e1f3fa3da430	ham009	2009	1	2		3	1	-	6			8							3	V[497]L			UK	ERR026418	PRJEB2318	Global 027 collection	He et al., 2013
fe337c5a	fe337c5a-0478-4c1b-be6f-7ecd97b0abca	ham001	2006	1	2		3	1	-	6			2							3	V[497]L			UK	ERR026421	PRJEB2318	Global 027 collection	He et al., 2013
f66dcc38	f66dcc38-3aef-4e3b-8df4-949c11e8615b	ham011	2008	1	2		3	1	-	6			13	T[674]I						3	V[497]L			UK	ERR026420	PRJEB2318	Global 027 collection	He et al., 2013
22aaffc4	22aaffc4-e2d6-41cf-b77d-90e3d3e35179	ham010	2008	1	2		3	1	-	6			13	T[674]I						3	V[497]L			UK	ERR026419	PRJEB2318	Global 027 collection	He et al., 2013
a5a76103	a5a76103-49ba-4edf-847a-fb0a8251ad5c	ham007	2007	1	2		3	1	-	6			2							3	V[497]L			UK	ERR026427	PRJEB2318	Global 027 collection	He et al., 2013
4416f677	4416f677-9cd4-490e-a6f3-8fe2289e4f02	ham006	2007	1	2		3	1	-	6			8							3	V[497]L			UK	ERR026426	PRJEB2318	Global 027 collection	He et al., 2013
3a79d896	3a79d896-6223-4484-839d-4d4bc1361cdd	ham005	2007	1	2		3	1	-	6			100							3	V[497]L			UK	ERR026425	PRJEB2318	Global 027 collection	He et al., 2013
390090b9	390090b9-beff-4bf3-ad71-04a0e35c6593	Lei012	2007	1	2		3	1	-	6			98							3	V[497]L			Luxemburg	ERR044835	PRJEB2318	Global 027 collection	He et al., 2013
e5d835d5	e5d835d5-a473-4b9f-8d50-6e223c54bfa1	Lei011	2007	1	2		3	1	-	6			8							3	V[497]L			Luxemburg	ERR044834	PRJEB2318	Global 027 collection	He et al., 2013
ea648502	ea648502-11e6-43b7-9b56-bca7b0f48db9	LSTM36	2007	1	2		3	1	-	6			101							3	V[497]L			UK	ERR031708	PRJEB2318	Global 027 collection	He et al., 2013
72a5b85d	72a5b85d-1794-4e16-9607-f29d23689726	LSTM001	2004	1	2		3	1	-	6			2							3	V[497]L			USA	ERR029513	PRJEB2318	Global 027 collection	He et al., 2013
27153bd0	27153bd0-51c2-419c-9cb2-de7d3033b02a	2004013	2004	1	2		3	1	-	6			101							3	V[497]L			USA	ERR111456	PRJEB2318	Global 027 collection	He et al., 2013
d487309a	d487309a-b200-42eb-88bf-3f41563c2832	Aus004	2010	1	2		3	1	-	6			8							3	V[497]L			Australia	ERR029491	PRJEB2318	Global 027 collection	He et al., 2013
6a60b440	6a60b440-0f2a-4292-818b-3da09e09d575	Aus001	2010	1	2		3	1	-	6			8							3	V[497]L			Australia	ERR029488	PRJEB2318	Global 027 collection	He et al., 2013
351c20fe	351c20fe-1f45-4897-b7de-cf906ce2d347	Aus006	2010	1	2		3	1	-	6			8							3	V[497]L			Australia	ERR029482	PRJEB2318	Global 027 collection	He et al., 2013
3ffb60da	3ffb60da-3366-413a-876c-71530ab3694e	Aus003	2010	1	2		3	1	-	6			8							3	V[497]L			Australia	ERR029490	PRJEB2318	Global 027 collection	He et al., 2013
1de8ca37	1de8ca37-37a0-4ff9-833e-7ba90eb24d8f	Aus002	2010	1	2		3	1	-	not assigned			101							3	V[497]L			Australia	ERR029489	PRJEB2318	Global 027 collection	He et al., 2013
f754deb2	f754deb2-60a4-479a-bd77-54b22c7faf49	Aus005	2010	1	2		3	1	-	6			8							3	V[497]L			Australia	ERR029492	PRJEB2318	Global 027 collection	He et al., 2013
f2eaf8d3	f2eaf8d3-7842-4f73-b156-1debdfab3174	BI-4	1993	1	2		60	1	-	6			8							2				USA	ERR045755	PRJEB2318	Global 027 collection	He et al., 2013
b0b99944	b0b99944-8248-4acd-9bb1-48df6f3b9d2d	LSTM021	1988	1	2		60	1	-	6			2							2				USA	ERR029537	PRJEB2318	Global 027 collection	He et al., 2013
61ebd0bd	61ebd0bd-e02a-4298-88ee-187e55bcc438	BI-3	1990	1	2		60	1	-	6			8							2				USA	ERR030323	PRJEB2318	Global 027 collection	He et al., 2013
58733281	58733281-402a-4149-a3f9-6e0d45963852	LSTM024	2004	1	2		3	1	-	6			8							5	V[497]L	A[778]V		Canada	ERR029540	PRJEB2318	Global 027 collection	He et al., 2013
799c3192	799c3192-0083-4b11-a63f-3a06b8379e0a	Can010	2003	1	2		3	1	-	6			2							3	V[497]L			Canada	ERR030336	PRJEB2318	Global 027 collection	He et al., 2013
a6515360	a6515360-1381-4baf-aa7f-bf5435bdcee9	Can012	2003	1	2		3	1	-	not assigned			8							3	V[497]L			Canada	ERR030338	PRJEB2318	Global 027 collection	He et al., 2013
f9481804	f9481804-44bb-4d09-9404-da64d0e52843	M7404	2005	1	2		3	1	-	6			8							3	V[497]L			Canada	ERR031693	PRJEB2318	Global 027 collection	He et al., 2013
dd9b9b26	dd9b9b26-88a4-4a5c-88c1-a12545e0ab97	Can009	2003	1	2		3	1	-	6			2							3	V[497]L			Canada	ERR030346	PRJEB2318	Global 027 collection	He et al., 2013
4d3b03c7	4d3b03c7-2c07-43c1-8f49-af1e8f03211e	Lei028	2008	1	2		3	1	-	6			2							3	V[497]L			Netherlands	ERR044804	PRJEB2318	Global 027 collection	He et al., 2013
5f6849b8	5f6849b8-7098-45cc-b5b4-75a937fa7aff	Lei031	2007	1	2		3	1	-	6			8							3	V[497]L			Netherlands	ERR044807	PRJEB2318	Global 027 collection	He et al., 2013
b6ba6588	b6ba6588-c213-4252-9af0-4e5d7a434058	Lei017	2005	1	2		3	1	-	6			2							3	V[497]L			Netherlands	ERR044841	PRJEB2318	Global 027 collection	He et al., 2013
339ce26b	339ce26b-636c-4610-af51-e9bb6bf09fb5	Lei016	2006	1	2		3	1	-	6			8							3	V[497]L			Netherlands	ERR044840	PRJEB2318	Global 027 collection	He et al., 2013
4d14ff5d	4d14ff5d-cbca-495d-8ca0-365678f7fb47	Lei020	2007	1	2		3	1	-	6			8							3	V[497]L			Netherlands	ERR044844	PRJEB2318	Global 027 collection	He et al., 2013
4efa95b7	4efa95b7-e35d-41ed-aec8-81d1d3305583	Lei030	2010	1	2		3	1	-	6			2							3	V[497]L			Netherlands	ERR044806	PRJEB2318	Global 027 collection	He et al., 2013
daa48b7d	daa48b7d-3a58-4cc4-919b-1fcd211a79a9	Lei029	2009	1	2		3	1	-	6			2							3	V[497]L			Netherlands	ERR044805	PRJEB2318	Global 027 collection	He et al., 2013
aaac3f24	aaac3f24-7173-4b89-ac20-1c2e82ed6c14	Lei014	2006	1	2		3	1	-	6			2							3	V[497]L			Netherlands	ERR044838	PRJEB2318	Global 027 collection	He et al., 2013
658882eb	658882eb-c748-43bc-9a84-60cc000fccd9	Lei019	2006	1	2		3	1	-	6			2							3	V[497]L			Netherlands	ERR044843	PRJEB2318	Global 027 collection	He et al., 2013
720f7faa	720f7faa-1c24-49ab-b881-4076d28fb4e5	Lei032	2005	1	2		3	1	-	6			8							3	V[497]L			Netherlands	ERR044808	PRJEB2318	Global 027 collection	He et al., 2013
046deb1f	046deb1f-e2bb-4458-98de-ea545847064a	Lei018	2006	1	2		3	1	-	6			2							3	V[497]L			Netherlands	ERR044842	PRJEB2318	Global 027 collection	He et al., 2013
dc6dd75a	dc6dd75a-f7c4-4ca9-bd89-5f95e09179cc	Lei013	2006	1	2		3	1	-	6			2							3	V[497]L			Netherlands	ERR044837	PRJEB2318	Global 027 collection	He et al., 2013
6663929e	6663929e-58d4-46e2-a6de-16590adaa912	Lei015	2006	1	2		3	1	-	6			2							3	V[497]L			Netherlands	ERR044839	PRJEB2318	Global 027 collection	He et al., 2013
0b7d317c	0b7d317c-33ab-4a95-94c9-d5522c239c08	BI-15	2004	1	2		3	1	1	not assigned			8							4	A[726]V			USA	ERR045750	PRJEB2318	Global 027 collection	He et al., 2013
7523bfc8	7523bfc8-deba-44dd-b7a1-2c926d7fe112	Lei021	2007	1	2		3	1	-	6			8							3	V[497]L			Norway	ERR044845	PRJEB2318	Global 027 collection	He et al., 2013
3def2437	3def2437-8375-4365-84df-87a713065e82	LSTM35	2006	1	2		3	1	-	6			8							3	V[497]L			UK	ERR031707	PRJEB2318	Global 027 collection	He et al., 2013
082f6720	082f6720-0e72-411c-ac27-09c2ba2b683e	LSTM002	2005	1	2		3	1	1	13	R[505]K		7	A[555]T						4	A[726]V			USA	ERR029514	PRJEB2318	Global 027 collection	He et al., 2013
903cefa2	903cefa2-5794-418e-ae7e-02424978b36f	BI-10	2001	1	2		3	1	1	13	R[505]K		5	A[555]T						4	A[726]V			USA	ERR030324	PRJEB2318	Global 027 collection	He et al., 2013
4faaea41	4faaea41-3284-4f8f-8d4d-2aaf8cb85aa0	Lei023	2010	1	2		3	1	-	6			2							3	V[497]L			Poland	ERR044847	PRJEB2318	Global 027 collection	He et al., 2013
7f270c97	7f270c97-2724-4112-9a8c-169419bb44b2	Lei036	2009	1	2		3	1	-	6			102	T[674]I	S[668]N					3	V[497]L			Poland	ERR044812	PRJEB2318	Global 027 collection	He et al., 2013
8a718942	8a718942-9eaf-4de6-8e4f-e8f454644096	BI-8	2004	1	2		60	1	-	6			101							2				USA	ERR045749	PRJEB2318	Global 027 collection	He et al., 2013
7320d9db	7320d9db-fb27-4f4d-8898-4264c1b3c08b	LSTM022	2003	1	2		3	1	-	6			103	G[688]S						4	A[726]V			USA	ERR029538	PRJEB2318	Global 027 collection	He et al., 2013
01f97f34	01f97f34-ba36-41de-a0b5-0e3e4f14b4c6	Wal002	1998	1	2		60	1	-	6			8							2				UK	ERR029484	PRJEB2318	Global 027 collection	He et al., 2013
62dc412c	62dc412c-2e39-490b-bd94-e943fe1929ef	Sin002	2009	1	2		60	1	-	6			8							2				Singapore	ERR026407	PRJEB2318	Global 027 collection	He et al., 2013
8edd694a	8edd694a-5c09-4f7f-bfe3-470005519849	Sin003	2009	1	2		60	1	-	6			8							2				Singapore	ERR025343	PRJEB2318	Global 027 collection	He et al., 2013
006521bf	006521bf-f6f6-4d2f-853e-7304543c2897	Sin001	2008	1	2		60	1	-	6			8							2				Singapore	ERR026406	PRJEB2318	Global 027 collection	He et al., 2013
90ea7179	90ea7179-6824-40dd-ad5e-a7062882342c	R20291	2006	1	2		3	1	-	6			2							3	V[497]L			UK	ERR044813	PRJEB2318	Global 027 collection	He et al., 2013
f8225434	f8225434-5654-4b48-9916-c4ca2e8fdcab	Lei024	2008	1	2		3	1	-	6			2							3	V[497]L			Switzerland	ERR044848	PRJEB2318	Global 027 collection	He et al., 2013
22defd82	22defd82-4a69-4ba5-9551-a4dbf8fe0174	Lei025	2007	1	2		3	1	1	77	R[505]K		5	A[555]T						4	A[726]V			Switzerland	ERR044801	PRJEB2318	Global 027 collection	He et al., 2013
335139bd	335139bd-7f7f-470a-9486-682f2bfdb556	LSTM007	2007	1	2		3	48	-	6			8							3	V[497]L			USA	ERR029509	PRJEB2318	Global 027 collection	He et al., 2013
6e721e5f	6e721e5f-719c-4f54-a2fa-541b2c2d3781	BI-2	1991	1	2		60	1	-	6			8							2				USA	ERR030333	PRJEB2318	Global 027 collection	He et al., 2013
ab5f68fe	ab5f68fe-aab2-437f-857b-b0c73f0af067	LSTM019	2007	1	2		3	1	-	6			8							3	V[497]L			USA	ERR029523	PRJEB2318	Global 027 collection	He et al., 2013
a0a86818	a0a86818-40e4-442b-959b-1c95b85b657a	2007837	2007	1	2		3	1	1	6			101							3	V[497]L			USA	ERR111460	PRJEB2318	Global 027 collection	He et al., 2013
32112240	32112240-e9a3-4a26-b33f-d132c5110d2e	LSTM013	2007	1	2		60	1	-	6			2							2				USA	ERR029527	PRJEB2318	Global 027 collection	He et al., 2013
7df57ce2	7df57ce2-daf2-4e71-8b1f-971bea7b6b7b	LSTM016	2007	1	2		3	1	-	6			8							3	V[497]L			USA	ERR029531	PRJEB2318	Global 027 collection	He et al., 2013
246d9561	246d9561-0a5d-40d2-abae-0788d509a3ee	LSTM014	2007	1	2		60	1	-	6			8							2				USA	ERR029528	PRJEB2318	Global 027 collection	He et al., 2013
8f9451c3	8f9451c3-4706-42cb-93d7-a3f7b3bff06f	LSTM020	2007	1	2		3	1	-	6			8							3	V[497]L			USA	ERR029533	PRJEB2318	Global 027 collection	He et al., 2013
f1af3c44	f1af3c44-db7d-468d-9c5a-d18f412d0351	10-870-11-1	2013-07-09	1	2		3	1	-	13	R[505]K		2							3	V[497]L			Romania	SRR7308790	PRJNA398458	Human Clinical	Eyre et al., 2018
0b60a3d4	0b60a3d4-8cc6-464b-a0f6-4034f842ee78	12-002-03-1	2013-01-15	1	2		3	100	-	6			2							3	V[497]L			Germany	SRR7308632	PRJNA398458	Human Clinical	Eyre et al., 2018
2f08c81a	2f08c81a-026c-47aa-9a35-fa60d9d92d9e	17-018-05-1	2013-07-10	1	2		3	1	-	6			98							3	V[497]L			Germany	SRR7308813	PRJNA398458	Human Clinical	Eyre et al., 2018
cf63dc97	cf63dc97-723c-47dc-a09b-392a4f2585c2	17-013-52-2	2013-07-04	1	2		3	100	-	6			104	A[696]V						3	V[497]L			Germany	SRR7309091	PRJNA398458	Human Clinical	Eyre et al., 2018
0d7d75d4	0d7d75d4-48df-4a6f-a185-817fb91b22e5	17-018-04-1	2013-01-17	1	2		3	1	1	77	R[505]K		6	A[555]T						4	A[726]V			Germany	SRR7309129	PRJNA398458	Human Clinical	Eyre et al., 2018
9f33f80f	9f33f80f-b72c-4eac-810e-b9252c46ffa3	12-006-31-1	2013-07-03	1	2		3	1	23	13	R[505]K		2							3	V[497]L			Hungary	SRR7308844	PRJNA398458	Human Clinical	Eyre et al., 2018
eea6db2e	eea6db2e-dd37-4d31-9f49-b81d9718cdd6	19-009-52-2	2013-01-09	1	2		3	1	-	149	R[505]K		2							3	V[497]L			Italy	SRR7308756	PRJNA398458	Human Clinical	Eyre et al., 2018
272e0878	272e0878-06d5-4633-95cd-ec02fc1e02aa	19-002-11-1	2013-07-09	1	2		3	100	-	6			2							3	V[497]L			Germany	SRR7308951	PRJNA398458	Human Clinical	Eyre et al., 2018
c1c854b1	c1c854b1-ba21-44a6-8196-e855ba3d6da7	10-370-62-2	2013-01-17	1	2		3	1	1	77	R[505]K		6	A[555]T						4	A[726]V			Germany	SRR7309181	PRJNA398458	Human Clinical	Eyre et al., 2018
056a2f99	056a2f99-0ae0-4273-9a72-625e17fc4185	10-260-11-1	2013-07-01	1	2		3	1	-	13	R[505]K		2							3	V[497]L			Italy	SRR7308890	PRJNA398458	Human Clinical	Eyre et al., 2018
f82f2ccc	f82f2ccc-e7a8-4f64-bafe-3e9036e90d25	10-310-54-2	2013-01-17	1	2		3	1	-	6			107	P[491]L						3	V[497]L			Germany	SRR7308963	PRJNA398458	Human Clinical	Eyre et al., 2018
7306522e	7306522e-7696-41f4-b51b-d72dbb61ee09	20-014-55-2	2013-07-01	1	2		3	1	-	13	R[505]K		2							3	V[497]L			Italy	SRR7309164	PRJNA398458	Human Clinical	Eyre et al., 2018
e56e9549	e56e9549-3d2e-498b-9a70-6de383fcecb8	10-650-68-2	2013-01-16	1	2		3	1	-	13	R[505]K		98							3	V[497]L			Poland	SRR7309137	PRJNA398458	Human Clinical	Eyre et al., 2018
fded7932	fded7932-8b64-4c05-b38f-04823e2142a5	17-025-01-1	2013-07-04	1	2		3	1	-	6			2							3	V[497]L			Germany	SRR7309047	PRJNA398458	Human Clinical	Eyre et al., 2018
189ba052	189ba052-799a-40ba-b10c-33ba304fab04	10-550-58-2	2013-07-01	1	2		3	1	-	6			2							3	V[497]L			Germany	SRR7308843	PRJNA398458	Human Clinical	Eyre et al., 2018
d20dc835	d20dc835-71dd-4e3a-8f39-9973d715f77f	17-008-57-2	2013-01-14	1	2		3	1	-	145			98							3	V[497]L			Germany	SRR7308928	PRJNA398458	Human Clinical	Eyre et al., 2018
7b6aa0e7	7b6aa0e7-9411-4010-a80b-c0ff91f1f234	10-120-09-1	2013-01-17	1	2		3	1	-	6			98							3	V[497]L			Germany	SRR7309057	PRJNA398458	Human Clinical	Eyre et al., 2018
020f521f	020f521f-89c9-4c91-83fb-a05d06e64876	12-009-19-1	2013-01-17	1	2		3	1	1	77	R[505]K		7	A[555]T						4	A[726]V			Germany	SRR7308681	PRJNA398458	Human Clinical	Eyre et al., 2018
1a776d82	1a776d82-5d2b-4d39-be43-8c7ff138aadc	19-006-77-2	2013-01-05	1	2		3	1	-	6			109	G[577]C						3	V[497]L			Germany	SRR7309069	PRJNA398458	Human Clinical	Eyre et al., 2018
66e9514f	66e9514f-e716-401b-8bc2-9308f18c7e95	10-310-51-2	2013-01-10	1	2		3	1	-	13	R[505]K		3							3	V[497]L			Romania	SRR7308983	PRJNA398458	Human Clinical	Eyre et al., 2018
885ca469	885ca469-48c2-4d05-a5e4-954e153a31e8	07-055-01-1	2013-07-04	1	2		3	1	-	6			2							3	V[497]L			Hungary	SRR7308669	PRJNA398458	Human Clinical	Eyre et al., 2018
224d34b0	224d34b0-0c82-4587-9edc-9344829cbefe	10-260-72-2	2013-07-10	1	2		3	1	-	6			101							3	V[497]L			Germany	SRR7308856	PRJNA398458	Human Clinical	Eyre et al., 2018
f55dd567	f55dd567-2bcf-42b4-9860-7c64759cea01	06-029-01-1	2013-01-08	1	2		3	1	-	13	R[505]K		98							3	V[497]L			Romania	SRR7308739	PRJNA398458	Human Clinical	Eyre et al., 2018
51799c39	51799c39-a69a-41ab-a8cc-400795e97b59	19-003-15-1	2013-07-01	1	2		3	1	1	77	R[505]K		5	A[555]T						4	A[726]V			Germany	SRR7308922	PRJNA398458	Human Clinical	Eyre et al., 2018
b5b52508	b5b52508-9970-4b91-9100-b2ba1cc2bc85	10-860-61-2	2013-07-10	1	2		3	1	-	13	R[505]K		2							3	V[497]L			Germany	SRR7308654	PRJNA398458	Human Clinical	Eyre et al., 2018
855e53c6	855e53c6-305a-4d3d-81f3-5c1b9f06ddd3	20-019-52-2	2013-01-09	1	2		3	1	-	13	R[505]K		98							3	V[497]L			Romania	SRR7308906	PRJNA398458	Human Clinical	Eyre et al., 2018
1de2328f	1de2328f-558e-4fa8-8504-9a32ea6c968f	19-004-51-2	2013-07-08	1	2		3	1	-	145			2							3	V[497]L			Germany	SRR7308657	PRJNA398458	Human Clinical	Eyre et al., 2018
c94e719a	c94e719a-d040-435b-8521-8746155ce33d	10-880-20-1	2013-07-08	1	2		3	1	-	6			98							3	V[497]L			Germany	SRR7308897	PRJNA398458	Human Clinical	Eyre et al., 2018
823e80d0	823e80d0-e861-4ac0-8c25-27dc69b70858	19-009-57-2	2013-07-10	1	2		3	1	-	13	R[505]K		98							3	V[497]L			Germany	SRR7309196	PRJNA398458	Human Clinical	Eyre et al., 2018
8013ec9a	8013ec9a-634d-499c-b777-cc7a805498d7	12-001-58-2	2013-07-09	1	2		3	1	-	6			98							3	V[497]L			Poland	SRR7308884	PRJNA398458	Human Clinical	Eyre et al., 2018
81fe291d	81fe291d-09b6-4af2-8fcd-32f8348b0414	19-007-03-1	2013-07-04	1	2		3	100	-	6			98							3	V[497]L			Germany	SRR7308868	PRJNA398458	Human Clinical	Eyre et al., 2018
d6db8a3f	d6db8a3f-5e82-4cb9-848f-34c1ef7bb7cd	12-006-55-2	2013-07-10	1	2		3	1	-	13	R[505]K		3							3	V[497]L			Germany	SRR7308658	PRJNA398458	Human Clinical	Eyre et al., 2018
a539c13c	a539c13c-1a72-4732-ba2a-e9dadcc8bf7e	19-002-05-1	2013-07-09	1	2		3	1	-	13	R[505]K		8							5	V[497]L	A[778]V		Hungary	SRR7308738	PRJNA398458	Human Clinical	Eyre et al., 2018
935d0756	935d0756-629d-4a8b-ac8c-3c8d1e4c7f22	19-008-54-2	2013-07-01	1	2		3	1	-	13	R[505]K		98							3	V[497]L			Italy	SRR7308640	PRJNA398458	Human Clinical	Eyre et al., 2018
5dfc596c	5dfc596c-313f-4029-8d7a-8d79031a6e47	17-024-55-2	2013-07-08	1	2		3	100	-	6			98							3	V[497]L			Germany	SRR7308864	PRJNA398458	Human Clinical	Eyre et al., 2018
dd286d47	dd286d47-519b-4162-9993-1908413f0adb	19-002-56-2	2013-07-09	1	2		3	1	-	6			3							3	V[497]L			Germany	SRR7308948	PRJNA398458	Human Clinical	Eyre et al., 2018
5659b6ee	5659b6ee-1619-486a-8046-cd0fa79809a3	10-550-32-1	2013-01-14	1	2		3	1	-	145			3							3	V[497]L			Germany	SRR7308937	PRJNA398458	Human Clinical	Eyre et al., 2018
61d62440	61d62440-a79c-4178-8245-050f5222e24e	10-600-19-1	2013-07-09	1	2		3	1	-	39	R[505]K	H[502]N	98							3	V[497]L			Poland	SRR7308707	PRJNA398458	Human Clinical	Eyre et al., 2018
a0c17367	a0c17367-3c3e-4e41-a162-7966a46d5880	19-001-64-2	2013-07-10	1	2		3	1	-	6			2							3	V[497]L			Germany	SRR7309020	PRJNA398458	Human Clinical	Eyre et al., 2018
d8ab45b6	d8ab45b6-b259-4536-aebe-b7ec795b39a7	10-880-35-1	2013-01-14	1	2		3	1	1	77	R[505]K		6	A[555]T						4	A[726]V			Germany	SRR7308703	PRJNA398458	Human Clinical	Eyre et al., 2018
186963f0	186963f0-f242-4983-b839-189954d43f96	07-060-56-2	2013-01-11	1	2		3	1	8	13	R[505]K		98							3	V[497]L			Hungary	SRR7309029	PRJNA398458	Human Clinical	Eyre et al., 2018
9ae6e032	9ae6e032-b7a5-4766-81ca-14562f853254	12-009-72-2	2013-01-15	1	2		3	1	-	6			98							3	V[497]L			Germany	SRR7308734	PRJNA398458	Human Clinical	Eyre et al., 2018
5a4f6ef3	5a4f6ef3-c3d4-44c4-be52-8e711a081327	10-320-13-1	2013-07-01	1	2		3	1	1	77	R[505]K		5	A[555]T						4	A[726]V			Germany	SRR7308968	PRJNA398458	Human Clinical	Eyre et al., 2018
60926fe7	60926fe7-81c1-4944-b4c0-ea329e43601c	19-008-02-1	2013-01-09	1	2		3	1	1	77	R[505]K		6	A[555]T						4	A[726]V			Germany	SRR7308909	PRJNA398458	Human Clinical	Eyre et al., 2018
2cb41ca4	2cb41ca4-3e1f-46c4-92bd-8f49b9da0607	17-006-01-1	2013-07-09	1	2		3	1	-	148			2							3	V[497]L			Poland	SRR7309106	PRJNA398458	Human Clinical	Eyre et al., 2018
f6a583d5	f6a583d5-c4d9-411c-9173-18ff6a239319	10-370-59-2	2013-01-10	1	2		3	1	-	13	R[505]K		6	A[555]T						3	V[497]L			Romania	SRR7308780	PRJNA398458	Human Clinical	Eyre et al., 2018
6ed29386	6ed29386-18e1-4586-bf9b-c277468197a5	20-019-04-1	2013-01-15	1	2		3	1	-	6			3							3	V[497]L			Belgium	SRR7309016	PRJNA398458	Human Clinical	Eyre et al., 2018
3d0fd053	3d0fd053-a822-4bd4-9ea3-6de9d5ee484c	12-002-58-2	2013-01-17	1	2		3	1	-	13	R[505]K		3							3	V[497]L			Poland	SRR7309086	PRJNA398458	Human Clinical	Eyre et al., 2018
3cb69555	3cb69555-bd0e-420c-87bc-bb46d864b94a	10-860-93-2	2013-01-09	1	2		3	1	-	13	R[505]K		98							3	V[497]L			Romania	SRR7308666	PRJNA398458	Human Clinical	Eyre et al., 2018
0eea773f	0eea773f-24ad-4608-8900-3afdbee65e3a	19-007-78-2	2013-07-10	1	2		3	1	-	6			98							3	V[497]L			Germany	SRR7309175	PRJNA398458	Human Clinical	Eyre et al., 2018
1fa8c367	1fa8c367-cc48-4fe2-b55a-66b2f87249f2	10-680-71-2	2013-01-17	1	2		3	1	-	13	R[505]K		2							3	V[497]L			Germany	SRR7308898	PRJNA398458	Human Clinical	Eyre et al., 2018
b3143377	b3143377-7918-4b66-bdae-0961565aa2ab	19-002-60-2	2013-07-10	1	2		3	1	-	13	R[505]K		98							3	V[497]L			Germany	SRR7309183	PRJNA398458	Human Clinical	Eyre et al., 2018
3bfbd855	3bfbd855-7f94-48e4-a416-3e317f868d57	16-004-51-2	2013-07-10	1	2		3	1	-	13	R[505]K		2							3	V[497]L			Germany	SRR7309081	PRJNA398458	Human Clinical	Eyre et al., 2018
59ca70e6	59ca70e6-4b87-4785-b827-bffff9a504f4	19-009-55-2	2013-07-03	1	2		3	1	-	39	R[505]K	H[502]N	98							3	V[497]L			Poland	SRR7309008	PRJNA398458	Human Clinical	Eyre et al., 2018
641467d7	641467d7-6d67-40e0-ac8c-9b5868fce828	10-870-01-1	2013-07-10	1	2		3	1	-	13	R[505]K		8							5	V[497]L	A[778]V		Hungary	SRR7308798	PRJNA398458	Human Clinical	Eyre et al., 2018
d16f671e	d16f671e-c06e-4142-8ea0-00ac4bb47c60	17-021-04-1	2013-07-04	1	2		3	1	-	39	R[505]K	H[502]N	2							3	V[497]L			Romania	SRR7308808	PRJNA398458	Human Clinical	Eyre et al., 2018
ff2f2d73	ff2f2d73-b6ae-4dcd-aba5-2ef3e9fadfab	17-013-01-1	2013-07-08	1	2		3	1	-	not assigned			3							3	V[497]L			Romania	SRR7308636	PRJNA398458	Human Clinical	Eyre et al., 2018
de2bc4a7	de2bc4a7-4daf-4729-9c29-0fe6d63b5645	10-340-54-2	2013-07-09	1	2		3	1	-	6			98							5	V[497]L	A[778]V		Germany	SRS3413752	PRJNA398458	Human Clinical	Eyre et al., 2018
69e91783	69e91783-112b-4aa9-b619-16a2af942473	10-860-75-2	2013-07-09	1	2		3	1	-	39	R[505]K	H[502]N	2							3	V[497]L			Romania	SRR7309066	PRJNA398458	Human Clinical	Eyre et al., 2018
e24c30bf	e24c30bf-0aa4-4c8d-a23b-1f82ed1636ed	19-007-25-1	2013-01-15	1	2		3	1	-	6			98							3	V[497]L			Austria	SRR7308998	PRJNA398458	Human Clinical	Eyre et al., 2018
279e5578	279e5578-90ec-4762-a36e-50a53cc3b093	10-010-71-2	2013-01-18	1	2		3	1	-	6			8							3	V[497]L			Germany	SRR7309209	PRJNA398458	Human Clinical	Eyre et al., 2018
4905d6bb	4905d6bb-db6d-43a2-a168-089acd4f7430	17-004-01-1	2013-01-11	1	2		3	1	8	13	R[505]K		98							3	V[497]L			Hungary	SRR7308653	PRJNA398458	Human Clinical	Eyre et al., 2018
1359ae96	1359ae96-fb6f-4c49-b25b-71984581e4b9	12-009-23-1	2013-01-17	1	2		3	1	-	6			107	P[491]L						3	V[497]L			Germany	SRR7308857	PRJNA398458	Human Clinical	Eyre et al., 2018
ed2d12e9	ed2d12e9-8e1a-4ecd-96f4-d0e239ca86c8	11-080-11-1	2013-07-08	1	2		3	100	-	6			101							3	V[497]L			Germany	SRR7309247	PRJNA398458	Human Clinical	Eyre et al., 2018
f1959f18	f1959f18-9a54-4ab4-b198-db26a027ceb9	20-016-05-1	2013-07-05	1	2		3	1	-	13	R[505]K		106	T[738]I						3	V[497]L			Hungary	SRR7308647	PRJNA398458	Human Clinical	Eyre et al., 2018
0c1b8825	0c1b8825-c95a-4ad5-b452-761baacfd3ee	10-440-52-2	2013-01-15	1	2		3	1	-	145			2							3	V[497]L			Germany	SRR7308849	PRJNA398458	Human Clinical	Eyre et al., 2018
aea28cdb	aea28cdb-b300-4bae-aa26-0cf6bb204698		2013-01-17	1	2		3	1	-	6			101							3	V[497]L			Poland	SRR7308705	PRJNA398458	Human Clinical	Eyre et al., 2018
feef86f2	feef86f2-577a-46fa-b9bb-ee04dedd3d87		2013-01-17	1	2		126	1	-	6			2							3	V[497]L			Germany	SRR7308684	PRJNA398458	Human Clinical	Eyre et al., 2018
c3d5e795	c3d5e795-8603-4de6-8f3f-5f035b689464		2013-07-01	1	2		3	1	1	77	R[505]K		7	A[555]T						4	A[726]V			Germany	SRR7308779	PRJNA398458	Human Clinical	Eyre et al., 2018
ae678eac	ae678eac-414a-4d3b-9b1a-20ee19b49752		2013-07-01	1	2		3	1	-	13	R[505]K		2							3	V[497]L			Italy	SRR7308742	PRJNA398458	Human Clinical	Eyre et al., 2018
4a8937f1	4a8937f1-beb9-4442-8b71-1470d1490b17		2013-07-03	1	2		3	1	-	39	R[505]K	H[502]N	2							3	V[497]L			Poland	SRR7309119	PRJNA398458	Human Clinical	Eyre et al., 2018
453d7722	453d7722-5fc1-48ce-88fa-035b53e4bb5f		2013-07-10	1	2		3	1	-	13	R[505]K		8							5	V[497]L	A[778]V		Hungary	SRR7308913	PRJNA398458	Human Clinical	Eyre et al., 2018
4c622de3	4c622de3-7ec6-4756-977d-a523f638c4d0		2013-07-09	1	2		3	100	-	13	R[505]K		2							3	V[497]L			Poland	SRR7308879	PRJNA398458	Human Clinical	Eyre et al., 2018
f063c71b	f063c71b-7f91-4617-b34e-c1f2683c7312		2013-01-17	1	2		3	1	1	77	R[505]K		5	A[555]T						4	A[726]V			Germany	SRR7308753	PRJNA398458	Human Clinical	Eyre et al., 2018
76b4c2aa	76b4c2aa-49af-4584-a61c-7096171e5db0		2013-01-08	1	2		3	1	-	13	R[505]K		101							3	V[497]L			Hungary	SRR7308655	PRJNA398458	Human Clinical	Eyre et al., 2018
d21ddc9c	d21ddc9c-f962-4410-9be8-55e20da464ab		2013-07-09	1	2		3	1	-	148			109	G[577]C						3	V[497]L			Germany	SRR7309001	PRJNA398458	Human Clinical	Eyre et al., 2018
29a7a92e	29a7a92e-7258-4ce2-8c43-1bc6050467f6		2013-07-10	1	2		3	1	-	13	R[505]K		2							3	V[497]L			Poland	SRR7309168	PRJNA398458	Human Clinical	Eyre et al., 2018
95811654	95811654-ba09-4fc4-8217-78aa300c82da		2013-07-10	1	2		3	1	-	13	R[505]K		8							5	V[497]L	A[778]V		Hungary	SRS3414240	PRJNA398458	Human Clinical	Eyre et al., 2018
71cadc1f	71cadc1f-4da1-49d5-9569-c7f9096c10fb		2013-01-14	1	2		3	1	-	6			8							3	V[497]L			Germany	SRR7309051	PRJNA398458	Human Clinical	Eyre et al., 2018
55bd8143	55bd8143-95ec-494c-8503-9a197ebc42c0		2013-07-08	1	2		3	1	-	13	R[505]K		2							3	V[497]L			Poland	SRR7308871	PRJNA398458	Human Clinical	Eyre et al., 2018
b1668278	b1668278-ad57-4070-a6e8-66b2efa9e5de		2013-07-03	1	2		3	1	-	6			2							3	V[497]L			Poland	SRR7308990	PRJNA398458	Human Clinical	Eyre et al., 2018
be9da5d9	be9da5d9-f914-4db4-a6a1-e45d7a8ae331		2013-07-03	1	2		3	1	-	144	R[505]K		2							3	V[497]L			Hungary	SRR7308984	PRJNA398458	Human Clinical	Eyre et al., 2018
501b23f5	501b23f5-5cf7-4fa3-9364-57c61cbee4cf		2013-01-17	1	2		3	1	-	6			107	P[491]L						3	V[497]L			Germany	SRR7309122	PRJNA398458	Human Clinical	Eyre et al., 2018
c59e1f3b	c59e1f3b-057b-415c-aa45-00b5d1a5394d		2013-07-08	1	2		3	1	-	6			2							3	V[497]L			Germany	SRR7309031	PRJNA398458	Human Clinical	Eyre et al., 2018
0d4f2c23	0d4f2c23-adbc-4647-817f-292298a01355		2013-01-10	1	2		3	1	-	39	R[505]K	H[502]N	98							3	V[497]L			Romania	SRR7309083	PRJNA398458	Human Clinical	Eyre et al., 2018
284cdc04	284cdc04-b6fb-4702-872c-f9ab3b5c8020		2013-07-02	1	2		3	1	1	77	R[505]K		7	A[555]T						4	A[726]V			Germany	SRR7309222	PRJNA398458	Human Clinical	Eyre et al., 2018
2658201e	2658201e-61e0-4c6f-9c82-33c512ea8e16		2013-07-02	1	2		3	1	-	13	R[505]K		108	T[738]I						3	V[497]L			Romania	SRR7309185	PRJNA398458	Human Clinical	Eyre et al., 2018
20dfabfd	20dfabfd-d236-4738-8892-b17eccc38a2e		2013-07-10	1	2		3	1	-	6			8							3	V[497]L			Germany	SRR7308800	PRJNA398458	Human Clinical	Eyre et al., 2018
7d62436a	7d62436a-f904-4988-8a33-11a0222e31f6		2013-07-02	1	2		3	100	-	13	R[505]K		98							3	V[497]L			Hungary	SRR7308923	PRJNA398458	Human Clinical	Eyre et al., 2018
139fe94a	139fe94a-773b-46ee-932f-e76cb36eb54f		2013-07-04	1	2		3	1	-	6			2							3	V[497]L			Hungary	SRR7308892	PRJNA398458	Human Clinical	Eyre et al., 2018
8c47bef5	8c47bef5-38dc-4342-a6b2-e3c627fdf65c		2013-01-07	1	2		3	1	-	6			98							3	V[497]L			Poland	SRR7309189	PRJNA398458	Human Clinical	Eyre et al., 2018
f4b77446	f4b77446-0e84-4f8c-95c9-6687753e59f7		2013-01-15	1	2		3	1	-	6			109	G[577]C						3	V[497]L			Germany	SRR7309170	PRJNA398458	Human Clinical	Eyre et al., 2018
b9693c3d	b9693c3d-6f55-42bd-a7ba-0cc5bc741b37		2013-07-08	1	2		3	1	-	6			2							3	V[497]L			Germany	SRR7308835	PRJNA398458	Human Clinical	Eyre et al., 2018
7a2dfb2c	7a2dfb2c-c5e2-4017-9acd-916ca6dc9768		2013-01-10	1	2		3	1	-	39	R[505]K	H[502]N	101							3	V[497]L			Poland	SRR7309233	PRJNA398458	Human Clinical	Eyre et al., 2018
c22e5c32	c22e5c32-9ff5-4f0b-8cba-944b2861766d		2013-01-17	1	2		3	1	1	77	R[505]K		7	A[555]T						4	A[726]V			Germany	SRR7309162	PRJNA398458	Human Clinical	Eyre et al., 2018
2f70bc88	2f70bc88-c05d-4e8a-b065-b223a873aca6		2013-01-08	1	2		3	1	-	6			101							3	V[497]L			Hungary	SRR7309204	PRJNA398458	Human Clinical	Eyre et al., 2018
17b30d89	17b30d89-6570-4ed7-98a5-a21e50cd120a		2013-01-14	1	2		3	1	-	6			109	G[577]C						3	V[497]L			Germany	SRR7309180	PRJNA398458	Human Clinical	Eyre et al., 2018
9222f029	9222f029-74d5-48dd-8c84-99a94276749a		2013-01-10	1	2		3	1	-	6			8							3	V[497]L			Poland	SRR7308757	PRJNA398458	Human Clinical	Eyre et al., 2018
ad9580f6	ad9580f6-de20-43be-9b29-62af67e0eeca		2013-07-03	1	2		3	1	23	13	R[505]K		2							3	V[497]L			Hungary	SRR7309024	PRJNA398458	Human Clinical	Eyre et al., 2018
e6836a0f	e6836a0f-ee95-4542-a6ed-7617087dcc8b		2013-01-15	1	2		3	1	1	77	R[505]K		6	A[555]T						4	A[726]V			Germany	SRR7308760	PRJNA398458	Human Clinical	Eyre et al., 2018
9c950502	9c950502-1025-457e-ad1f-dc102910ee40		2013-01-09	1	2		3	1	-	13	R[505]K		2							3	V[497]L			Italy	SRR7308746	PRJNA398458	Human Clinical	Eyre et al., 2018
8496fcee	8496fcee-97ef-48cc-8691-7d98181ee5ce		2013-01-09	1	2		3	1	-	13	R[505]K		98							3	V[497]L			Romania	SRR7308829	PRJNA398458	Human Clinical	Eyre et al., 2018
796fb9df	796fb9df-40f0-4943-974f-97c8c62816aa		2013-07-12	1	2		3	1	-	6			2							3	V[497]L			Portugal	SRR7308675	PRJNA398458	Human Clinical	Eyre et al., 2018
7bfc156b	7bfc156b-b273-496e-a967-dbbd8c90a974		2013-07-05	1	2		3	1	-	6			2							3	V[497]L			Germany	SRR7308682	PRJNA398458	Human Clinical	Eyre et al., 2018
b52bfe07	b52bfe07-aa1b-4c02-820e-3c5bc1d22ec4		2013-07-09	1	2		3	1	-	13	R[505]K		114	T[738]I						5	V[497]L	A[778]V		Hungary	SRS3414211	PRJNA398458	Human Clinical	Eyre et al., 2018
f1b40349	f1b40349-e975-4d30-950f-bdff1ce9aba3		2013-01-15	1	2		3	1	-	13	R[505]K		101							3	V[497]L			Romania	SRR7308854	PRJNA398458	Human Clinical	Eyre et al., 2018
1cd3be23	1cd3be23-9d73-4954-8b00-9a9f0a940d2b		2013-01-15	1	2		3	1	-	6			2							3	V[497]L			Germany	SRR7309063	PRJNA398458	Human Clinical	Eyre et al., 2018
2fcb73f2	2fcb73f2-301e-413c-8422-6fae59299e24		2013-07-10	1	2		3	1	-	6			101							3	V[497]L			Germany	SRR7309105	PRJNA398458	Human Clinical	Eyre et al., 2018
478bff50	478bff50-0545-4215-83a9-169ae65fed79		2013-01-17	1	2		3	1	-	6			98							3	V[497]L			Germany	SRR7308706	PRJNA398458	Human Clinical	Eyre et al., 2018
b892efe6	b892efe6-4f6c-4221-9512-e2bf9876eb91		2013-01-17	1	2		3	1	-	6			2							6	V[497]L	N[537]K		Portugal	SRS3414341	PRJNA398458	Human Clinical	Eyre et al., 2018
aabf2735	aabf2735-7c8d-4ede-8b20-64de80c8b097		2013-01-10	1	2		3	1	-	39	R[505]K	H[502]N	3							3	V[497]L			Romania	SRR7308637	PRJNA398458	Human Clinical	Eyre et al., 2018
90ba3dbb	90ba3dbb-2313-409b-acb9-2cbff2537a02		2013-07-01	1	2		3	1	-	77	R[505]K		7	A[555]T						4	A[726]V			Germany	SRR7309108	PRJNA398458	Human Clinical	Eyre et al., 2018
972bacc4	972bacc4-bece-4d23-8e28-8fbcacb47859		2013-07-10	1	2		3	1	-	6			98							3	V[497]L			Germany	SRR7309144	PRJNA398458	Human Clinical	Eyre et al., 2018
ae547871	ae547871-b33c-4c02-9f14-406536069d57		2013-01-15	1	2		3	1	-	13	R[505]K		2							3	V[497]L			Germany	SRR7308696	PRJNA398458	Human Clinical	Eyre et al., 2018
d5268a73	d5268a73-87f0-4aac-a8fa-9d33a306c2b9		2013-01-14	1	2		3	1	-	not assigned			114	T[738]I						3	V[497]L			Hungary	SRR7308729	PRJNA398458	Human Clinical	Eyre et al., 2018
97072105	97072105-75f0-4ad6-82b9-4d5637760827		2013-07-04	1	2		3	100	-	6			2							3	V[497]L			Germany	SRR7309065	PRJNA398458	Human Clinical	Eyre et al., 2018
08fe8bcd	08fe8bcd-47a4-438d-881c-b0582543025c		2013-07-02	1	2		3	1	-	6			3							3	V[497]L			Poland	SRR7308783	PRJNA398458	Human Clinical	Eyre et al., 2018
7764c29b	7764c29b-6add-4fed-8da1-574ff83b0f5f		2013-07-02	1	2		3	1	-	13	R[505]K		98							3	V[497]L			Poland	SRR7308743	PRJNA398458	Human Clinical	Eyre et al., 2018
81587091	81587091-02cd-4e8d-97ce-bcae04614e3e		2013-07-04	1	2		3	1	-	13	R[505]K		109	G[577]C						3	V[497]L			Germany	SRR7308717	PRJNA398458	Human Clinical	Eyre et al., 2018
c1306d30	c1306d30-c09f-4e13-9320-24205e218c27		2013-01-11	1	2		3	1	-	6			98							3	V[497]L			Poland	SRR7308967	PRJNA398458	Human Clinical	Eyre et al., 2018
945e9069	945e9069-faae-4ca7-af2d-14f33f6b29fa		2013-01-17	1	2		3	1	-	6			101							3	V[497]L			Poland	SRR7308987	PRJNA398458	Human Clinical	Eyre et al., 2018
8d9840f7	8d9840f7-5510-4162-98fa-1dbaf465cb2e		2013-01-15	1	2		3	1	-	6			98							3	V[497]L			Germany	SRR7309035	PRJNA398458	Human Clinical	Eyre et al., 2018
ce8d4dff	ce8d4dff-3ea4-4a34-9173-d59baf2297b8		2013-01-06	1	2		3	1	-	6			109	G[577]C						3	V[497]L			Germany	SRR7309053	PRJNA398458	Human Clinical	Eyre et al., 2018
6fcf4d7a	6fcf4d7a-75d8-4f29-bee5-2663a2263209		2013-01-17	1	2		3	1	-	6			109	G[577]C						3	V[497]L			Germany	SRR7308850	PRJNA398458	Human Clinical	Eyre et al., 2018
d5967bd7	d5967bd7-3556-4e3e-a6ea-5ebbc363bb7c		2013-01-15	1	2		3	1	-	145			8							3	V[497]L			Germany	SRR7309146	PRJNA398458	Human Clinical	Eyre et al., 2018
acd68ddd	acd68ddd-5f41-4dfd-9889-1bb6c12c93a4		2013-01-07	1	2		3	1	-	6			8							3	V[497]L			Poland	SRR7309015	PRJNA398458	Human Clinical	Eyre et al., 2018
e0751a44	e0751a44-96a4-4639-a2e0-2f7814488092		2013-01-09	1	2		3	1	-	13	R[505]K		98							3	V[497]L			Romania	SRR7309042	PRJNA398458	Human Clinical	Eyre et al., 2018
a684adb9	a684adb9-1f3f-49c0-adf0-098ff2c3b81b		2013-07-09	1	2		3	1	1	77	R[505]K		5	A[555]T						4	A[726]V			Germany	SRR7308673	PRJNA398458	Human Clinical	Eyre et al., 2018
dbbfb8c8	dbbfb8c8-8dea-4906-9c58-e6d2f201030c		2013-01-17	1	2		3	100	-	6			2							3	V[497]L			Germany	SRR7308691	PRJNA398458	Human Clinical	Eyre et al., 2018
f109bcbd	f109bcbd-48e5-4f89-9b6b-0eeb349aa09c		2013-07-09	1	2		3	1	-	39	R[505]K	H[502]N	2							3	V[497]L			Romania	SRR7309056	PRJNA398458	Human Clinical	Eyre et al., 2018
21e03f26	21e03f26-92d2-400d-ad8f-c2c15327a273		2013-01-10	1	2		3	1	-	13	R[505]K		98							3	V[497]L			Romania	SRR7308656	PRJNA398458	Human Clinical	Eyre et al., 2018
40c4bc19	40c4bc19-6c76-4dc2-9190-3a865de9ad04		2013-01-08	1	2		3	1	-	13	R[505]K		98							3	V[497]L			Hungary	SRR7309241	PRJNA398458	Human Clinical	Eyre et al., 2018
a3dc4fad	a3dc4fad-4045-4c0b-8d3d-70e9322c9e26		2013-07-02	1	2		3	100	-	6			98							3	V[497]L			Poland	SRR7309206	PRJNA398458	Human Clinical	Eyre et al., 2018
a0221045	a0221045-6999-4389-bb8e-a2def142ccf9		2013-07-10	1	2		3	1	-	6			2							3	V[497]L			Poland	SRR7309050	PRJNA398458	Human Clinical	Eyre et al., 2018
7930d273	7930d273-5c1b-4d66-80e9-33d866826ac9		2013-07-03	1	2		3	1	-	6			2							3	V[497]L			Hungary	SRR7309238	PRJNA398458	Human Clinical	Eyre et al., 2018
02874d2b	02874d2b-7c01-4c3a-a8e9-c8f26c7fb13d		2013-01-07	1	2		3	1	-	6			2							3	V[497]L			Poland	SRR7308840	PRJNA398458	Human Clinical	Eyre et al., 2018
75557a4e	75557a4e-bfe3-48f9-8493-bc3b91db56b7		2013-07-03	1	2		3	1	-	6			3							3	V[497]L			Poland	SRR7308730	PRJNA398458	Human Clinical	Eyre et al., 2018
dbdfde2f	dbdfde2f-ddea-4978-9584-fe63c1ce88b2		2013-01-08	1	2		3	1	-	6			98							3	V[497]L			Hungary	SRR7308663	PRJNA398458	Human Clinical	Eyre et al., 2018
5df30b8c	5df30b8c-0d50-43ea-9af9-de7412e03070		2013-07-03	1	2		64	1	-	13	R[505]K		2							3	V[497]L			Hungary	SRR7309131	PRJNA398458	Human Clinical	Eyre et al., 2018
98a60a87	98a60a87-125a-4fde-bfa0-92bea738cf59		2013-07-11	1	2		3	1	-	13	R[505]K		2							3	V[497]L			Romania	SRR7309101	PRJNA398458	Human Clinical	Eyre et al., 2018
3276a83f	3276a83f-b182-444c-9067-d27080d16093		2013-07-01	1	2		3	1	-	6			8							3	V[497]L			Germany	SRR7309208	PRJNA398458	Human Clinical	Eyre et al., 2018
150a913a	150a913a-ce78-4f5b-8e76-68d4a51f24bb		2013-07-10	1	2		3	1	-	6			8							3	V[497]L			Germany	SRR7308627	PRJNA398458	Human Clinical	Eyre et al., 2018
d6f2db44	d6f2db44-5f86-4a8c-a928-4322a42ee4c2		2013-07-10	1	2		3	1	-	13	R[505]K		108	T[738]I						3	V[497]L			Hungary	SRR7308874	PRJNA398458	Human Clinical	Eyre et al., 2018
41501b63	41501b63-1cf2-49d9-bc03-03635bd53a76		2013-01-15	1	2		3	1	-	145			101							3	V[497]L			Germany	SRR7309173	PRJNA398458	Human Clinical	Eyre et al., 2018
c1b49c60	c1b49c60-ad12-4e84-8aab-a903dd70e2e1		2013-01-07	1	2		3	1	-	13	R[505]K		98							3	V[497]L			Romania	SRR7308634	PRJNA398458	Human Clinical	Eyre et al., 2018
5bfa40ae	5bfa40ae-daa3-4f20-8fcd-8e71650a5308		2013-01-15	1	2		3	1	-	6			98							3	V[497]L			Poland	SRR7308728	PRJNA398458	Human Clinical	Eyre et al., 2018
09789ff8	09789ff8-f78d-4c02-bd39-b51fc9c945ee		2013-07-04	1	2		3	1	-	13	R[505]K		2							3	V[497]L			Hungary	SRR7308889	PRJNA398458	Human Clinical	Eyre et al., 2018
e3d1450f	e3d1450f-f186-4b02-94fb-303a55ceb082		2013-07-03	1	2		3	1	-	6			98							3	V[497]L			Poland	SRR7308949	PRJNA398458	Human Clinical	Eyre et al., 2018
ffce4adc	ffce4adc-2e04-461c-aa43-676cc103ed3c		2013-01-14	1	2		3	1	-	6			98							3	V[497]L			Poland	SRR7309177	PRJNA398458	Human Clinical	Eyre et al., 2018
dd7f4b51	dd7f4b51-e5c1-48fb-ba68-1093f6b9d4d9		2013-01-09	1	2		3	1	-	6			98							3	V[497]L			Romania	SRR7309147	PRJNA398458	Human Clinical	Eyre et al., 2018
59b3007c	59b3007c-16f6-44ba-86ce-c14b3d22f410		2013-07-10	1	2		3	1	-	13	R[505]K		8							5	V[497]L	A[778]V		Hungary	SRS3413948	PRJNA398458	Human Clinical	Eyre et al., 2018
53ed1608	53ed1608-7caa-4cea-9000-5ba52159f638		2013-01-11	1	2		3	1	-	13	R[505]K		98							3	V[497]L			Hungary	SRR7308711	PRJNA398458	Human Clinical	Eyre et al., 2018
9ba51ef8	9ba51ef8-ffdb-4390-98e0-d525931e1d6f		2013-07-08	1	2		3	1	-	6			110	F[596]L						3	V[497]L			Germany	SRS3413736	PRJNA398458	Human Clinical	Eyre et al., 2018
71e4628a	71e4628a-e228-4dd9-bee0-309045ce83fc		2013-01-06	1	2		3	1	-	6			109	G[577]C						3	V[497]L			Germany	SRR7309243	PRJNA398458	Human Clinical	Eyre et al., 2018
f63df362	f63df362-7378-496e-8ada-72578c1e4580		2013-07-10	1	2		3	1	-	6			107	P[491]L						3	V[497]L			Germany	SRR7309070	PRJNA398458	Human Clinical	Eyre et al., 2018
0e57ab27	0e57ab27-6dcc-4e3f-87fd-8d7b5639b4d9		2013-07-01	1	2		3	1	-	13	R[505]K		2							3	V[497]L			Italy	SRR7308762	PRJNA398458	Human Clinical	Eyre et al., 2018
67429dab	67429dab-e352-4d5d-a5ba-f614e6c678cb		2013-07-10	1	2		3	1	-	145			101							3	V[497]L			Germany	SRR7308799	PRJNA398458	Human Clinical	Eyre et al., 2018
e5255d85	e5255d85-13ba-44bb-ba58-321172f39f44		2013-01-17	1	2		3	1	-	13	R[505]K		98							3	V[497]L			Poland	SRR7308788	PRJNA398458	Human Clinical	Eyre et al., 2018
6c5cfe7d	6c5cfe7d-4270-4261-b2d0-1d885fde3b57		2013-07-01	1	2		3	1	1	146	R[505]K		5	A[555]T						4	A[726]V			Germany	SRR7308991	PRJNA398458	Human Clinical	Eyre et al., 2018
a1934466	a1934466-fc3f-48cb-be94-eb6ad2d78048		2013-07-02	1	2		3	1	-	13	R[505]K		2							3	V[497]L			Poland	SRR7308841	PRJNA398458	Human Clinical	Eyre et al., 2018
fec5e70b	fec5e70b-49f4-44c8-8c36-7c12a9dd3b3a		2013-01-15	1	2		3	1	1	77	R[505]K		6	A[555]T						9	A[726]V	N[537]K		Germany	SRS3414031	PRJNA398458	Human Clinical	Eyre et al., 2018
a912370f	a912370f-8d26-49c1-b32a-43c3761ca2af		2013-01-10	1	2		3	1	-	13	R[505]K		98							3	V[497]L			Romania	SRR7308828	PRJNA398458	Human Clinical	Eyre et al., 2018
8582cf89	8582cf89-91d1-4555-88ac-badf01928936		2013-07-10	1	2		3	1	-	13	R[505]K		108	T[738]I						3	V[497]L			Hungary	SRR7308950	PRJNA398458	Human Clinical	Eyre et al., 2018
ccd9a2f1	ccd9a2f1-1a32-4993-a102-b05a8565885f		2013-07-10	1	2		3	1	-	6			111	P[491]L						3	V[497]L			Germany	SRS3414104	PRJNA398458	Human Clinical	Eyre et al., 2018
7c478ec2	7c478ec2-4665-4c04-a9ae-e55a678430e5		2013-01-17	1	2		3	1	-	6			16	T[674]I						3	V[497]L			UK	SRR7308716	PRJNA398458	Human Clinical	Eyre et al., 2018
b515a5ee	b515a5ee-3999-4fcb-be59-8208d185509b		2013-07-09	1	2		3	1	-	148			109	G[577]C						3	V[497]L			Germany	SRS3413964	PRJNA398458	Human Clinical	Eyre et al., 2018
a07e7823	a07e7823-27ab-4e44-a73c-592e6a994466		2012-12-04	1	2		3	1	-	6			98							3	V[497]L			France	SRR7309033	PRJNA398458	Human Clinical	Eyre et al., 2018
9604578b	9604578b-9901-4d2e-b349-c3e8feea2f34		2013-01-11	1	2		3	1	-	13	R[505]K		2							3	V[497]L			Hungary	SRR7308962	PRJNA398458	Human Clinical	Eyre et al., 2018
53a4b5d1	53a4b5d1-1bc3-4c7f-830b-e063ff9ede18		2013-07-10	1	2		3	1	-	13	R[505]K		2							3	V[497]L			Germany	SRR7308837	PRJNA398458	Human Clinical	Eyre et al., 2018
32ae8086	32ae8086-2a59-4245-9906-e1b8e61a6e14		2013-07-09	1	2		3	1	-	6			98							3	V[497]L			Italy	SRR7309054	PRJNA398458	Human Clinical	Eyre et al., 2018
bc8aff73	bc8aff73-e7d7-4d33-acc3-7097f06f67c9		2013-07-03	1	2		3	1	-	6			98							3	V[497]L			Hungary	SRR7308724	PRJNA398458	Human Clinical	Eyre et al., 2018
6e41e8b6	6e41e8b6-0e6d-4165-8bd3-e2f3ce7e716d		2013-01-17	1	2		3	1	-	not assigned			2							3	V[497]L			Germany	SRR7308740	PRJNA398458	Human Clinical	Eyre et al., 2018
ba4d2d35	ba4d2d35-3244-44a8-8618-438971cd428d		2013-07-10	1	2		3	1	-	13	R[505]K		8							3	V[497]L			Hungary	SRR7308781	PRJNA398458	Human Clinical	Eyre et al., 2018
80a4409f	80a4409f-407c-457a-9726-bccd3396e591		2013-07-01	1	2		3	1	-	39	R[505]K	H[502]N	2							3	V[497]L			Romania	SRR7308646	PRJNA398458	Human Clinical	Eyre et al., 2018
43ffad0a	43ffad0a-aa9c-4d25-b91a-3c3fe26f2de1		2013-01-08	1	2		3	1	-	13	R[505]K		101							3	V[497]L			Hungary	SRR7308853	PRJNA398458	Human Clinical	Eyre et al., 2018
99b46ed1	99b46ed1-38bd-42eb-bcff-fd3446890b9b		2013-07-08	1	2		3	1	-	13	R[505]K		101							3	V[497]L			Romania	SRR7308664	PRJNA398458	Human Clinical	Eyre et al., 2018
6cfb1b7a	6cfb1b7a-3ce4-4a93-a2da-341cf2e367a2		2013-01-11	1	2		3	1	-	13	R[505]K		98							3	V[497]L			Hungary	SRR7309221	PRJNA398458	Human Clinical	Eyre et al., 2018
faff421f	faff421f-7b2e-4be4-aee3-6baf0f2f74b7		2013-07-03	1	2		3	1	-	13	R[505]K		98							3	V[497]L			Poland	SRR7308690	PRJNA398458	Human Clinical	Eyre et al., 2018
edc6983d	edc6983d-d6e8-4ff3-9fff-5f09ed80f338		2013-07-02	1	2		3	1	-	13	R[505]K		2							3	V[497]L			Hungary	SRR7308942	PRJNA398458	Human Clinical	Eyre et al., 2018
ece4f8f5	ece4f8f5-31f6-4ddb-b3f4-c4ed35a221bb		2013-07-10	1	2		3	1	-	6			98							3	V[497]L			Poland	SRR7309093	PRJNA398458	Human Clinical	Eyre et al., 2018
54239829	54239829-d0e3-485b-8ecf-04efb5b3a32c		2013-07-04	1	2		3	1	-	13	R[505]K		2							3	V[497]L			Hungary	SRR7309058	PRJNA398458	Human Clinical	Eyre et al., 2018
4eef0038	4eef0038-1bcf-47e2-9d97-8d0391b9465d		2013-01-09	1	2		3	1	-	6			98							3	V[497]L			Germany	SRR7309133	PRJNA398458	Human Clinical	Eyre et al., 2018
a19205e3	a19205e3-dd3e-4ad7-9bd5-b6a9f5c842b0		2013-01-17	1	2		3	1	-	6			111	P[491]L						3	V[497]L			Germany	SRS3414084	PRJNA398458	Human Clinical	Eyre et al., 2018
79b2bd8e	79b2bd8e-bb35-4596-99ae-2cc89afd8e8c		2013-07-03	1	2		3	1	-	144	R[505]K		2							3	V[497]L			Hungary	SRR7309064	PRJNA398458	Human Clinical	Eyre et al., 2018
87be880c	87be880c-db9b-46b1-a6a3-039667c3ecb5		2013-01-17	1	2		3	1	-	not assigned			109	G[577]C						3	V[497]L			Germany	SRS3414004	PRJNA398458	Human Clinical	Eyre et al., 2018
c01a402e	c01a402e-bfae-4999-94db-1ce7bc982b3b		2013-08-16	1	2		3	1	-	6			101							3	V[497]L			UK	SRR7308921	PRJNA398458	Human Clinical	Eyre et al., 2018
c7e83847	c7e83847-e3c9-438b-bd71-03085d4e2a29		2013-07-09	1	2		3	1	-	13	R[505]K		2							3	V[497]L			Romania	SRR7308650	PRJNA398458	Human Clinical	Eyre et al., 2018
85833728	85833728-be79-4f73-8470-74c5cc343b24		2013-01-15	1	2		3	1	-	13	R[505]K		108	T[738]I						3	V[497]L			Germany	SRR7308792	PRJNA398458	Human Clinical	Eyre et al., 2018
c84d0920	c84d0920-dd7a-40a6-bcf9-5ccedb30a392		2013-01-09	1	2		3	1	-	13	R[505]K		101							3	V[497]L			Hungary	SRR7309166	PRJNA398458	Human Clinical	Eyre et al., 2018
2683e05d	2683e05d-efcf-4e2f-bcb6-81da7e82cf9d		2013-01-08	1	2		3	100	-	6			98							3	V[497]L			Poland	SRR7309079	PRJNA398458	Human Clinical	Eyre et al., 2018
fe15b094	fe15b094-e0da-451c-b159-efc34c6edd3f		2013-07-08	1	2		3	1	-	6			112	F[596]L						3	V[497]L			Germany	SRS3414068	PRJNA398458	Human Clinical	Eyre et al., 2018
e3b952ba	e3b952ba-882e-42a0-8370-5ee2d847cba6		2013-01-09	1	2		3	1	-	39	R[505]K	H[502]N	2							3	V[497]L			Italy	SRR7308747	PRJNA398458	Human Clinical	Eyre et al., 2018
a652537f	a652537f-e703-4356-9537-cf0038494b4e		2013-07-04	1	2		3	1	-	39	R[505]K	H[502]N	2							3	V[497]L			Romania	SRR7309021	PRJNA398458	Human Clinical	Eyre et al., 2018
67a036f0	67a036f0-2b67-49dd-8d7e-465fe2e8f027		2013-07-10	1	2		3	1	-	13	R[505]K		98							3	V[497]L			Germany	SRR7309135	PRJNA398458	Human Clinical	Eyre et al., 2018
530d33d7	530d33d7-9d40-44f4-bbfe-09050baa3acf		2013-07-04	1	2		3	1	-	13	R[505]K		8							3	V[497]L			Hungary	SRR7308661	PRJNA398458	Human Clinical	Eyre et al., 2018
19d1850f	19d1850f-c410-4101-bd30-03e90e2e42fc		2013-07-10	1	2		3	1	1	77	R[505]K		7	A[555]T						4	A[726]V			Germany	SRR7308834	PRJNA398458	Human Clinical	Eyre et al., 2018
56ff2b5a	56ff2b5a-0219-4bc5-8de4-7e2ba0df66f1		2013-07-04	1	2		3	1	-	39	R[505]K	H[502]N	108	T[738]I						3	V[497]L			Hungary	SRR7309026	PRJNA398458	Human Clinical	Eyre et al., 2018
1a7587a7	1a7587a7-8941-4149-81b3-c78c99a39c96		2013-07-02	1	2		3	1	-	6			3							3	V[497]L			Austria	SRR7309080	PRJNA398458	Human Clinical	Eyre et al., 2018
de278092	de278092-b5e4-435a-a16d-779ee75e7e08		2013-07-10	1	2		3	1	-	13	R[505]K		2							3	V[497]L			Hungary	SRR7309237	PRJNA398458	Human Clinical	Eyre et al., 2018
df9cd79b	df9cd79b-d32f-4c3f-87c1-38a5da31c6d7		2013-01-15	1	2		3	1	-	145			101							3	V[497]L			Germany	SRR7309002	PRJNA398458	Human Clinical	Eyre et al., 2018
08586dd3	08586dd3-ac2d-4cb3-a3af-ccaec2aef42b		2013-01-18	1	2		3	1	-	6			98							3	V[497]L			Poland	SRR7309112	PRJNA398458	Human Clinical	Eyre et al., 2018
479e9a6e	479e9a6e-75d4-418e-a6fb-088ca7e850d1		2013-01-10	1	2		3	1	-	39	R[505]K	H[502]N	98							3	V[497]L			Poland	SRR7308883	PRJNA398458	Human Clinical	Eyre et al., 2018
dd6eb510	dd6eb510-1ea7-4819-b2ba-83c58f0ea488		2013-07-08	1	2		3	1	1	77	R[505]K		7	A[555]T						4	A[726]V			Germany	SRR7309132	PRJNA398458	Human Clinical	Eyre et al., 2018
78acc10f	78acc10f-d065-47b1-9655-be7f3cb4cb5b		2013-07-10	1	2		3	1	-	13	R[505]K		2							3	V[497]L			Germany	SRR7309067	PRJNA398458	Human Clinical	Eyre et al., 2018
700914be	700914be-2e8e-4a1c-875d-b587152dd621		2013-07-01	1	2		3	1	1	77	R[505]K		6	A[555]T						4	A[726]V			Germany	SRR7308893	PRJNA398458	Human Clinical	Eyre et al., 2018
283b7743	283b7743-a418-4b68-9317-d46034bf1d61		2013-01-08	1	2		3	1	-	13	R[505]K		98							3	V[497]L			Poland	SRR7308961	PRJNA398458	Human Clinical	Eyre et al., 2018
56c32b16	56c32b16-f740-4adc-841f-f20dd3c26ed7		2013-01-10	1	2		3	1	-	13	R[505]K		98							3	V[497]L			Romania	SRR7309202	PRJNA398458	Human Clinical	Eyre et al., 2018
16d035da	16d035da-8c2b-4d5b-a0f8-ea9ce071b789		2013-01-15	1	2		3	1	-	6			2							3	V[497]L			Belgium	SRR7309043	PRJNA398458	Human Clinical	Eyre et al., 2018
6a748f31	6a748f31-4c1c-4275-8637-372046f09b90		2013-01-09	1	2		3	1	-	13	R[505]K		2							3	V[497]L			Italy	SRR7308954	PRJNA398458	Human Clinical	Eyre et al., 2018
888bb21c	888bb21c-7e9e-4a90-acec-381022642457		2013-07-10	1	2		3	1	-	6			2							3	V[497]L			Germany	SRR7309121	PRJNA398458	Human Clinical	Eyre et al., 2018
0b7a0a5b	0b7a0a5b-9b3b-4ba2-b1a4-5aabc7d334c8		2013-01-15	1	2		3	1	4	39	R[505]K	H[502]N	16	T[674]I						3	V[497]L			Czech Republic	SRR7309197	PRJNA398458	Human Clinical	Eyre et al., 2018
1d4509b9	1d4509b9-ce9e-479c-9f34-c93e3771f0a5		2013-07-09	1	2		3	1	-	6			3							3	V[497]L			Germany	SRR7308767	PRJNA398458	Human Clinical	Eyre et al., 2018
2397afdb	2397afdb-7286-4d87-8a6a-e6032c0dfab5		2013-07-09	1	2	176	3	1	-	6			98							3	V[497]L			Germany	SRR7308985	PRJNA398458	Human Clinical	Eyre et al., 2018
23bed506	23bed506-bdef-4316-ae8a-969350be4d66		2013-01-14	1	2	176	3	1	4	39	R[505]K	H[502]N	16	T[674]I						3	V[497]L			Czech Republic	SRR7308625	PRJNA398458	Human Clinical	Eyre et al., 2018
26ace4fe	26ace4fe-313c-4398-87c2-a9c5716823e8		2013-01-14	1	2	176	3	1	-	39	R[505]K	H[502]N	16	T[674]I						3	V[497]L			Czech Republic	SRR7308940	PRJNA398458	Human Clinical	Eyre et al., 2018
2c437dc5	2c437dc5-9684-4eb4-a50c-bd1be006e274		2013-07-02	1	2	176	3	1	4	39	R[505]K	H[502]N	16	T[674]I						3	V[497]L			Czech Republic	SRR7309148	PRJNA398458	Human Clinical	Eyre et al., 2018
3b35d73c	3b35d73c-db0d-4283-a8e8-7dbb0ca7835f		2013-01-18	1	2	176	3	1	-	39	R[505]K	H[502]N	16	T[674]I						3	V[497]L			Czech Republic	SRR7309134	PRJNA398458	Human Clinical	Eyre et al., 2018
40408d06	40408d06-ba39-4f3a-b6eb-bdbb967a1c45		2013-07-01	1	2		3	1	-	6			3							3	V[497]L			Poland	SRR7308869	PRJNA398458	Human Clinical	Eyre et al., 2018
5b728dd2	5b728dd2-6fae-40cb-9a0d-103c02f335fc		2013-01-09	1	2		3	1	-	39	R[505]K	H[502]N	16	T[674]I						6	V[497]L	N[537]K		Czech Republic	SRR7309244	PRJNA398458	Human Clinical	Eyre et al., 2018
6385ebe1	6385ebe1-a64e-4390-821a-ab1ba3311bf5		2013-01-07	1	2		3	1	-	39	R[505]K	H[502]N	16	T[674]I						6	V[497]L	N[537]K		Czech Republic	SRR7308825	PRJNA398458	Human Clinical	Eyre et al., 2018
64be490c	64be490c-3db3-4862-8da6-a802016fb09c		2013-07-02	1	2		3	1	24	6			113	T[674]I	G[688]C					3	V[497]L			Poland	SRR7309113	PRJNA398458	Human Clinical	Eyre et al., 2018
72711a33	72711a33-d4a1-4b8a-913c-cd3e427858b6		2013-07-01	1	2	176	3	1	-	39	R[505]K	H[502]N	16	T[674]I						6	V[497]L	N[537]K		Czech Republic	SRR7309097	PRJNA398458	Human Clinical	Eyre et al., 2018
735dedf8	735dedf8-5856-4b0b-8148-4b1705b7a4f3		2013-01-14	1	2	176	3	1	-	39	R[505]K	H[502]N	16	T[674]I						3	V[497]L			Czech Republic	SRR7308694	PRJNA398458	Human Clinical	Eyre et al., 2018
75277d56	75277d56-150b-4bf1-8704-58bce5db8a49		2013-01-14	1	2	176	3	1	14	6			98							3	V[497]L			Germany	SRR7308880	PRJNA398458	Human Clinical	Eyre et al., 2018
799cf0f8	799cf0f8-bc9c-4284-8327-be095c3ae8ac		2013-01-14	1	2	176	3	1	-	39	R[505]K	H[502]N	16	T[674]I						3	V[497]L			Czech Republic	SRR7308771	PRJNA398458	Human Clinical	Eyre et al., 2018
7ac75243	7ac75243-28c0-4cf6-8fd9-889354f2b857		2013-07-02	1	2	176	3	1	-	39	R[505]K	H[502]N	16	T[674]I						6	V[497]L	N[537]K		Czech Republic	SRR7308956	PRJNA398458	Human Clinical	Eyre et al., 2018
ab6ac929	ab6ac929-b251-46cd-be4f-53351e9cc754		2013-01-15	1	2	176	3	1	14	6			98							3	V[497]L			Germany	SRR7309085	PRJNA398458	Human Clinical	Eyre et al., 2018
ce8fe3f1	ce8fe3f1-c679-4722-b775-d586d80ae9a6		2013-07-09	1	2	176	3	1	-	39	R[505]K	H[502]N	16	T[674]I						3	V[497]L			Czech Republic	SRR7308660	PRJNA398458	Human Clinical	Eyre et al., 2018
d8e3d5ba	d8e3d5ba-9a64-46bf-b1b8-82df993b0b39		2013-07-02	1	2		3	1	24	13	R[505]K		113	T[674]I	G[688]C					3	V[497]L			Poland	SRR7309179	PRJNA398458	Human Clinical	Eyre et al., 2018
f80e655b	f80e655b-e858-4a66-9bf4-3ed99ac9d401		2013-07-09	1	2	176	3	1	-	6			98							3	V[497]L			Germany	SRR7308631	PRJNA398458	Human Clinical	Eyre et al., 2018
7933079_SW_027	a7444b53-59d5-405c-b039-37ef72e76f81		2012-01-30	1	2	27	60	1	-	6			98							2				Sweden	SRS1496979	PRJNA318370	euclid_closer	Eyre et al., 2018
CHUS-0039	003a7f71-92d8-489c-9cd2-3abd74b5f0cc	VL_0319	2006-03-28	1	2		3	1	-	6			98							3	V[497]L			Canada	ERS971458	PRJEB11776	canada_asymptomatic_transmission	Kong et al., 2019
HDQ-733	011fa845-4b43-4b89-aa5c-f1f94e19375f	VL_0162	2007-05-03	1	2		3	1	-	6			98							3	V[497]L			Canada	ERS971301	PRJEB11776	canada_asymptomatic_transmission	Kong et al., 2019
HDQ-670	0170c75b-8eec-409d-bdfd-1eacafec4849	VL_0349	2007-04-25	1	2		3	1	-	not assigned			98							3	V[497]L			Canada	ERS971488	PRJEB11776	canada_asymptomatic_transmission	Kong et al., 2019
OGH-227	017b7ab5-782b-466a-b92d-ad9bbfad8a79	VL_0249	2006-10-10	1	2		3	1	-	6			98							3	V[497]L			Canada	ERS971388	PRJEB11776	canada_asymptomatic_transmission	Kong et al., 2019
RVH-3081	022c4b70-babd-4752-97bb-0c08a1e9f71a	VL_0222	2007-01-16	1	2		3	1	-	6			98							3	V[497]L			Canada	ERS971361	PRJEB11776	canada_asymptomatic_transmission	Kong et al., 2019
HMR-0287	03afb52a-2673-4fd6-b8bc-aaf285a0acd5	VL_0460	2006-08-02	1	2		3	1	-	6			98							3	V[497]L			Canada	ERS971599	PRJEB11776	canada_asymptomatic_transmission	Kong et al., 2019
HMR-0782	03b1bd42-c3ff-4306-b7b2-f828c0ee6174	VL_0390	2007-02-05	1	2		3	1	-	6			98							3	V[497]L			Canada	ERS971529	PRJEB11776	canada_asymptomatic_transmission	Kong et al., 2019
HMR-0122	04d2c592-1cc4-487b-a4d1-0cdfc75c28cc	VL_0229	2006-05-30	1	2		3	1	-	6			98							3	V[497]L			Canada	ERS971368	PRJEB11776	canada_asymptomatic_transmission	Kong et al., 2019
HDQ-694	07af722f-fccf-4740-b0f1-39ad964fd78b	VL_0131	2007-03-26	1	2		3	1	-	6			98							3	V[497]L			Canada	ERS971270	PRJEB11776	canada_asymptomatic_transmission	Kong et al., 2019
RVH-1031	0bd41fc7-d381-45b0-b904-da89b45fb1bf	VL_0127	2006-03-24	1	2		60	1	-	6			98							2				Canada	ERS971266	PRJEB11776	canada_asymptomatic_transmission	Kong et al., 2019
RVH-NIS #626	0d42335d-f146-4b1b-9333-9b385932a249		2007-06-14	1	2		3	1	-	6			98							3	V[497]L			Canada	SRR21823239	PRJNA318370	canada_asymptomatic_transmission	Kong et al., 2019
OGH-018	0d84bb88-fd79-483a-bf42-1cd11c98a627	VL_0305	2006-05-17	1	2		3	1	-	6			98							3	V[497]L			Canada	ERS971444	PRJEB11776	canada_asymptomatic_transmission	Kong et al., 2019
HMR-1139	0dc02439-7a72-4140-a583-7d3c08210156	VL_0388	2007-05-20	1	2		3	1	-	6			101							3	V[497]L			Canada	ERS971527	PRJEB11776	canada_asymptomatic_transmission	Kong et al., 2019
HMR-0385	0e211751-e756-4702-b05d-49fda3a3a1a0	VL_0021	2006-10-05	1	2		3	1	-	6			98							3	V[497]L			Canada	ERS971160	PRJEB11776	canada_asymptomatic_transmission	Kong et al., 2019
HDQ-668	0e8596d8-9f6a-4a14-9e11-73bef34f7512	VL_0299	2007-03-23	1	2		3	1	-	6			98							3	V[497]L			Canada	ERS971438	PRJEB11776	canada_asymptomatic_transmission	Kong et al., 2019
CHUS-0102	0f684aa6-1ed3-4b62-af27-194f69ca2c9f	VL_0108	2006-04-22	1	2		60	1	-	6			98							2				Canada	ERS971247	PRJEB11776	canada_asymptomatic_transmission	Kong et al., 2019
RVH-1032	10a9abbc-aae4-4180-86f9-4f25fb45d9ed	VL_0192	2006-03-27	1	2		3	1	-	6			98							3	V[497]L			Canada	ERS971331	PRJEB11776	canada_asymptomatic_transmission	Kong et al., 2019
HMR-0361	130bb119-cf49-4dec-afda-5817b6acc424	VL_0134	2006-09-22	1	2		3	1	-	6			101							3	V[497]L			Canada	ERS971273	PRJEB11776	canada_asymptomatic_transmission	Kong et al., 2019
RVH-0043	14d26f1a-4024-4daf-baa6-23c62409b36e	VL_0257	2006-03-29	1	2		3	1	-	6			101							3	V[497]L			Canada	ERS971396	PRJEB11776	canada_asymptomatic_transmission	Kong et al., 2019
HMR-0924	14d37dc4-a87f-4fa7-85f5-ade32a1b2fd8	VL_0467	2007-02-27	1	2		3	1	-	6			101							3	V[497]L			Canada	ERS971606	PRJEB11776	canada_asymptomatic_transmission	Kong et al., 2019
CHUS-0643	159b6b1f-f455-436b-8aa4-9efa8a4519e5	VL_0042	2006-10-28	1	2		3	1	-	6			98							3	V[497]L			Canada	ERS971181	PRJEB11776	canada_asymptomatic_transmission	Kong et al., 2019
HMR-0553	173b84e2-7cc2-4657-b9ed-3e07c8a26853	VL_0389	2006-11-14	1	2		3	1	-	6			98							3	V[497]L			Canada	ERS971528	PRJEB11776	canada_asymptomatic_transmission	Kong et al., 2019
RVH-NIS #491	1764cee4-7bad-4271-8649-361e0d56e2de		2006-10-10	1	2		3	1	-	6			98							3	V[497]L			Canada	SRR21823237	PRJNA318370	canada_asymptomatic_transmission	Kong et al., 2019
RVH-NIS #524	19024930-5c5e-45c4-b6a9-2b1eb6bf631c		2007-01-30	1	2		3	1	-	6			98							3	V[497]L			Canada	SRR21823236	PRJNA318370	canada_asymptomatic_transmission	Kong et al., 2019
HMR-1076	1a92001f-b2ff-485c-912e-47988947f35a	VL_0146	2007-04-14	1	2		3	1	-	6			101							3	V[497]L			Canada	ERS971285	PRJEB11776	canada_asymptomatic_transmission	Kong et al., 2019
RVH-2113	1afbd929-7742-4d6c-9a9a-3f9dc3b76eed	VL_0075	2007-01-01	1	2		3	1	-	6			98							3	V[497]L			Canada	ERS971214	PRJEB11776	canada_asymptomatic_transmission	Kong et al., 2019
RVH-1427	1b53c305-8bf4-4add-a34c-f2fb0fae5a7a	VL_0141	2007-05-03	1	2		3	1	-	6			98							3	V[497]L			Canada	ERS971280	PRJEB11776	canada_asymptomatic_transmission	Kong et al., 2019
RVH-2030	1fe76a67-795f-48f2-85ea-7c25713e62db	VL_0313	2006-07-04	1	2		3	1	-	6			98							3	V[497]L			Canada	ERS971452	PRJEB11776	canada_asymptomatic_transmission	Kong et al., 2019
HSL-0616	227f7a40-07eb-4cc5-8894-f41c3c5d4619		2006-11-28	1	2		3	122	-	6			2							3	V[497]L			Canada	SRR21823235	PRJNA318370	canada_asymptomatic_transmission	Kong et al., 2019
RVH-NIS #683	22933057-bad6-47fe-b66c-34c04ac75fc1		2007-08-06	1	2		3	1	-	6			98							3	V[497]L			Canada	SRR21823234	PRJNA318370	canada_asymptomatic_transmission	Kong et al., 2019
RVH-NIS #539	2367139d-cf4c-4884-af30-fdd8b064a7b1		2006-09-29	1	2		3	1	-	6			98							3	V[497]L			Canada	SRR21823233	PRJNA318370	canada_asymptomatic_transmission	Kong et al., 2019
HMR-0883	2488d1d0-1aa3-4ba3-87b3-2f4b9054c3d9	VL_0142	2007-03-09	1	2		3	1	-	6			101							3	V[497]L			Canada	ERS971281	PRJEB11776	canada_asymptomatic_transmission	Kong et al., 2019
RVH-2059	24a928b5-821e-447a-8a73-1dc8a25040fb			1	2		3	1	-	6			98							3	V[497]L			Canada	SRR21823232	PRJNA318370	canada_asymptomatic_transmission	Kong et al., 2019
RVH-NIS #658	2643c232-c6cf-4d59-a80c-2e8ee58a63ff		2007-06-17	1	2		3	1	-	6			98							3	V[497]L			Canada	SRR21823231	PRJNA318370	canada_asymptomatic_transmission	Kong et al., 2019
HDQ-644	27c18e95-0bb7-4b75-9c0f-c354f3197a1c	VL_0050	2007-03-07	1	2		3	1	-	6			98							3	V[497]L			Canada	ERS971189	PRJEB11776	canada_asymptomatic_transmission	Kong et al., 2019
CF-21	294bfc62-2f53-46ab-bc4c-9671fdb48a6a		2015-08-15	1	2		3	1	-	6			3							3	V[497]L			Canada	SRR21823230	PRJNA318370	canada_asymptomatic_transmission	Kong et al., 2019
HMR-0886	2bff0c10-e8bb-482a-89e7-99b856611688	VL_0022	2007-03-06	1	2		3	1	-	6			101							3	V[497]L			Canada	ERS971161	PRJEB11776	canada_asymptomatic_transmission	Kong et al., 2019
HMR-0720	2c4913de-c503-4f3e-94e9-5a20ec940026	VL_0012	2006-12-29	1	2		3	1	-	6			98							3	V[497]L			Canada	ERS971151	PRJEB11776	canada_asymptomatic_transmission	Kong et al., 2019
HMR-1063	314871e6-4288-40de-b740-4b043df9ed9e	VL_0286	2007-04-27	1	2		3	1	-	6			101							3	V[497]L			Canada	ERS971425	PRJEB11776	canada_asymptomatic_transmission	Kong et al., 2019
HSL-0930	32871cd7-152f-43b3-846b-424754de7295	VL_0014	2007-05-23	1	2		64	1	-	6			98							3	V[497]L			Canada	ERS971153	PRJEB11776	canada_asymptomatic_transmission	Kong et al., 2019
HMR-0043	33ea5a20-8fb5-4023-b2b7-c4aab883d5b4	VL_0257	2006-03-24	1	2		3	1	-	6			98							3	V[497]L			Canada	ERS971396	PRJEB11776	canada_asymptomatic_transmission	Kong et al., 2019
RVH-NIS #659	345aa06a-fa4a-4387-8d71-4d8eae8de2b7		2007-03-21	1	2		3	1	-	6			98							3	V[497]L			Canada	SRR21823227	PRJNA318370	canada_asymptomatic_transmission	Kong et al., 2019
RVH-NIS #505	3666d956-90d7-41fc-82b2-c2c116bc583c		2007-02-28	1	2		3	1	-	6			98							3	V[497]L			Canada	SRR21823226	PRJNA318370	canada_asymptomatic_transmission	Kong et al., 2019
RVH-NIS #727	373d9ee7-3e84-46cc-87fb-9ac01cafbaf7		2007-07-30	1	2		3	1	-	6			98							3	V[497]L			Canada	SRR21823225	PRJNA318370	canada_asymptomatic_transmission	Kong et al., 2019
RVH-NIS #480	3752e6ff-6744-4b50-82a3-448b98cf6c9a		2006-10-10	1	2		3	1	-	6			98							3	V[497]L			Canada	SRR21823223	PRJNA318370	canada_asymptomatic_transmission	Kong et al., 2019
HDQ-640	3886f9cf-7bf3-4b25-a963-b9a13d20cba8	VL_0383	2007-03-13	1	2		3	1	-	6			101							3	V[497]L			Canada	ERS971522	PRJEB11776	canada_asymptomatic_transmission	Kong et al., 2019
HMR-1067	39b9db35-d72b-433c-8e2d-e641cd636b81	VL_0246	2007-04-27	1	2		3	1	-	6			101							3	V[497]L			Canada	ERS971385	PRJEB11776	canada_asymptomatic_transmission	Kong et al., 2019
HMR-0803	3a9ffa12-7022-4a2c-8c87-a94baa43bc67	VL_0323	2007-01-29	1	2		3	1	-	6			98							3	V[497]L			Canada	ERS971462	PRJEB11776	canada_asymptomatic_transmission	Kong et al., 2019
RVH-0279	3af7f712-7f51-4b94-b4b5-f0c8cd412855	VL_0362	2007-03-06	1	2		3	1	-	not assigned			98							3	V[497]L			Canada	ERS971501	PRJEB11776	canada_asymptomatic_transmission	Kong et al., 2019
HMR-1099	3b232f2d-6c1f-46b9-a436-60f970698ae6	VL_0197	2007-05-23	1	2		3	1	-	6			101							3	V[497]L			Canada	ERS971336	PRJEB11776	canada_asymptomatic_transmission	Kong et al., 2019
CF-17	40245008-b1ae-4dff-a645-feb7aed1ae2a		2016-01-12	1	2		64	1	-	6			3							3	V[497]L			Canada	SRR21823220	PRJNA318370	canada_asymptomatic_transmission	Kong et al., 2019
RVH-2126	408cea10-8c04-43d6-8789-540c87a026cb	VL_0414	2007-02-20	1	2		3	1	-	6			98							3	V[497]L			Canada	ERS971553	PRJEB11776	canada_asymptomatic_transmission	Kong et al., 2019
RVH-3190	4165579d-73b0-482f-a589-019afb264928	VL_0446	2007-05-13	1	2		3	1	-	6			98							3	V[497]L			Canada	ERS971585	PRJEB11776	canada_asymptomatic_transmission	Kong et al., 2019
HDQ-096	41ca3376-fdb8-487c-8ca0-efba88f359dd	VL_0354	2006-05-02	1	2		3	1	-	6			98							3	V[497]L			Canada	ERS971493	PRJEB11776	canada_asymptomatic_transmission	Kong et al., 2019
HMR-0892	42509a8a-cde8-4def-9596-772c7204c634	VL_0275	2007-03-08	1	2		3	1	-	6			101							3	V[497]L			Canada	ERS971414	PRJEB11776	canada_asymptomatic_transmission	Kong et al., 2019
HMR-0200	430ebb6f-b3d3-481f-8e74-f05856d2063b	VL_0358	2006-07-12	1	2		3	1	-	6			101							3	V[497]L			Canada	ERS971497	PRJEB11776	canada_asymptomatic_transmission	Kong et al., 2019
HMR-0919	436ae2fd-b08e-473b-adbc-d6092b1d73db	VL_0054	2007-03-19	1	2		3	1	-	6			101							3	V[497]L			Canada	ERS971193	PRJEB11776	canada_asymptomatic_transmission	Kong et al., 2019
HMR-1044	480dbbe2-c1aa-484d-bec0-5974ba8b3411	VL_0344	2007-04-05	1	2		3	1	-	6			101							3	V[497]L			Canada	ERS971483	PRJEB11776	canada_asymptomatic_transmission	Kong et al., 2019
RVH-0194	48f4cc3e-b803-49e3-85ed-5889e7ce4f96	VL_0412	2006-08-27	1	2		66	1	-	6			98							3	V[497]L			Canada	ERS971551	PRJEB11776	canada_asymptomatic_transmission	Kong et al., 2019
HMR-1021	4926218d-c991-4572-9e40-2b11310963f9	VL_0420	2007-03-30	1	2		3	1	-	6			101							3	V[497]L			Canada	ERS971559	PRJEB11776	canada_asymptomatic_transmission	Kong et al., 2019
HSL-0595	4dbceb5e-ff95-471e-b00f-76fc4666df5e		2006-12-06	1	2		3	122	-	6			2							3	V[497]L			Canada	SRR21823219	PRJNA318370	canada_asymptomatic_transmission	Kong et al., 2019
RVH-NIS #644	4dffa11c-1dd7-4887-a11c-d84942c4af34		2007-04-06	1	2		3	1	-	6			98							3	V[497]L			Canada	SRR21823218	PRJNA318370	canada_asymptomatic_transmission	Kong et al., 2019
HMR-1017	4fac77ec-768c-4a75-aaa9-204a1e6e048a	VL_0184	2007-03-29	1	2		3	1	-	6			101							3	V[497]L			Canada	ERS971323	PRJEB11776	canada_asymptomatic_transmission	Kong et al., 2019
RVH-0250	51ea683e-bccf-4f2b-81b5-c749a30a874e	VL_0121	2006-12-09	1	2		3	1	-	6			98							3	V[497]L			Canada	ERS971260	PRJEB11776	canada_asymptomatic_transmission	Kong et al., 2019
HMR-0116	533d2349-8ada-4323-9e5a-6cc51ead21b1	VL_0340	2006-10-31	1	2		3	1	-	6			101							3	V[497]L			Canada	ERS971479	PRJEB11776	canada_asymptomatic_transmission	Kong et al., 2019
RVH-NIS #648	55b595b2-4ab3-4a1b-9e7c-9cffe751a08e		2007-06-14	1	2		3	1	-	6			98							3	V[497]L			Canada	SRR21823214	PRJNA318370	canada_asymptomatic_transmission	Kong et al., 2019
HMR-0689	58de3a5c-b10c-40a1-a5de-c77da4b6fbfd	VL_0090	2007-01-15	1	2		3	1	-	6			98							3	V[497]L			Canada	ERS971229	PRJEB11776	canada_asymptomatic_transmission	Kong et al., 2019
HMR-0996	5b89916a-992e-43ca-b691-a180c45dc8fb	VL_0455	2007-03-21	1	2		3	1	-	6			101							3	V[497]L			Canada	ERS971594	PRJEB11776	canada_asymptomatic_transmission	Kong et al., 2019
RVH-1143	5bbaa606-09e4-4efa-85a8-57274624c0d9	VL_0321	2006-06-06	1	2		3	1	-	not assigned			98							3	V[497]L			Canada	ERS971460	PRJEB11776	canada_asymptomatic_transmission	Kong et al., 2019
HMR-0567	5f737e92-9a5e-478a-9839-33d02c6e2286		2006-12-12	1	2		3	1	-	6			98							3	V[497]L			Canada	SRR21823213	PRJNA318370	canada_asymptomatic_transmission	Kong et al., 2019
HMR-0775	609c6313-f037-4011-99f7-f70dac212ed8	VL_0207	2007-02-21	1	2		3	1	-	6			98							3	V[497]L			Canada	ERS971346	PRJEB11776	canada_asymptomatic_transmission	Kong et al., 2019
HMR-1031	6605219a-2a1a-4f08-b16d-1dd8a95fcf3c	VL_0129	2007-03-29	1	2		3	1	-	6			101							3	V[497]L			Canada	ERS971268	PRJEB11776	canada_asymptomatic_transmission	Kong et al., 2019
HMR-0821	679a980b-3e9c-4643-afd5-e941f095f64a		2007-02-22	1	2		3	1	-	6			98							3	V[497]L			Canada	SRR21823212	PRJNA318370	canada_asymptomatic_transmission	Kong et al., 2019
HMR-0998	6ab04f3f-5a6e-4ac6-ba90-13d8c227c437	VL_0171	2007-03-19	1	2		3	1	-	6			101							3	V[497]L			Canada	ERS971310	PRJEB11776	canada_asymptomatic_transmission	Kong et al., 2019
RVH-3122	6e267b7a-9706-4dc9-9e19-e9f8a158b857	VL_0439	2007-02-21	1	2		3	1	-	6			101							3	V[497]L			Canada	ERS971578	PRJEB11776	canada_asymptomatic_transmission	Kong et al., 2019
HMR-0489	70039509-3753-436d-900a-d7cf44c6660a		2006-11-06	1	2		3	1	-	6			98							3	V[497]L			Canada	SRR21823210	PRJNA318370	canada_asymptomatic_transmission	Kong et al., 2019
HSL-0339	70d3fff3-2f6b-4ab1-b57c-cb2ade63ac33	VL_0260	2006-07-11	1	2		3	1	-	6			98							3	V[497]L			Canada	ERS971399	PRJEB11776	canada_asymptomatic_transmission	Kong et al., 2019
HMR-1165	7218c227-ca13-4049-9000-e30d3c2b11ba			1	2		3	1	-	6			98							3	V[497]L			Canada	SRR21823209	PRJNA318370	canada_asymptomatic_transmission	Kong et al., 2019
RVH-NIS #506	729b5726-9759-49ef-b0e5-202fb0619c10		2007-03-06	1	2		3	1	-	6			98							3	V[497]L			Canada	SRR21823208	PRJNA318370	canada_asymptomatic_transmission	Kong et al., 2019
HMR-0671	73302387-ea16-4059-bd20-0a81c3f1bc7a	VL_0274	2006-12-19	1	2		3	1	-	6			98							3	V[497]L			Canada	ERS971413	PRJEB11776	canada_asymptomatic_transmission	Kong et al., 2019
RVH-1326	73782c8a-9799-4638-a274-d52efccdf7b2	VL_0301	2006-11-10	1	2		3	1	-	6			98							3	V[497]L			Canada	ERS971440	PRJEB11776	canada_asymptomatic_transmission	Kong et al., 2019
RVH-NIS #432	758ff5e5-efe8-4470-ba39-5291ea0a80bb		2006-09-01	1	2		3	1	-	6			98							3	V[497]L			Canada	SRR21823207	PRJNA318370	canada_asymptomatic_transmission	Kong et al., 2019
RVH-NIS #654	77b8556b-835a-473e-b533-518a666fa884		2007-04-02	1	2		3	1	-	6			98							3	V[497]L			Canada	SRR21823206	PRJNA318370	canada_asymptomatic_transmission	Kong et al., 2019
HMR-1023	78b3273a-9c51-4bd3-98c0-1660b21f9043	VL_0158	2007-04-20	1	2		3	1	-	6			101							3	V[497]L			Canada	ERS971297	PRJEB11776	canada_asymptomatic_transmission	Kong et al., 2019
RVH-NIS #557	78e1edf6-5de3-45f0-868c-32f76fbd3a1f		2007-01-25	1	2		3	1	-	6			98							3	V[497]L			Canada	SRR21823205	PRJNA318370	canada_asymptomatic_transmission	Kong et al., 2019
RVH-NIS #618	7af071ab-9696-43be-b906-de1c0fdc96e9		2006-11-01	1	2		3	1	-	6			98							3	V[497]L			Canada	SRR21823204	PRJNA318370	canada_asymptomatic_transmission	Kong et al., 2019
RVH-NIS #475	7fb69539-026b-4212-ba60-dd7afb0c91b5		2006-09-10	1	2		3	1	-	6			98							2				Canada	SRR21823202	PRJNA318370	canada_asymptomatic_transmission	Kong et al., 2019
HMR-1018	80033693-04a1-4f6e-bba3-2a382020eabf	VL_0451	2007-03-27	1	2		3	1	-	not assigned			101							3	V[497]L			Canada	ERS971590	PRJEB11776	canada_asymptomatic_transmission	Kong et al., 2019
RVH-1020	84090159-723b-4b72-b2d6-50c69c9786fa		2006-05-12	1	2		3	1	-	6			98							3	V[497]L			Canada	SRR21823201	PRJNA318370	canada_asymptomatic_transmission	Kong et al., 2019
HSL-0927	84d3cf81-076e-440e-9c7e-a3b56f84d684	VL_0400	2007-06-12	1	2		66	1	-	6			98							3	V[497]L			Canada	ERS971539	PRJEB11776	canada_asymptomatic_transmission	Kong et al., 2019
HMR-0184	85587a40-601a-469e-8e44-291e72dd88cf	VL_0184	2006-10-18	1	2		3	1	-	6			101							3	V[497]L			Canada	ERS971323	PRJEB11776	canada_asymptomatic_transmission	Kong et al., 2019
RVH-2079	8792fd49-d20d-47ce-bf9a-d27a46c30c7e	VL_0139	2006-11-08	1	2		3	1	-	6			98							3	V[497]L			Canada	ERS971278	PRJEB11776	canada_asymptomatic_transmission	Kong et al., 2019
HMR-0615	898071bb-c1ea-42b8-9477-e4bd463ee218		2007-02-07	1	2		3	1	-	6			98							3	V[497]L			Canada	SRR21823200	PRJNA318370	canada_asymptomatic_transmission	Kong et al., 2019
RVH-0280	8a1aa853-97bb-457c-9b52-07341f80e6c1	VL_0118	2007-02-27	1	2		3	1	-	6			98							3	V[497]L			Canada	ERS971257	PRJEB11776	canada_asymptomatic_transmission	Kong et al., 2019
RVH-NIS #568	8a48d913-9603-4768-a2bd-23df89af64e3		2007-03-05	1	2		3	1	-	6			98							3	V[497]L			Canada	SRR21823199	PRJNA318370	canada_asymptomatic_transmission	Kong et al., 2019
RVH-0026	8f62f1bc-0c27-4ced-bccd-77e2c0fe4871	VL_0386	2006-04-07	1	2		3	1	-	6			98							3	V[497]L			Canada	ERS971525	PRJEB11776	canada_asymptomatic_transmission	Kong et al., 2019
HMR-0349	941d46c7-07fe-47ef-b686-ab25be75df25	VL_0036	2006-09-11	1	2		3	1	-	6			98							3	V[497]L			Canada	ERS971175	PRJEB11776	canada_asymptomatic_transmission	Kong et al., 2019
HMR-0771	949ac3a9-58b6-4294-a608-bddd9953353d	VL_0017	2007-04-20	1	2		3	1	-	6			98							3	V[497]L			Canada	ERS971156	PRJEB11776	canada_asymptomatic_transmission	Kong et al., 2019
HMR-0440	96e9f644-67df-4a42-9ddf-1212d461dafc	VL_0018	2006-10-23	1	2		3	1	-	6			98							3	V[497]L			Canada	ERS971157	PRJEB11776	canada_asymptomatic_transmission	Kong et al., 2019
RVH-NIS #718	972c8dfe-3ff6-41a2-a132-8edea7fa9d19		2007-07-21	1	2		3	1	-	6			98							3	V[497]L			Canada	SRR21823197	PRJNA318370	canada_asymptomatic_transmission	Kong et al., 2019
RVH-0066	98264bff-865d-4de5-976d-ea508b2187e2	VL_0423	2006-04-20	1	2		3	1	-	6			98							3	V[497]L			Canada	ERS971562	PRJEB11776	canada_asymptomatic_transmission	Kong et al., 2019
RVH-NIS #453	9a1826a0-3d6b-4886-a447-b608e573e588		2006-02-13	1	2		60	1	-	6			98							2				Canada	SRR21823196	PRJNA318370	canada_asymptomatic_transmission	Kong et al., 2019
RVH-0171	9a2acd93-73cb-47ea-a03e-022ad5383ec2			1	2		3	1	-	6			98							3	V[497]L			Canada	SRR21823195	PRJNA318370	canada_asymptomatic_transmission	Kong et al., 2019
RVH-NIS #650	9c529e32-c8d5-4d9c-8a8e-b48590f7e476		2007-04-09	1	2		3	1	-	6			98							3	V[497]L			Canada	SRR21823194	PRJNA318370	canada_asymptomatic_transmission	Kong et al., 2019
HMR-0041	9d1e3531-f9cf-4739-a937-1612ce8524ab	VL_0035	2006-04-06	1	2		3	1	-	6			98							3	V[497]L			Canada	ERS971174	PRJEB11776	canada_asymptomatic_transmission	Kong et al., 2019
CHUS-0078	9d42ea9a-634d-4edf-86e8-669052c9f680			1	2		3	1	-	6			98							3	V[497]L			Canada	SRR21823193	PRJNA318370	canada_asymptomatic_transmission	Kong et al., 2019
HMR-0322	a414e5d8-7b09-4abb-9d0c-2382187f99f1	VL_0188	2006-09-13	1	2		3	1	-	6			98							3	V[497]L			Canada	ERS971327	PRJEB11776	canada_asymptomatic_transmission	Kong et al., 2019
HDQ-293	a8a418b7-2acf-40b5-a7dc-3ff7be2cfc20	VL_0151	2006-11-20	1	2		3	1	-	6			101							3	V[497]L			Canada	ERS971290	PRJEB11776	canada_asymptomatic_transmission	Kong et al., 2019
RVH-1113	a91220e5-e55f-435b-9d95-055203c272f3	VL_0199	2006-07-11	1	2		3	1	-	6			98							3	V[497]L			Canada	ERS971338	PRJEB11776	canada_asymptomatic_transmission	Kong et al., 2019
RVH-NIS #606	ad4f1959-b0a9-4a6d-98e4-da460c0c41d5		2006-12-12	1	2		3	1	-	6			98							3	V[497]L			Canada	SRR21823191	PRJNA318370	canada_asymptomatic_transmission	Kong et al., 2019
RVH-NIS #549	ada0579d-68a4-4549-be6d-46e2a088c4cf		2006-11-01	1	2		3	1	-	6			98							3	V[497]L			Canada	SRR21823190	PRJNA318370	canada_asymptomatic_transmission	Kong et al., 2019
RVH-NIS #567	aef76347-d95c-4bd4-b195-93aaf07fff0c		2007-03-11	1	2		3	1	-	6			98							3	V[497]L			Canada	SRR21823189	PRJNA318370	canada_asymptomatic_transmission	Kong et al., 2019
HMR-0635	b0449a92-9a37-4043-a9a1-6035c6416d2b	VL_0408	2006-12-05	1	2		3	1	-	6			98							3	V[497]L			Canada	ERS971547	PRJEB11776	canada_asymptomatic_transmission	Kong et al., 2019
RVH-NIS #643	b1b4f317-bd5a-40c7-8805-267eec1bf46d		2007-04-13	1	2		3	1	-	6			98							3	V[497]L			Canada	SRR21823188	PRJNA318370	canada_asymptomatic_transmission	Kong et al., 2019
HMR-1155	b3ff47f0-b629-48f1-ac4c-0ad36765d8a4	VL_0379	2007-05-16	1	2		3	1	-	6			101							3	V[497]L			Canada	ERS971518	PRJEB11776	canada_asymptomatic_transmission	Kong et al., 2019
OGH-097	b44d455e-7904-4773-b20a-868330e56951	VL_0174	2006-07-05	1	2		3	1	-	6			98							3	V[497]L			Canada	ERS971313	PRJEB11776	canada_asymptomatic_transmission	Kong et al., 2019
HMR-0089	b605de43-e9cc-487f-bba6-228a888fd15e	VL_0334	2006-05-06	1	2		3	1	-	6			98							3	V[497]L			Canada	ERS971473	PRJEB11776	canada_asymptomatic_transmission	Kong et al., 2019
CHUS-0264	b7005da1-e10d-4155-818b-7b907d96b868	VL_0092	2006-07-05	1	2		3	1	-	6			98							3	V[497]L			Canada	ERS971231	PRJEB11776	canada_asymptomatic_transmission	Kong et al., 2019
HMR-0093	b87b0f05-6666-4208-b8c9-c21a275173d7	VL_0189	2006-05-09	1	2		3	1	-	6			98							3	V[497]L			Canada	ERS971328	PRJEB11776	canada_asymptomatic_transmission	Kong et al., 2019
HMR-0874	baa61d41-cfe2-443a-83c8-ce90785823f9	VL_0201	2007-02-12	1	2		3	1	-	6			101							3	V[497]L			Canada	ERS971340	PRJEB11776	canada_asymptomatic_transmission	Kong et al., 2019
RVH-0274	bbbdb01c-3eb3-4ea4-876f-8fe99bf9529f	VL_0370	2007-03-27	1	2		3	1	-	6			98							3	V[497]L			Canada	ERS971509	PRJEB11776	canada_asymptomatic_transmission	Kong et al., 2019
RVH-0196	bc175a49-3200-4667-989e-ce75496e4ca7	VL_0057	2006-09-14	1	2		3	1	-	6			98							3	V[497]L			Canada	ERS971196	PRJEB11776	canada_asymptomatic_transmission	Kong et al., 2019
RVH-NIS #622	bc4504b4-0d1f-4ad7-b4c9-ecbf0e9b8b05		2007-05-23	1	2		3	1	-	6			98							3	V[497]L			Canada	SRR21823185	PRJNA318370	canada_asymptomatic_transmission	Kong et al., 2019
OGH-281	bcdb335a-dcbe-497f-bf48-19ccb965005b	VL_0457	2006-11-10	1	2		60	1	-	6			98							2				Canada	ERS971596	PRJEB11776	canada_asymptomatic_transmission	Kong et al., 2019
HMR-0818	bd62c058-4626-47ac-bc95-e914069feca3	VL_0292	2007-01-29	1	2		3	1	-	6			101							3	V[497]L			Canada	ERS971431	PRJEB11776	canada_asymptomatic_transmission	Kong et al., 2019
RVH-0224	bd8e7409-8052-41cc-876a-1f7ba4f89d18	VL_0193	2006-10-31	1	2		3	1	-	6			98							3	V[497]L			Canada	ERS971332	PRJEB11776	canada_asymptomatic_transmission	Kong et al., 2019
HMR-0696	bf1c296f-2981-4044-8dec-531df41bb5ec	VL_0082	2006-12-21	1	2		3	1	-	6			98							3	V[497]L			Canada	ERS971221	PRJEB11776	canada_asymptomatic_transmission	Kong et al., 2019
HMR-0036	bf544ce9-f1ca-4dd6-b0a6-e3c159295cdb	VL_0329	2006-04-18	1	2		3	1	-	6			101							3	V[497]L			Canada	ERS971468	PRJEB11776	canada_asymptomatic_transmission	Kong et al., 2019
HMR-0645	bf87b521-1ac7-4105-85c7-41678b358173	VL_0327	2006-12-12	1	2		3	1	-	6			98							3	V[497]L			Canada	ERS971466	PRJEB11776	canada_asymptomatic_transmission	Kong et al., 2019
HDQ-411	c00fa3a3-6937-4e0b-93f6-e91eb43408d4	VL_0182	2006-11-19	1	2		3	1	-	6			98							3	V[497]L			Canada	ERS971321	PRJEB11776	canada_asymptomatic_transmission	Kong et al., 2019
RVH-0310	c4cdc405-c3cc-49d6-bd2c-2cae395053e2	VL_0270	2007-05-29	1	2		3	1	-	not assigned			101							3	V[497]L			Canada	ERS971409	PRJEB11776	canada_asymptomatic_transmission	Kong et al., 2019
RVH-3179	c70c6fcd-4f39-4455-b52c-bef1ee470b30		2007-06-13	1	2		3	1	-	6			98							3	V[497]L			Canada	SRR21823183	PRJNA318370	canada_asymptomatic_transmission	Kong et al., 2019
HMR-0401	c9b3dfaa-cbd8-456f-8c6b-14fb028fc34b	VL_0002	2006-10-11	1	2		3	1	-	6			98							3	V[497]L			Canada	ERS971141	PRJEB11776	canada_asymptomatic_transmission	Kong et al., 2019
RVH-NIS #656	cb02cfef-1412-467a-9a2f-b639ec3a1dc8		2007-04-19	1	2		3	1	-	6			98							3	V[497]L			Canada	SRR21823182	PRJNA318370	canada_asymptomatic_transmission	Kong et al., 2019
RVH-NIS #661	cc119789-31c2-488b-8315-fed2130aa103		2007-03-23	1	2		3	1	-	6			98							3	V[497]L			Canada	SRR21823181	PRJNA318370	canada_asymptomatic_transmission	Kong et al., 2019
HSL-0232	ccfaf193-80bd-43dd-bff6-68bb7cab9292	VL_0177	2006-05-30	1	2		3	1	-	6			98							3	V[497]L			Canada	ERS971316	PRJEB11776	canada_asymptomatic_transmission	Kong et al., 2019
RVH-NIS #597	d003d13c-b190-4fd0-a001-6977b6b0ef1c		2006-12-10	1	2		3	1	-	6			98							3	V[497]L			Canada	SRR21823180	PRJNA318370	canada_asymptomatic_transmission	Kong et al., 2019
RVH-NIS #487	d0094513-0ef2-4ee2-9934-406c198e909c		2006-08-16	1	2		3	1	-	6			98							3	V[497]L			Canada	SRR21823179	PRJNA318370	canada_asymptomatic_transmission	Kong et al., 2019
HMR-0942	d1eb601c-4bed-45a1-84b6-1ea580fded0e	VL_0240	2007-02-27	1	2		3	1	-	6			101							3	V[497]L			Canada	ERS971379	PRJEB11776	canada_asymptomatic_transmission	Kong et al., 2019
HMR-0893	d2aee5e2-cbc5-45d6-bae0-225e0d297e71	VL_0217	2007-03-13	1	2		3	1	-	6			101							3	V[497]L			Canada	ERS971356	PRJEB11776	canada_asymptomatic_transmission	Kong et al., 2019
HDQ-056	d47f5e47-d573-4e80-a144-07d1cbf0d731	VL_0371	2006-08-01	1	2		60	1	-	6			98							2				Canada	ERS971510	PRJEB11776	canada_asymptomatic_transmission	Kong et al., 2019
RVH-0212	d5393941-749d-4373-990b-116afd7985a2			1	2		3	1	-	6			98							3	V[497]L			Canada	SRR21823178	PRJNA318370	canada_asymptomatic_transmission	Kong et al., 2019
HMR-0986	d62a652c-21a0-4fe6-97e5-82f8ffce4ea5	VL_0166	2007-03-09	1	2		3	1	-	6			101							3	V[497]L			Canada	ERS971305	PRJEB11776	canada_asymptomatic_transmission	Kong et al., 2019
RVH-NIS #409	d7d4dc95-3da3-452a-a39a-7bac78162d60		2006-06-02	1	2		3	1	-	6			98							3	V[497]L			Canada	SRR21823176	PRJNA318370	canada_asymptomatic_transmission	Kong et al., 2019
CHUS-0394	db774e45-b32f-46ce-a368-2d5f36d96a6a	VL_0325	2006-08-13	1	2		3	1	-	6			98							3	V[497]L			Canada	ERS971464	PRJEB11776	canada_asymptomatic_transmission	Kong et al., 2019
RVH-NIS #636	ddd9a3eb-ab8d-4f51-a590-109535e5cae8		2007-04-05	1	2		3	1	-	6			98							3	V[497]L			Canada	SRR21823173	PRJNA318370	canada_asymptomatic_transmission	Kong et al., 2019
RVH-NIS #627	de1871b7-967c-4abd-9487-ad26a39e2f9a		2007-04-27	1	2		3	1	-	6			98							3	V[497]L			Canada	SRR21823172	PRJNA318370	canada_asymptomatic_transmission	Kong et al., 2019
CHUS-0752	df88710a-16b0-401a-92e0-d9e2b28d25f9	VL_0425	2007-01-26	1	2		3	1	-	6			101							3	V[497]L			Canada	ERS971564	PRJEB11776	canada_asymptomatic_transmission	Kong et al., 2019
CHUS-0793	e096657a-e97b-454e-a1e4-a7bc38720cfb	VL_0277	2007-02-08	1	2		3	1	-	6			98							3	V[497]L			Canada	ERS971416	PRJEB11776	canada_asymptomatic_transmission	Kong et al., 2019
RVH-NIS #639	e10e4c4c-bea5-4839-81a5-0cece40574ca		2007-03-15	1	2		3	1	-	6			98							3	V[497]L			Canada	SRR21823170	PRJNA318370	canada_asymptomatic_transmission	Kong et al., 2019
RVH-NIS #635	e2e7188b-70c1-4f31-99d2-b3bb3b88e920		2007-04-01	1	2		3	1	-	6			98							3	V[497]L			Canada	SRR21823169	PRJNA318370	canada_asymptomatic_transmission	Kong et al., 2019
RVH-3098	e61e25ed-1e7e-46c2-a6ab-628d15fc596a	VL_0417	2007-01-27	1	2		3	1	-	6			98							3	V[497]L			Canada	ERS971556	PRJEB11776	canada_asymptomatic_transmission	Kong et al., 2019
HDQ-381	e83697b3-aed2-4901-88a6-5145481c3f55	VL_0280	2006-11-01	1	2		3	1	-	6			98							3	V[497]L			Canada	ERS971419	PRJEB11776	canada_asymptomatic_transmission	Kong et al., 2019
CHUS-0826	ed351734-8211-4559-9d2a-f324b8a9f433	VL_0468	2007-02-11	1	2		60	1	-	6			98							2				Canada	ERS971607	PRJEB11776	canada_asymptomatic_transmission	Kong et al., 2019
RVH-0041	eff7377d-56ab-466f-a009-8d7a90476100	VL_0035	2006-06-13	1	2		3	1	-	6			98							3	V[497]L			Canada	ERS971174	PRJEB11776	canada_asymptomatic_transmission	Kong et al., 2019
RVH-2084	f000c08f-bac8-493d-a236-5cb7b505843b	VL_0241	2006-11-03	1	2		3	1	-	6			98							3	V[497]L			Canada	ERS971380	PRJEB11776	canada_asymptomatic_transmission	Kong et al., 2019
HSL-0513	f0172c09-d24a-4dca-a3c4-3147a0a5b622	VL_0114	2006-11-20	1	2		3	122	-	6			2							3	V[497]L			Canada	ERS971253	PRJEB11776	canada_asymptomatic_transmission	Kong et al., 2019
HMR-0073	f0a03200-3aea-400e-9bf9-916b457812dd		2006-05-04	1	2		3	1	-	6			8							3	V[497]L			Canada	SRR21823165	PRJNA318370	canada_asymptomatic_transmission	Kong et al., 2019
HMR-0549	f1b5e66b-e5ab-46fc-a3f3-831d0ae52265	VL_0438	2006-12-27	1	2		3	1	-	6			98							3	V[497]L			Canada	ERS971577	PRJEB11776	canada_asymptomatic_transmission	Kong et al., 2019
HMR-0206	f47cb12b-448e-4f56-8469-9388044aff36		2006-07-13	1	2		64	1	-	6			98							3	V[497]L			Canada	SRR21823164	PRJNA318370	canada_asymptomatic_transmission	Kong et al., 2019
HMR-1033	f64bbf6b-e7f6-4582-8b60-e94e0038f149	VL_0345	2007-04-23	1	2		3	1	-	6			101							3	V[497]L			Canada	ERS971484	PRJEB11776	canada_asymptomatic_transmission	Kong et al., 2019
HMR-0250	f865de71-5661-46b8-97da-0a6accbfd40c		2006-10-06	1	2		3	1	-	6			98							3	V[497]L			Canada	SRR21823162	PRJNA318370	canada_asymptomatic_transmission	Kong et al., 2019
RVH-2047	fc00bc63-380e-45a8-ab2d-5e49bc168be1	VL_0132	2007-05-24	1	2		3	1	-	6			101							3	V[497]L			Canada	ERS971271	PRJEB11776	canada_asymptomatic_transmission	Kong et al., 2019
SUN16	594fa74f-13ca-420f-a385-3dc8fdf70e34		2013-10-10	1	2		3	1	-	6			10	T[674]I						3	V[497]L			UK	SRR6009621	PRJNA369188	cd-link	Eyre et al., 2017
SUN4	b1297db0-212b-47ba-8976-6e14e867af43		2013-09-10	1	2		3	1	-	6			10	T[674]I						3	V[497]L			UK	SRR6009440	PRJNA369188	cd-link	Eyre et al., 2017
LON14	88072c26-3f5d-471a-b917-9933c7791936		2013-02-05	1	2		3	1	-	6			10	T[674]I						3	V[497]L			UK	SRR6009304	PRJNA369188	cd-link	Eyre et al., 2017
LON48	4ffa2fb1-b165-4aae-9742-f096bf55f912		2013-04-29	1	2		3	1	-	6			10	T[674]I						3	V[497]L			UK	SRR6009715	PRJNA369188	cd-link	Eyre et al., 2017
YOR130	10e21ffa-228a-4955-a3cb-36835d5d545d		2014-06-19	1	2	27	60	1	-	6			2							2				UK	SRS2494743	PRJNA369188	cd-link	Eyre et al., 2017
LON61	364b4c86-164f-41c3-b732-cc7b89bbd584		2013-05-30	1	2	27	3	1	1	6			2							3	V[497]L			UK	SRR6008945	PRJNA369188	cd-link	Eyre et al., 2017
LIV48	48aaa56b-7c0a-4919-8de4-ed5b3922f843		2014-07-15	1	2	27	60	1	-	6			98							2				UK	SRS2494416	PRJNA369188	cd-link	Eyre et al., 2017
LIV65	64441c85-4d13-4c79-9b58-f9eb49cdd122		2014-08-11	1	2	27	60	1	-	6			98							2				UK	SRS2494079	PRJNA369188	cd-link	Eyre et al., 2017
LIV68	909a0795-943b-43f2-8be6-5c0cbaa379ac		2014-08-23	1	2	27	60	1	-	6			101							2				UK	SRS1496979	PRJNA369188	cd-link	Eyre et al., 2017
SUN215	941a21cf-dad7-4534-9205-153c7add43c9		2014-04-14	1	2	27	3	1	-	6			16	T[674]I						3	V[497]L			UK	SRS2494313	PRJNA369188	cd-link	Eyre et al., 2017
YOR159	974182c5-7694-44fe-8377-94b99a25451a		2014-06-20	1	2	27	60	1	-	6			98							2				UK	SRS2494370	PRJNA369188	cd-link	Eyre et al., 2017
BER11	9e801c22-a02a-488f-9da5-4d845406e28c		2013-07-18	1	2	27	3	1	-	6			16	T[674]I						3	V[497]L			UK	SRS2494165	PRJNA369188	cd-link	Eyre et al., 2017
YOR180	e66c2be7-f4d5-407c-95f8-21e3b70385c8		2014-08-29	1	2	27	3	1	-	6			6	A[555]T						5	V[497]L	A[778]V		UK	SRR6009867	PRJNA369188	cd-link	Eyre et al., 2017
YOR140	e691c825-a522-4b9e-8db8-ae87585dff5c		2014-07-11	1	2	27	60	1	-	6			101							2				UK	SRR6009644	PRJNA369188	cd-link	Eyre et al., 2017
YOR129	f2931556-aad4-4405-9100-360adf0fc2b1		2014-06-19	1	2	27	3	1	-	6			7	A[555]T						5	V[497]L	A[778]V		UK	SRS2493780	PRJNA369188	cd-link	Eyre et al., 2017
LIV206	fcb8c702-9b91-485c-96a5-a96f754f624a		2014-07-15	1	2	27	60	1	-	6			2							2				UK	SRR6009562	PRJNA369188	cd-link	Eyre et al., 2017
L_48/48_p1	0053cd0d-2760-4f40-ba33-b4b0189799c1		2008-01-23	1	2	27	3	1	-	6			13	T[674]I						3	V[497]L		Leeds	UK	SRR3630020	PRJNA318370	leeds_3_ribotypes
L_24/20_p1	0094d809-2007-4dce-8ad1-687618cb2c5b		2007-03-22	1	2	27	3	1	-	6			13	T[674]I						3	V[497]L		Leeds	UK	SRR3630022	PRJNA318370	leeds_3_ribotypes
L_48/16_p1	04df698f-fc04-4adf-973e-d056db68fb5d		2008-02-05	1	2	27	3	1	-	6			13	T[674]I						3	V[497]L		Leeds	UK	SRR3630031	PRJNA318370	leeds_3_ribotypes
L_01/77_p1	075df213-d6cc-4b1e-ac9f-43f0b3435414		2005-11-08	1	2	27	3	1	-	6			13	T[674]I						3	V[497]L		Leeds	UK	SRR3630036	PRJNA318370	leeds_3_ribotypes
L_41/57_p2	0832e527-c9a9-4ebc-9cbb-baa0cfda74b7		2007-11-27	1	2	27	3	1	-	6			2							3	V[497]L		Leeds	UK	SRR3631137	PRJNA318370	leeds_3_ribotypes
L_25/15_p1	0ed7bffe-8935-4365-9299-69625a6108c3		2007-03-29	1	2	27	3	1	-	6			13	T[674]I						3	V[497]L		Leeds	UK	SRR3630051	PRJNA318370	leeds_3_ribotypes
L_44/33_p1	0ff0d6c0-4f23-4eac-961e-d36467eb3989		2007-12-31	1	2	27	3	1	-	6			10	T[674]I						3	V[497]L		Leeds	UK	SRR3630057	PRJNA318370	leeds_3_ribotypes
L_47/51_p1	131fe177-2e3d-464a-b7e0-4558a8ff0587		2008-01-30	1	2	27	3	1	-	6			13	T[674]I						3	V[497]L		Leeds	UK	SRR3630067	PRJNA318370	leeds_3_ribotypes
L_32/66_p1	18032034-4791-4011-81f1-9376fdd7618c		2007-08-02	1	2	27	3	1	-	139			13	T[674]I						3	V[497]L		Leeds	UK	SRR3630076	PRJNA318370	leeds_3_ribotypes
L_54/08_p1	1cec44c0-68d3-43a4-81be-ca466e57ab04		2008-03-21	1	2	27	3	1	-	6			13	T[674]I						3	V[497]L		Leeds	UK	SRR3630089	PRJNA318370	leeds_3_ribotypes
L_23/24_p1	20a7b4fb-6c87-43e5-b451-0adebe2f46ce		2007-03-14	1	2	27	3	1	-	6			2							3	V[497]L		Leeds	UK	SRR3630096	PRJNA318370	leeds_3_ribotypes
L_32/29_p1	21b0271d-b5ad-48c3-98f4-5f6103eb43af		2007-07-26	1	2	27	3	1	-	6			13	T[674]I						3	V[497]L		Leeds	UK	SRR3630097	PRJNA318370	leeds_3_ribotypes
L_11/80_p1	26aa9a7b-4d04-4bc3-95a9-261ea5cc779e		2006-07-11	1	2	27	3	1	-	6			8							3	V[497]L		Leeds	UK	SRR3630112	PRJNA318370	leeds_3_ribotypes
L_19/13_p1	2a48d324-abe5-4b73-8994-79da93507524		2006-12-28	1	2	27	3	1	-	6			13	T[674]I						3	V[497]L		Leeds	UK	SRR3630124	PRJNA318370	leeds_3_ribotypes
L_40/74_p1	2ad278c3-dc02-493a-a22b-fdfb54c2259e		2007-11-18	1	2	27	3	1	-	6			13	T[674]I						3	V[497]L		Leeds	UK	SRR3630129	PRJNA318370	leeds_3_ribotypes
L_37/20_p1	5341b0eb-2da9-4097-89f2-6925b4a316cf		2007-10-05	1	2	27	3	1	-	6			16	T[674]I						3	V[497]L		Leeds	UK	SRR17631039	PRJNA318370	leeds_3_ribotypes
L_34/23_p1	54e96cba-0bdd-4c00-927c-8346798da3f1		2007-08-23	1	2	27	3	1	-	6			10	T[674]I						3	V[497]L		Leeds	UK	SRR3630208	PRJNA318370	leeds_3_ribotypes
L_10/06_p1	5eca2cc8-da84-4f5b-8968-826ec7040272		2006-05-26	1	2	27	3	1	-	6			16	T[674]I						3	V[497]L		Leeds	UK	SRR17631302	PRJNA318370	leeds_3_ribotypes
L_47/39_p1	60690216-004b-414e-915d-c7f1236870f0		2008-01-28	1	2	27	3	1	-	6			13	T[674]I						3	V[497]L		Leeds	UK	SRR3630237	PRJNA318370	leeds_3_ribotypes
L_117/05_p1	63ca810e-c8bf-4f0d-9b81-f4f6ca628650		2010-12-10	1	2	27	3	1	-	6			10	T[674]I						3	V[497]L		Leeds	UK	SRR3355419	PRJNA317528	leeds_3_ribotypes
L_11/55_p1	640aef53-5972-46ea-8e0f-0783f40ea313		2006-07-05	1	2	27	3	1	-	6			13	T[674]I						3	V[497]L		Leeds	UK	SRR3630250	PRJNA318370	leeds_3_ribotypes
L_18/35_p1	66c5b928-2e75-4895-af82-55bbb3afe8f3		2006-12-08	1	2	27	3	1	-	6			13	T[674]I						3	V[497]L		Leeds	UK	SRR3630259	PRJNA318370	leeds_3_ribotypes
L_37/27_p1	6d936776-1e65-4db8-898f-56a0924260fd		2007-10-10	1	2	27	3	1	-	6			13	T[674]I						3	V[497]L		Leeds	UK	SRR3630276	PRJNA318370	leeds_3_ribotypes
L_10/43_p1	6e4ba74d-854a-4535-ade8-1da043ca66a1		2007-11-17	1	2	27	3	1	-	6			10	T[674]I						3	V[497]L		Leeds	UK	SRR3630279	PRJNA318370	leeds_3_ribotypes
L_34/23_p1	71d3ea6c-c210-45d7-a092-4c1d1379a796		2007-08-23	1	2	27	3	1	-	6			13	T[674]I						3	V[497]L		Leeds	UK	SRR3630285	PRJNA318370	leeds_3_ribotypes
L_16/68_p1	753b164d-9217-4dea-8c75-c618ee16fa54		2006-10-25	1	2	27	3	1	-	6			16	T[674]I						3	V[497]L		Leeds	UK	SRR17631280	PRJNA318370	leeds_3_ribotypes
L_51/37_p1	7b023b75-4bbd-4a84-a849-89d7c1a371c2		2008-03-05	1	2	27	3	1	-	6			13	T[674]I						3	V[497]L		Leeds	UK	SRR3630344	PRJNA318370	leeds_3_ribotypes
L_97/36_p1	7fea677d-b803-4c0b-802e-7e66fe33e07e		2010-01-27	1	2	27	3	1	-	6			13	T[674]I						3	V[497]L		Leeds	UK	SRR3630356	PRJNA318370	leeds_3_ribotypes
L_50/51_p1	80a6a63c-c953-4245-be94-fba34e084662		2008-02-27	1	2	27	3	1	-	6			13	T[674]I						3	V[497]L		Leeds	UK	SRR3630357	PRJNA318370	leeds_3_ribotypes
L_45/06_p1	82173f26-a45f-4a9b-b5d7-b325ecb506fe		2008-01-07	1	2	27	3	1	-	6			13	T[674]I						3	V[497]L		Leeds	UK	SRR3630363	PRJNA318370	leeds_3_ribotypes
L_10/32_p1	858703e1-bb81-4edb-81a9-57d67339b91b		2006-06-09	1	2	27	3	1	-	6			3							3	V[497]L		Leeds	UK	SRR3630374	PRJNA318370	leeds_3_ribotypes
L_34/61_p1	88566220-4915-4510-b55d-e8c7c1c02711		2007-09-01	1	2	27	3	1	-	6			10	T[674]I						3	V[497]L		Leeds	UK	SRR3630384	PRJNA318370	leeds_3_ribotypes
L_48/05_p1	8a00a973-2b32-4e0b-8ba5-63e933e28d33		2008-01-31	1	2	27	3	1	-	6			13	T[674]I						3	V[497]L		Leeds	UK	SRR3630387	PRJNA318370	leeds_3_ribotypes
L_45/53_p1	8bca6768-84ff-4a0f-9402-fe1fea61e484		2008-01-14	1	2	27	3	1	-	6			10	T[674]I						3	V[497]L		Leeds	UK	SRR3630392	PRJNA318370	leeds_3_ribotypes
L_46/07_p1	8e82f465-18ef-4e10-a186-617dad75bbdf		2008-01-18	1	2	27	3	1	-	6			13	T[674]I						3	V[497]L		Leeds	UK	SRR3630398	PRJNA318370	leeds_3_ribotypes
L_46/49_p1	95e584b8-e804-4fa3-b658-c3eff66085d4		2008-01-19	1	2	27	3	1	-	6			10	T[674]I						3	V[497]L		Leeds	UK	SRR3630415	PRJNA318370	leeds_3_ribotypes
L_30/41_p1	ab653795-90cf-47b4-8138-93b7e9a22946		2007-06-26	1	2	27	3	1	-	6			2							3	V[497]L		Leeds	UK	SRR3630492	PRJNA318370	leeds_3_ribotypes
L_09/50_p1	ad59e58d-7582-4cc7-b58d-eed90bdeae29		2006-05-21	1	2	27	3	1	-	6			2							3	V[497]L		Leeds	UK	SRR3630544	PRJNA318370	leeds_3_ribotypes
L_83/19_p1	aef32718-a5e4-4232-a957-999461edee33		2009-06-16	1	2	27	3	1	-	6			97	T[674]I	L[543]F					3	V[497]L		Leeds	UK	SRR3630551	PRJNA318370	leeds_3_ribotypes
L_38/78_p1	c661039b-81d2-42c3-ad82-cb886e3b49c5		2007-10-28	1	2	27	3	1	-	6			13	T[674]I						3	V[497]L		Leeds	UK	SRR3630609	PRJNA318370	leeds_3_ribotypes
L_27/01_p1	c6db0b81-6616-4f93-a7a4-6ddcd95e75be		2007-05-04	1	2	27	3	1	-	6			8							3	V[497]L		Leeds	UK	SRR3630611	PRJNA318370	leeds_3_ribotypes
L_02/53_p1	c71ebd36-b43d-42ce-9918-aaa44bce80ee		2005-12-03	1	2	27	3	1	-	6			13	T[674]I						3	V[497]L		Leeds	UK	SRR3630612	PRJNA318370	leeds_3_ribotypes
L_36/32_p2	c9307df1-0ebd-45bc-8fa1-73e3df9ff6fd		2007-09-27	1	2	27	3	1	-	6			13	T[674]I						3	V[497]L		Leeds	UK	SRR3630619	PRJNA318370	leeds_3_ribotypes
L_77/21_p1	d63e34cc-0586-4f8c-9196-0c3f94d48346		2009-02-18	1	2	27	3	1	-	6			13	T[674]I						3	V[497]L		Leeds	UK	SRR3630850	PRJNA318370	leeds_3_ribotypes
L_49/62_p1	dd1eb879-203d-43a7-99a7-a7fa03754852		2008-02-20	1	2	27	3	1	-	6			13	T[674]I						3	V[497]L		Leeds	UK	SRR3630871	PRJNA318370	leeds_3_ribotypes
L_08/76_p1	dfa7e9f6-e3e2-424b-8582-7d544f047f8c		2006-05-08	1	2	27	3	1	-	6			8							3	V[497]L		Leeds	UK	SRR3630878	PRJNA318370	leeds_3_ribotypes
L_39/41_p1	e236344e-1b8a-4fdd-879c-9685fa85846d		2007-11-04	1	2	27	3	1	-	6			10	T[674]I						3	V[497]L		Leeds	UK	SRR3630881	PRJNA318370	leeds_3_ribotypes
L_34/77_p2	e5f33870-90f8-4133-8049-79c44e541785		2007-09-03	1	2	27	3	1	-	6			16	T[674]I						3	V[497]L		Leeds	UK	SRR17631195	PRJNA318370	leeds_3_ribotypes
L_34/23_p1	e6437c92-1a25-4c72-9a3e-5e6851f3799c		2007-08-23	1	2	27	3	1	-	6			10	T[674]I						3	V[497]L		Leeds	UK	SRR3630888	PRJNA318370	leeds_3_ribotypes
L_12/59_p1	ea29c559-28aa-4656-a46e-514c316e985c		2006-07-27	1	2	27	3	1	-	6			13	T[674]I						3	V[497]L		Leeds	UK	SRR3630898	PRJNA318370	leeds_3_ribotypes
L_100/63_p1	ed0d5e0c-7632-4172-acba-91ca7d131275		2010-03-19	1	2	27	3	1	-	6			13	T[674]I						3	V[497]L		Leeds	UK	SRR3630904	PRJNA318370	leeds_3_ribotypes
L_24/72_p1	f6368752-7cc2-4610-b0f2-d791eb183f52		2007-03-25	1	2	27	3	1	-	6			16	T[674]I						3	V[497]L		Leeds	UK	SRR3630932	PRJNA318370	leeds_3_ribotypes
L_14/44_p1	f68085d2-b300-435e-ac50-d6aab5ad9348		2006-09-07	1	2	27	3	1	-	6			8							3	V[497]L		Leeds	UK	SRR3630935	PRJNA318370	leeds_3_ribotypes
L_13/64_p1	f6df1c97-fac8-4b08-b6ca-0defab967201		2006-08-11	1	2	27	3	1	-	6			13	T[674]I						3	V[497]L		Leeds	UK	SRR3630937	PRJNA318370	leeds_3_ribotypes
L_10/12_p1	f70b3f5c-38ca-45cd-a5c5-00d14dbf0848		2006-06-01	1	2	27	3	1	-	6			8							3	V[497]L		Leeds	UK	SRR3630939	PRJNA318370	leeds_3_ribotypes
158/43_p1	00803bd7-770e-445d-bb7d-4caa3e732e4b		2012-07-11	1	2	27	3	1	-	6			3							3	V[497]L		Leeds	UK	SRR3631120	PRJNA318370	leeds_cdrn
158/39_p1	0de88b5f-3b55-46c4-9282-02926cdb0d2b		2012-07-02	1	2	27	3	1	-	6			3							3	V[497]L		Leeds	UK	SRR3631157	PRJNA318370	leeds_cdrn
162/59_p1	13c58e9a-b859-4342-8c3e-2c6a98325841		2012-08-24	1	2	27	3	1	-	6			3							3	V[497]L		Leeds	UK	SRR3631172	PRJNA318370	leeds_cdrn
153/33_p1	150ed47b-de85-42b3-88af-09da85c45d6b		2012-05-31	1	2	27	3	1	-	6			3							3	V[497]L		Leeds	UK	SRR3631180	PRJNA318370	leeds_cdrn
163/15_p1	16a918e8-1f51-4f7b-82e6-00b72e91e204		2012-08-31	1	2	27	3	1	-	6			3							3	V[497]L		Leeds	UK	SRR3631182	PRJNA318370	leeds_cdrn
155/81_p1	1714cfb2-1f1c-40db-a73f-25ae6da705d5		2012-06-17	1	2	27	3	1	-	6			3							3	V[497]L		Leeds	UK	SRR3631184	PRJNA318370	leeds_cdrn
L_173/23_p1	17c50a84-1676-4b6d-914d-0e825e11e93f		2011-03-26	1	2	27	3	1	-	6			2							3	V[497]L		Leeds	UK	SRR3631185	PRJNA318370	leeds_cdrn
L_173/08_p1	1d49d5d6-9b23-4110-be42-ea06b992a45a		2011-01-13	1	2	27	3	1	-	6			2							3	V[497]L		Leeds	UK	SRR3631197	PRJNA318370	leeds_cdrn
167/58_p1	1f88d5c3-39c0-4567-9e0c-302136159241		2012-10-31	1	2	27	3	1	-	6			3							3	V[497]L		Leeds	UK	SRR3631203	PRJNA318370	leeds_cdrn
153/35_p1	206d1e21-a35d-43cb-9ef9-a471af8e2b92		2011-12-22	1	2	27	3	1	-	6			3							3	V[497]L		Leeds	UK	SRR3631205	PRJNA318370	leeds_cdrn
166/50_p1	229a3066-97be-496e-b499-eec76b2a2013		2012-10-11	1	2	27	3	1	-	6			3							3	V[497]L		Leeds	UK	SRR3631211	PRJNA318370	leeds_cdrn
L_173/25_p1	364eb4a9-ac4a-40e1-bfc1-d073800184d0		2011-03-26	1	2	27	3	1	-	6			2							3	V[497]L		Leeds	UK	SRR3631249	PRJNA318370	leeds_cdrn
L_173/16_p1	3a0441d2-ce94-4716-855a-b46fc1866df0		2011-02-10	1	2	27	3	1	-	6			2							3	V[497]L		Leeds	UK	SRR3631259	PRJNA318370	leeds_cdrn
L_173/21_p1	4ca13bb9-070d-4520-8351-66ebdbeacc5d		2011-03-03	1	2	27	3	1	-	6			2							3	V[497]L		Leeds	UK	SRR3631307	PRJNA318370	leeds_cdrn
158/38_p1	53b89b8e-01cf-448b-abb5-f6d87dea1ade		2012-06-28	1	2	27	3	1	-	6			3							3	V[497]L		Leeds	UK	SRR3631322	PRJNA318370	leeds_cdrn
166/11_p1	5c5bd8e5-b746-4d1a-a374-191c0929a55b		2012-09-27	1	2	27	3	1	-	6			3							3	V[497]L		Leeds	UK	SRR3631343	PRJNA318370	leeds_cdrn
L_173/18_p1	5cf7d3fd-2ce5-45c1-8e7f-ec9eceb29f4c		2011-02-19	1	2	27	3	1	-	6			3							3	V[497]L		Leeds	UK	SRR3631345	PRJNA318370	leeds_cdrn
158/42_p1	5e6968cf-ab04-4864-9569-3f0cd0d8d531		2012-07-24	1	2	27	3	1	-	6			3							3	V[497]L		Leeds	UK	SRR3631351	PRJNA318370	leeds_cdrn
162/11_p1	5fde5bf2-bbc8-466e-90ed-1aaad1112e3e		2012-08-16	1	2	27	3	1	-	6			3							3	V[497]L		Leeds	UK	SRR3631358	PRJNA318370	leeds_cdrn
163/14_p1	666e6477-94e9-4744-b8fc-e3fe07c0df83		2012-09-03	1	2	27	3	1	21	6			16	T[674]I						3	V[497]L		Leeds	UK	SRR3631378	PRJNA318370	leeds_cdrn
L_173/15_p1	732ac0b0-2c50-44d3-a0b7-5b3dc962fc61		2011-02-02	1	2	27	3	1	-	6			2							3	V[497]L		Leeds	UK	SRR3631397	PRJNA318370	leeds_cdrn
L_173/13_p1	77130153-1720-478a-b8dd-fe82bb0f58e7		2011-01-31	1	2	27	3	1	-	6			16	T[674]I						3	V[497]L		Leeds	UK	SRR3631406	PRJNA318370	leeds_cdrn
167/59_p1	815e2223-c3cd-4482-904a-1f26f3bc0922		2012-10-29	1	2	27	3	1	-	6			3							3	V[497]L		Leeds	UK	SRR3631430	PRJNA318370	leeds_cdrn
L_173/20_p1	83d3f26f-51c7-4cd7-a28c-3f8f71419452		2011-03-26	1	2	27	3	1	-	6			3							3	V[497]L		Leeds	UK	SRR3631443	PRJNA318370	leeds_cdrn
L_173/19_p1	84465da9-d038-4951-9f01-dfdc1f19a86c		2011-03-26	1	2	27	3	1	-	6			3							3	V[497]L		Leeds	UK	SRR3631447	PRJNA318370	leeds_cdrn
153/34_p1	863887e1-2b15-4215-836e-f658df927802		2012-04-25	1	2	27	3	1	-	6			3							3	V[497]L		Leeds	UK	SRR3631469	PRJNA318370	leeds_cdrn
L_173/14_p1	877df87c-9a73-4a77-8eb5-ca90b46fdeeb		2011-02-01	1	2	27	3	1	-	6			2							3	V[497]L		Leeds	UK	SRR3631482	PRJNA318370	leeds_cdrn
L_173/12_p1	88c36d84-7830-41c1-9826-c89a08ef9fde		2011-01-29	1	2	27	3	1	-	6			3							3	V[497]L		Leeds	UK	SRR3631491	PRJNA318370	leeds_cdrn
162/61_p1	8a0a2be0-301c-47cd-9db7-436b8d5dd4b8		2012-08-26	1	2	27	3	1	-	6			3							3	V[497]L		Leeds	UK	SRR3631501	PRJNA318370	leeds_cdrn
162/4_p1	8dadf062-5363-4dbb-a482-b11f7df41367		2012-08-09	1	2	27	3	1	-	6			3							3	V[497]L		Leeds	UK	SRR3631520	PRJNA318370	leeds_cdrn
153/36_p1	912c6f7a-d006-44cd-b20e-bbfb4a173c3f		2012-04-02	1	2	27	3	1	-	6			3							3	V[497]L		Leeds	UK	SRR3631538	PRJNA318370	leeds_cdrn
L_173/11_p1	91aad43c-341f-4933-9fc4-d73748c6c7d8		2011-01-27	1	2	27	3	1	-	6			2							3	V[497]L		Leeds	UK	SRR3631541	PRJNA318370	leeds_cdrn
153/32_p1	94215920-794c-4aeb-bf8f-325e9475d74b		2012-06-07	1	2	27	3	1	-	6			3							3	V[497]L		Leeds	UK	SRR3631552	PRJNA318370	leeds_cdrn
170/42_p1	94509a49-9722-4c60-9c6e-9b81b254c53e		2012-12-18	1	2	27	3	1	-	6			2							3	V[497]L		Leeds	UK	SRR17631104	PRJNA318370	leeds_cdrn
166/13_p1	9a71ce70-4386-4683-8513-aaa1025fe347		2012-10-03	1	2	27	3	1	-	6			3							3	V[497]L		Leeds	UK	SRR3631562	PRJNA318370	leeds_cdrn
153/37_p1	9aa7e307-d797-492e-afcf-44454a82118b		2012-04-23	1	2	27	3	1	-	6			3							3	V[497]L		Leeds	UK	SRR3631563	PRJNA318370	leeds_cdrn
156/3_p1	9d4b8665-e918-4f9d-98cb-165eaea5dd74		2012-07-05	1	2	27	3	1	-	6			3							3	V[497]L		Leeds	UK	SRR3631572	PRJNA318370	leeds_cdrn
166/14_p1	9f32213c-be73-47e3-b742-c3bb8fad36a3		2012-10-03	1	2	27	3	1	-	6			3							3	V[497]L		Leeds	UK	SRR3631580	PRJNA318370	leeds_cdrn
158/41_p1	9f724a01-d158-4785-b23c-bb58c03a3e44		2012-07-19	1	2	27	3	1	-	6			3							3	V[497]L		Leeds	UK	SRR3631581	PRJNA318370	leeds_cdrn
168/45_p1	b19ad38f-5878-47b0-9bd2-a11926a29ebb		2012-11-13	1	2	27	3	1	-	6			3							3	V[497]L		Leeds	UK	SRR3631750	PRJNA318370	leeds_cdrn
L_173/17_p1	b66927cf-cf95-4306-a4ea-c974c7ebe166		2011-02-17	1	2	27	3	1	-	6			3							3	V[497]L		Leeds	UK	SRR3631776	PRJNA318370	leeds_cdrn
161/68_p1	c3c6aefb-09ef-4fda-b40e-08d7ae2e255d		2012-08-02	1	2	27	3	1	-	6			3							3	V[497]L		Leeds	UK	SRR3631812	PRJNA318370	leeds_cdrn
166/12_p1	c626bb84-2b8f-4fc4-8d1a-b7f7b5c24fd8		2012-10-01	1	2	27	3	1	-	6			3							3	V[497]L		Leeds	UK	SRR3631818	PRJNA318370	leeds_cdrn
172/40_p1	c63af671-252b-4ba8-97cc-dd1d97d753cb		2012-12-19	1	2	27	3	1	-	6			16	T[674]I						3	V[497]L		Leeds	UK	SRR3631819	PRJNA318370	leeds_cdrn
L_173/09_p1	cd65e151-6f89-49f3-b7ea-48bb4865ce85		2011-01-25	1	2	27	3	1	-	6			2							3	V[497]L		Leeds	UK	SRR3631834	PRJNA318370	leeds_cdrn
165/23_p1	d1761674-bc8d-46fc-bce6-83f7eee5e379		2012-09-17	1	2	27	3	1	-	6			3							3	V[497]L		Leeds	UK	SRR3631846	PRJNA318370	leeds_cdrn
166/51_p1	d2cbb49d-b417-4fbb-960b-b6226835877e		2012-10-15	1	2	27	3	1	-	6			3							3	V[497]L		Leeds	UK	SRR3631848	PRJNA318370	leeds_cdrn
170/45_p1	d43bb647-9105-4bfe-ae7f-6e47ad33ab91		2012-12-14	1	2	27	3	1	-	6			3							3	V[497]L		Leeds	UK	SRR3631856	PRJNA318370	leeds_cdrn
L_173/10_p1	e41f23f2-af11-433c-a0ee-8e0b20ec0a7c		2011-01-28	1	2	27	3	1	-	6			3							3	V[497]L		Leeds	UK	SRR3631889	PRJNA318370	leeds_cdrn
156/6_p1	e870e72e-0f74-483d-bd78-2fb74ee1436d		2012-01-09	1	2	27	3	1	-	6			3							3	V[497]L		Leeds	UK	SRR3631902	PRJNA318370	leeds_cdrn
164/46_p1	e96b185b-718a-4627-a978-4cd10c928e04		2012-09-05	1	2	27	3	1	-	6			3							3	V[497]L		Leeds	UK	SRR3631904	PRJNA318370	leeds_cdrn
L_173/22_p1	eb99934b-7c18-4778-82a9-2d8d8a637fcc		2011-02-27	1	2	27	3	1	-	6			2							3	V[497]L		Leeds	UK	SRR3631907	PRJNA318370	leeds_cdrn
156/5_p1	ece43e79-d3c9-45ba-8077-72260ed7fa91		2011-11-01	1	2	27	3	1	-	6			3							3	V[497]L		Leeds	UK	SRR3631911	PRJNA318370	leeds_cdrn
162/60_p1	ed31ab22-ea16-4038-b372-7cac807ded2a		2012-08-22	1	2	27	3	1	-	6			3							3	V[497]L		Leeds	UK	SRR3631913	PRJNA318370	leeds_cdrn
156/2_p1	ed43a72d-50b6-4b2b-bf8b-cb96af804df7		2011-11-23	1	2	27	3	1	-	6			3							3	V[497]L		Leeds	UK	SRR3631914	PRJNA318370	leeds_cdrn
L_173/24_p1	edee5911-d91c-47a1-8e41-9d4963f912d9		2011-03-26	1	2	27	3	1	-	6			2							3	V[497]L		Leeds	UK	SRR3631916	PRJNA318370	leeds_cdrn
158/40_p1	eef7f006-a9cd-4d38-8037-9135c856232c		2012-07-03	1	2	27	3	1	-	6			3							3	V[497]L		Leeds	UK	SRR3631918	PRJNA318370	leeds_cdrn
L_173/07_p1	f0de8095-2ca0-434b-ae95-be0b3ec50fb1		2011-01-26	1	2	27	3	1	-	6			2							3	V[497]L		Leeds	UK	SRR3631923	PRJNA318370	leeds_cdrn
156/4_p1	f55deb20-99f1-4411-8568-33d201631f9a		2012-04-28	1	2	27	3	1	-	6			3							3	V[497]L		Leeds	UK	SRR3631934	PRJNA318370	leeds_cdrn
166/49_p1	f7ffefe4-8faf-4ef0-962f-eafbd68fcde9		2012-10-09	1	2	27	3	1	-	6			3							3	V[497]L		Leeds	UK	SRR3631941	PRJNA318370	leeds_cdrn
156/1_p1	fbaeb308-00a6-47e9-a848-a9043427dd47		2012-06-12	1	2	27	3	1	-	6			3							3	V[497]L		Leeds	UK	SRR3631950	PRJNA318370	leeds_cdrn
L,13_7548376_R	9bdb0665-e623-4ae3-b327-ce57abf11729		2012-07-07	1	2	27	3	1	-	6			16	T[674]I						3	V[497]L		Leeds	UK	SRR3629618	PRJNA318370	leeds_gdh
L,13_7548536_M	d3907319-f6be-4398-ba14-100dd6d1bef7		2013-02-19	1	2	27	3	1	-	6			16	T[674]I						3	V[497]L		Leeds	UK	SRS1484727	PRJNA318370	leeds_gdh
L,13_7548013_T	3afa79e7-932f-41d8-b66d-66f68e4b853a		2012-06-19	1	2	27	3	1	-	6			2							3	V[497]L		Leeds	UK	SRR3631262	PRJNA318370	leeds_gdh
L,13_7548067_C	4c404b65-43f5-41ab-ac94-bfbb5b1fee56		2012-05-16	1	2	27	3	1	-	6			10	T[674]I						3	V[497]L		Leeds	UK	SRR3631305	PRJNA318370	leeds_gdh
L,13_7548098_Q	65fc9ba1-d6cc-4657-b3d2-3a857d2ae632		2012-06-13	1	2	27	3	1	-	6			10	T[674]I						3	V[497]L		Leeds	UK	SRR3631376	PRJNA318370	leeds_gdh
L,13_7548088_M	8651d628-ae89-4c7a-bca3-2cbe4bfb7a0e		2012-06-06	1	2	27	3	1	-	6			10	T[674]I						3	V[497]L		Leeds	UK	SRR3631471	PRJNA318370	leeds_gdh
L_MLVA_2/35_p2	0022119d-b03e-46f0-959c-ca84cae25313			1	2	27	3	1	-	6			10	T[674]I						3	V[497]L		Leeds	UK	SRR19789771	PRJNA318370	leeds_mlva_study_1
L_80/39_p1	01237016-c743-4ba0-ac19-618ca7314b2d		2009-04-24	1	2	27	3	1	-	6			13	T[674]I						3	V[497]L		Leeds	UK	SRR19789769	PRJNA318370	leeds_mlva_study_1
L_MLVA_1/67_p2	03a3854a-d73a-4633-84b7-438e1716cc96			1	2	27	3	1	-	13	R[505]K		10	T[674]I						3	V[497]L		Leeds	UK	SRR19789766	PRJNA318370	leeds_mlva_study_1
L_86/35_p1	0405548d-0f5e-442a-befa-2c90ac106af6		2009-08-24	1	2	27	3	1	-	6			10	T[674]I						3	V[497]L		Leeds	UK	SRR17631368	PRJNA318370	leeds_mlva_study_1
L_121/16_p1	04c8add7-685e-4e35-bb65-c49d6906f4ec		2011-02-02	1	2	27	3	1	-	6			10	T[674]I						3	V[497]L		Leeds	UK	SRR19789765	PRJNA318370	leeds_mlva_study_1
L_94/08_p2	0981b7fa-16df-4ac0-b9c2-08e7ca1d6b0c		2010-01-04	1	2	27	3	1	-	6			13	T[674]I						3	V[497]L		Leeds	UK	SRR19789764	PRJNA318370	leeds_mlva_study_1
L_113/22_p1	098cd231-4f2e-43c0-900c-eb5d4559e9a7		2010-10-08	1	2	27	3	1	-	6			13	T[674]I						3	V[497]L		Leeds	UK	SRS1411113	PRJNA317528	leeds_mlva_study_1
L_115/74_p1	0cf3a395-e88e-4b30-8370-ceeff0828ac7		2010-11-16	1	2	27	3	1	-	6			16	T[674]I						3	V[497]L		Leeds	UK	SRR3357621	PRJNA317528	leeds_mlva_study_1
L_90/19_p2	0d4e6f12-28ae-4137-a606-99530abe5bae		2009-11-06	1	2	27	3	1	-	6			10	T[674]I						3	V[497]L		Leeds	UK	SRR19789762	PRJNA318370	leeds_mlva_study_1
L_87/06_p1	0e2b38a9-6e65-457b-9df3-87e9bdbcb87b		2009-06-03	1	2	27	3	1	-	6			10	T[674]I						3	V[497]L		Leeds	UK	SRR19789760	PRJNA318370	leeds_mlva_study_1
L_110/31_p1	0ed3d40d-ba08-4231-b333-2462867b7051		2010-07-16	1	2	27	3	1	-	6			2							3	V[497]L		Leeds	UK	SRR19789758	PRJNA318370	leeds_mlva_study_1
L_93/55_p1	1276f8f0-d3e2-4702-8a4b-57c073880272		2009-12-31	1	2	27	3	1	-	6			10	T[674]I						3	V[497]L		Leeds	UK	SRR19789757	PRJNA318370	leeds_mlva_study_1
L_MLVA_2/28_p1	12a3816e-d98a-4aba-872d-cfd0f69dcece			1	2	27	3	1	-	6			10	T[674]I						3	V[497]L		Leeds	UK	SRR19789756	PRJNA318370	leeds_mlva_study_1
L_MLVA_1/52_p1	12cef9fd-92e4-4724-a088-bed77953e84b			1	2	27	3	1	-	6			10	T[674]I						3	V[497]L		Leeds	UK	SRR19789755	PRJNA318370	leeds_mlva_study_1
L_89/32_p1	12fade52-c2a3-4f7f-814d-ef91a41a7aea		2009-10-20	1	2	27	3	1	-	6			16	T[674]I						3	V[497]L		Leeds	UK	SRR19789754	PRJNA318370	leeds_mlva_study_1
L_120/64_p1	14764012-e52e-4378-81e7-15aa0ecbf1ce		2011-02-02	1	2	27	3	1	-	6			13	T[674]I						3	V[497]L		Leeds	UK	SRS1484899	PRJNA318370	leeds_mlva_study_1
L_MLVA_1/27_p1	149155aa-066c-466e-a665-e9bfae5e5a4e			1	2	27	3	1	-	6			10	T[674]I						3	V[497]L		Leeds	UK	SRR19789750	PRJNA318370	leeds_mlva_study_1
L_103/27_p1	15e9944b-2c63-486d-a739-656c4837e35e		2009-12-13	1	2	27	3	1	-	6			10	T[674]I						3	V[497]L		Leeds	UK	SRR19789749	PRJNA318370	leeds_mlva_study_1
L_19/27_p1	1609415e-9966-4a86-93d2-5feb6e54f21c		2007-01-03	1	2	27	3	1	-	6			11	T[674]I	A[555]T					3	V[497]L		Leeds	UK	SRR19789748	PRJNA318370	leeds_mlva_study_1
L_131/23_p1	18be6a30-7da9-430a-81d5-7a0837bb526b			1	2	27	3	1	-	6			10	T[674]I						3	V[497]L		Leeds	UK	SRR19789746	PRJNA318370	leeds_mlva_study_1
L_MLVA_2/34_p1	196f5cf7-4d0b-4fb5-bd42-54a40b884edb			1	2	27	3	1	-	6			10	T[674]I						3	V[497]L		Leeds	UK	SRR19789744	PRJNA318370	leeds_mlva_study_1
L_80/41_p1	19882d94-272e-4d22-8404-3ef44e8d6345		2009-04-22	1	2	27	3	1	-	6			10	T[674]I						3	V[497]L		Leeds	UK	SRR19789743	PRJNA318370	leeds_mlva_study_1
L_90/26_p2	1abc7e44-1a90-4e5a-9305-419d98893afd		2009-11-06	1	2	27	3	1	-	6			10	T[674]I						3	V[497]L		Leeds	UK	SRR19789741	PRJNA318370	leeds_mlva_study_1
L_78/43_p1	1c5f4779-88f5-4eed-884a-3879f1dc4032		2009-03-10	1	2	27	3	1	-	6			10	T[674]I						3	V[497]L		Leeds	UK	SRR19789737	PRJNA318370	leeds_mlva_study_1
L_MLVA_2/40_p2	1c6d4ec9-cc5d-4d70-bb69-21e12915b5e9			1	2	27	3	1	-	6			16	T[674]I						3	V[497]L		Leeds	UK	SRR19789736	PRJNA318370	leeds_mlva_study_1
L_88/23_p1	1c9317c5-41dd-437f-9ed5-7eb063d322f7		2009-09-21	1	2	27	3	1	-	6			10	T[674]I						3	V[497]L		Leeds	UK	SRR19789735	PRJNA318370	leeds_mlva_study_1
L_121/33_p1	1f1b4877-7045-4322-90f8-d2ca09f79885		2011-02-03	1	2	27	3	1	-	6			13	T[674]I						3	V[497]L		Leeds	UK	SRR19789732	PRJNA318370	leeds_mlva_study_1
L_121/15_p1	2177f348-cea7-4e22-83d7-f615ce0a24e3		2011-02-08	1	2	27	3	1	-	6			13	T[674]I						3	V[497]L		Leeds	UK	SRR19789729	PRJNA318370	leeds_mlva_study_1
L_103/29_p1	24b71ff1-1e34-4713-b434-ce4ce3ae33f7		2009-11-13	1	2	27	3	1	-	6			10	T[674]I						3	V[497]L		Leeds	UK	SRR19789728	PRJNA318370	leeds_mlva_study_1
L_125/3_p1	250ae91b-1ebb-499f-8347-5b6613d9d7dc		2011-04-06	1	2	27	3	1	8	6			10	T[674]I						3	V[497]L		Leeds	UK	SRS1411140	PRJNA317528	leeds_mlva_study_1
L_100/62_p1	257806df-286b-4661-8364-ef5b701a6b90		2010-04-27	1	2	27	3	1	-	6			10	T[674]I						3	V[497]L		Leeds	UK	SRR19789726	PRJNA318370	leeds_mlva_study_1
L_110/11_p2	258ffb8c-b875-408e-90be-a6e7b75f05e1		2010-08-04	1	2	27	3	1	-	6			13	T[674]I						3	V[497]L		Leeds	UK	SRR19789725	PRJNA318370	leeds_mlva_study_1
L_115/58_p1	28d479bd-4a8e-4829-9487-c31486b32d68		2010-11-13	1	2	27	3	1	-	6			13	T[674]I						3	V[497]L		Leeds	UK	SRS1396455	PRJNA317528	leeds_mlva_study_1
L_MLVA_2/37_p2	29c479e7-2318-44d8-a3d0-c9b0b30b1fe6			1	2	27	3	1	-	13	R[505]K		10	T[674]I						3	V[497]L		Leeds	UK	SRR19789722	PRJNA318370	leeds_mlva_study_1
L_111/21_p1	29ca9cc7-cf10-4333-8dfe-3e58dc06d1ed		2010-08-15	1	2	27	3	1	-	6			97	T[674]I	L[543]F					3	V[497]L		Leeds	UK	SRR19789721	PRJNA318370	leeds_mlva_study_1
L_89/18_p1	29cbe0ea-fa5b-4eac-90c5-a051dd9dec35		2009-09-18	1	2	27	3	1	-	6			2							3	V[497]L		Leeds	UK	SRR19789720	PRJNA318370	leeds_mlva_study_1
L_MLVA_2/4_p2	29e753b8-d611-4131-b425-f1f15d5d21f6			1	2	27	3	1	-	6			10	T[674]I						3	V[497]L		Leeds	UK	SRR19789719	PRJNA318370	leeds_mlva_study_1
L_79/12_p1	2ac48789-d89c-4444-8e16-dc8d23f575c1		2009-03-26	1	2	27	3	1	-	6			16	T[674]I						3	V[497]L		Leeds	UK	SRR17631161	PRJNA318370	leeds_mlva_study_1
L_MLVA_2/30_p1	2c68afa7-573b-4016-a456-9ebfd15f9b67			1	2	27	3	1	-	6			2							3	V[497]L		Leeds	UK	SRR19789717	PRJNA318370	leeds_mlva_study_1
L_121/78_p1	2c9e828e-9855-40d1-99b5-189bd0bbf9d1		2010-10-08	1	2	27	3	1	-	6			2							3	V[497]L		Leeds	UK	SRR19789716	PRJNA318370	leeds_mlva_study_1
L_120/64_p2	2ca3e317-c579-4bc9-8cd4-35ddcc0e0ac6		2011-02-02	1	2	27	3	1	-	6			13	T[674]I						3	V[497]L		Leeds	UK	SRS1396469	PRJNA317528	leeds_mlva_study_1
L_82/24_p2	2d4b8f4a-5107-4d76-bcfa-e3c11980362f		2009-05-29	1	2	27	3	1	-	6			10	T[674]I						3	V[497]L		Leeds	UK	SRR19789631	PRJNA318370	leeds_mlva_study_1
L_87/05_p1	2efbe9f1-0168-44bb-b8cf-6b19e7e70be3		2009-08-25	1	2	27	3	1	-	6			10	T[674]I						3	V[497]L		Leeds	UK	SRR19789630	PRJNA318370	leeds_mlva_study_1
L_112/4b_p1	2f6b3871-9e1a-4c43-9aac-60f129fc3be0		2010-09-18	1	2	27	3	1	-	6			10	T[674]I						3	V[497]L		Leeds	UK	SRR3338179	PRJNA318370	leeds_mlva_study_1
L_118/54_p1	2f91783d-c54d-4206-8f15-c92e097ab1e8		2011-01-07	1	2	27	3	1	-	6			13	T[674]I						3	V[497]L		Leeds	UK	SRR3338182	PRJNA318370	leeds_mlva_study_1
L_100/60_p1	2fb0b1cc-bc4f-41ae-87d9-a776a7e0fe78		2010-04-27	1	2	27	3	1	-	6			10	T[674]I						3	V[497]L		Leeds	UK	SRR19789629	PRJNA318370	leeds_mlva_study_1
L_121/72_p1	303255c7-c1d0-4ef0-86be-fca09876bb47		2011-02-02	1	2	27	3	1	-	6			8							3	V[497]L		Leeds	UK	SRR19789628	PRJNA318370	leeds_mlva_study_1
L_121/77_p1	30486d0b-5468-4b5d-bd2b-1b8e6accdfcb		2010-10-16	1	2	27	3	1	-	6			2							3	V[497]L		Leeds	UK	SRR19789626	PRJNA318370	leeds_mlva_study_1
L_118/53_p1	30ecfe79-8e10-41f3-9c2e-16d0386ecf70		2011-01-11	1	2	27	3	1	-	6			13	T[674]I						3	V[497]L		Leeds	UK	SRR3338189	PRJNA318370	leeds_mlva_study_1
L_97/2_p1	32bf3c48-0a05-4bba-b9c8-904253034138		2010-01-26	1	2	27	3	1	-	13	R[505]K		15	T[674]I	L[543]F					3	V[497]L		Leeds	UK	SRR19789624	PRJNA318370	leeds_mlva_study_1
L_96/24_p1	330bc645-ce97-43f8-bc7b-a1cd1c502361		2010-02-16	1	2	27	3	1	-	6			10	T[674]I						3	V[497]L		Leeds	UK	SRR19789623	PRJNA318370	leeds_mlva_study_1
L_114/61_p2	33ab1396-01f1-4e57-8e97-5a9bfdb4beba		2010-11-01	1	2	27	3	1	-	6			10	T[674]I						3	V[497]L		Leeds	UK	SRS1411149	PRJNA317528	leeds_mlva_study_1
L_96/78_p1	33c49d70-9399-4283-9210-9da9ffd01dc6		2010-01-03	1	2	27	3	1	-	13	R[505]K		15	T[674]I	L[543]F					3	V[497]L		Leeds	UK	SRR17631331	PRJNA318370	leeds_mlva_study_1
L_107/42_p1	34cdc1b1-5092-41a1-94ed-4b37a9994792		2010-07-14	1	2	27	3	1	-	6			10	T[674]I						3	V[497]L		Leeds	UK	SRR19789622	PRJNA318370	leeds_mlva_study_1
L_66/47_p1	371dc93a-f07d-4e01-8d4b-cfcf10c41a2d		2008-07-09	1	2	27	3	1	-	6			10	T[674]I						3	V[497]L		Leeds	UK	SRR19789621	PRJNA318370	leeds_mlva_study_1
L_124/45_p1	39702b74-769f-40f1-87ae-8d47fad26c73			1	2	27	3	1	-	6			10	T[674]I						3	V[497]L		Leeds	UK	SRR19789616	PRJNA318370	leeds_mlva_study_1
L_124/16_p1	3a358219-5b72-4203-a0f2-8fbd3b781adf		2011-03-26	1	2	27	3	1	-	6			10	T[674]I						3	V[497]L		Leeds	UK	SRS1396499	PRJNA317528	leeds_mlva_study_1
L_82/25_p1	3bcc2625-d3a8-429a-898b-492875000141		2009-05-24	1	2	27	3	1	-	6			10	T[674]I						3	V[497]L		Leeds	UK	SRR19789614	PRJNA318370	leeds_mlva_study_1
L_97/25_p1	3c1073e2-94dd-4215-a726-e451fc2b0f2c		2010-01-08	1	2	27	3	1	-	6			13	T[674]I						3	V[497]L		Leeds	UK	SRR19789613	PRJNA318370	leeds_mlva_study_1
L_MLVA_2/2_p1	3c5a924d-2811-4024-a6d0-e584cae0a632			1	2	27	3	1	-	6			10	T[674]I						3	V[497]L		Leeds	UK	SRR19789612	PRJNA318370	leeds_mlva_study_1
L_MLVA_1/69_p1	3de42094-d7e5-4190-b6b2-4861f90f3d03			1	2	27	3	1	-	6			13	T[674]I						3	V[497]L		Leeds	UK	SRR19789609	PRJNA318370	leeds_mlva_study_1
L_82/23_p1	3e4cc706-1025-4c92-9c73-b7cece5826a5		2009-05-29	1	2	27	3	1	-	6			10	T[674]I						3	V[497]L		Leeds	UK	SRR19789608	PRJNA318370	leeds_mlva_study_1
L_114/10_p1	3f12bf4c-3e75-457b-83a3-d33f38633f55		2010-10-26	1	2	27	3	1	-	6			13	T[674]I						3	V[497]L		Leeds	UK	SRS1396509	PRJNA317528	leeds_mlva_study_1
L_MLVA_2/24_p2	3f763026-432c-4555-8098-aad2bbbc1853			1	2	27	3	1	-	6			10	T[674]I						3	V[497]L		Leeds	UK	SRR19789607	PRJNA318370	leeds_mlva_study_1
L_MLVA_1/29_p1	3fcb2f60-58c2-4103-847f-0a56074bd428			1	2	27	3	1	-	6			10	T[674]I						3	V[497]L		Leeds	UK	SRR19789604	PRJNA318370	leeds_mlva_study_1
L_90/79_p2	3ff18ca3-714b-4eb8-81b4-b45d0bd417be		2009-11-17	1	2	27	3	1	-	6			15	T[674]I	L[543]F					3	V[497]L		Leeds	UK	SRR19789603	PRJNA318370	leeds_mlva_study_1
L_92/78_p1	40581426-c3c3-4e2b-8921-b4c2299137d5		2009-12-18	1	2	27	3	1	-	6			10	T[674]I						3	V[497]L		Leeds	UK	SRR19789601	PRJNA318370	leeds_mlva_study_1
L_122/62_p1	40f77574-f496-45a5-b731-6a8713d9f23e		2011-02-10	1	2	27	3	1	-	6			10	T[674]I						3	V[497]L		Leeds	UK	SRS1411163	PRJNA317528	leeds_mlva_study_1
L_MLVA_1/34_p1	42fe8734-b2db-449f-bb21-ea0b91a03613			1	2	27	3	1	-	6			10	T[674]I						3	V[497]L		Leeds	UK	SRR19789597	PRJNA318370	leeds_mlva_study_1
L_108/50_p1	4393b4fd-687c-4b7b-9318-62bf023e9f2b		2010-08-03	1	2	27	3	1	-	6			13	T[674]I						3	V[497]L		Leeds	UK	SRR19789596	PRJNA318370	leeds_mlva_study_1
L_94/52_p1	4864d0c6-7d6b-4ed3-a082-110402283e73		2010-01-01	1	2	27	3	1	-	6			10	T[674]I						3	V[497]L		Leeds	UK	SRR19789593	PRJNA318370	leeds_mlva_study_1
L_91/80_p1	487b9d34-56b2-4652-9ef3-ae7a281edb7f		2009-12-07	1	2	27	3	1	-	6			10	T[674]I						3	V[497]L		Leeds	UK	SRR19789592	PRJNA318370	leeds_mlva_study_1
L_121/19_p1	492b5230-1576-4d39-9f31-850eb30b6a38		2011-02-09	1	2	27	3	1	-	6			13	T[674]I						3	V[497]L		Leeds	UK	SRS1411170	PRJNA317528	leeds_mlva_study_1
L_115/58b_p1	493e7399-6508-4ef2-af88-ab7b08437601		2010-11-13	1	2	27	3	1	-	6			10	T[674]I						3	V[497]L		Leeds	UK	SRR3338517	PRJNA318370	leeds_mlva_study_1
L_78/42_p2	4a767436-b622-4c78-931b-20962399a620		2009-03-09	1	2	27	3	1	-	6			10	T[674]I						3	V[497]L		Leeds	UK	SRR19789589	PRJNA318370	leeds_mlva_study_1
L_108/48_p1	4b2ea1c4-0ba7-4795-8e7a-bb811b312a41		2010-08-03	1	2	27	3	1	-	6			10	T[674]I						3	V[497]L		Leeds	UK	SRR19789588	PRJNA318370	leeds_mlva_study_1
L_94/72_p1	4c0e24aa-466b-42c9-9d41-36eefc3b1e71		2010-01-20	1	2	27	3	1	-	6			13	T[674]I						3	V[497]L		Leeds	UK	SRR19789587	PRJNA318370	leeds_mlva_study_1
L_42/50_p1	4cf6e5ec-3509-4e92-918c-c2ad717f7dfe		2007-12-14	1	2	27	3	1	-	6			2							3	V[497]L		Leeds	UK	SRR19789585	PRJNA318370	leeds_mlva_study_1
L_82/19_p1	4d6b55e7-97a3-4376-813f-70e780bf498d		2009-05-23	1	2	27	3	1	-	6			16	T[674]I						3	V[497]L		Leeds	UK	SRR17631048	PRJNA318370	leeds_mlva_study_1
L_63/20_p1	4e51de63-5ad6-46ff-b0f1-cc0c7f863d65		2008-07-16	1	2	27	3	1	-	6			10	T[674]I						3	V[497]L		Leeds	UK	SRR19789584	PRJNA318370	leeds_mlva_study_1
L_110/30_p1	4e6b0fe9-7a3c-4c5a-a1c6-07280c05ddbc		2010-04-14	1	2	27	3	1	-	6			13	T[674]I						3	V[497]L		Leeds	UK	SRR19789583	PRJNA318370	leeds_mlva_study_1
L_90/27_p2	51d827da-481b-4367-bb88-fd44a4d49d59		2009-11-06	1	2	27	3	1	-	6			10	T[674]I						3	V[497]L		Leeds	UK	SRR19789580	PRJNA318370	leeds_mlva_study_1
L_97/12_p1	52b43c44-4511-4c83-9648-7d3a62de8c9f		2010-01-14	1	2	27	3	1	-	6			13	T[674]I						3	V[497]L		Leeds	UK	SRR19789579	PRJNA318370	leeds_mlva_study_1
L_MLVA_1/49_p1	53764ae8-4408-4f44-a465-1ffe1683476f			1	2	27	3	1	-	6			10	T[674]I						3	V[497]L		Leeds	UK	SRR19789577	PRJNA318370	leeds_mlva_study_1
L_119/65_p2	55482af5-b8fa-4745-bf33-67b9f7719875		2011-01-16	1	2	27	3	1	-	6			13	T[674]I						3	V[497]L		Leeds	UK	SRS1394877	PRJNA317528	leeds_mlva_study_1
L_79/03_p1	57155909-ea12-4bca-a861-76730054015e		2009-03-09	1	2	27	3	1	-	6			10	T[674]I						3	V[497]L		Leeds	UK	SRR19789713	PRJNA318370	leeds_mlva_study_1
L_MLVA_2/27_p2	573d4e01-cc3b-4e08-aa51-f4086ccb6d6a			1	2	27	3	1	-	6			10	T[674]I						3	V[497]L		Leeds	UK	SRR19789712	PRJNA318370	leeds_mlva_study_1
L_MLVA_1/51_p1	58966582-37e6-4dae-b21a-2e53de830526			1	2	27	3	1	-	6			16	T[674]I						3	V[497]L		Leeds	UK	SRR19789710	PRJNA318370	leeds_mlva_study_1
L_MLVA_1/80_p1	59662c45-5351-4d1f-b75c-3b986207d431			1	2	27	3	1	-	6			10	T[674]I						3	V[497]L		Leeds	UK	SRR19789709	PRJNA318370	leeds_mlva_study_1
L_121/73_p1	5a19102c-d62d-4893-8b71-27ffb0ec67f3		2011-01-16	1	2	27	3	1	-	6			2							3	V[497]L		Leeds	UK	SRR19789707	PRJNA318370	leeds_mlva_study_1
L_50/52_p1	5a610795-d1b2-471c-9a35-de5938cdd28e		2008-02-29	1	2	27	3	1	-	6			10	T[674]I						3	V[497]L		Leeds	UK	SRR19789706	PRJNA318370	leeds_mlva_study_1
L_118/73_p1	5bbf55c7-8a5d-4307-8f3e-2088a961260e		2011-01-17	1	2	27	3	1	-	6			16	T[674]I						3	V[497]L		Leeds	UK	SRR17631309	PRJNA318370	leeds_mlva_study_1
L_110/11_p1	5be2b0f9-04f7-4cd4-bf81-a0062ed67e9b		2010-08-04	1	2	27	3	1	-	6			16	T[674]I						3	V[497]L		Leeds	UK	SRR17631308	PRJNA318370	leeds_mlva_study_1
L_122/20_p1	5d1667b9-5e95-456d-9663-6cd55967a491		2011-02-23	1	2	27	3	1	-	6			13	T[674]I						3	V[497]L		Leeds	UK	SRS1394909	PRJNA317528	leeds_mlva_study_1
L_103/31_p1	5f27a83b-43b3-4eb8-9d96-831718800a1e		2010-02-10	1	2	27	3	1	-	6			16	T[674]I						3	V[497]L		Leeds	UK	SRR17631301	PRJNA318370	leeds_mlva_study_1
L_121/76_p1	5f29a316-9375-403f-96e0-27e5a0dab7e8		2010-12-16	1	2	27	3	1	-	6			8							3	V[497]L		Leeds	UK	SRR19789703	PRJNA318370	leeds_mlva_study_1
L_97/13_p1	61c78cb7-e3eb-446a-8ba0-82dd14920e5f		2010-01-23	1	2	27	3	1	-	6			13	T[674]I						3	V[497]L		Leeds	UK	SRR19789702	PRJNA318370	leeds_mlva_study_1
L_116/71_p1	621a1c23-aaa8-4251-9913-9778f1001730		2010-12-04	1	2	27	3	1	-	6			13	T[674]I						3	V[497]L		Leeds	UK	SRS1410946	PRJNA317528	leeds_mlva_study_1
L_MLVA_1/31_p1	63473583-eb5a-42c6-92c6-c72d123fb483			1	2	27	3	1	-	6			10	T[674]I						3	V[497]L		Leeds	UK	SRR19789701	PRJNA318370	leeds_mlva_study_1
L_96/81_p1	63b03ab2-6063-4d93-b80f-fd40b688a6ad		2010-01-28	1	2	27	3	1	-	13	R[505]K		15	T[674]I	L[543]F					3	V[497]L		Leeds	UK	SRR19789700	PRJNA318370	leeds_mlva_study_1
L_100/61_p1	654039dd-15f6-442b-ae85-0a5c7a3f5a87		2010-04-27	1	2	27	3	1	-	6			10	T[674]I						3	V[497]L		Leeds	UK	SRR19789699	PRJNA318370	leeds_mlva_study_1
L_110/01_p1	6545fb1d-de82-4d6f-b074-9717ee498870		2010-08-20	1	2	27	3	1	-	6			13	T[674]I						3	V[497]L		Leeds	UK	SRS1394921	PRJNA317528	leeds_mlva_study_1
L_88/63_p1	657211d5-2141-49db-b0cd-06470f308e36		2009-10-13	1	2	27	3	1	-	6			10	T[674]I						3	V[497]L		Leeds	UK	SRR19789698	PRJNA318370	leeds_mlva_study_1
L_124/48b_p1	659edf00-6041-4d38-a3d8-64e53f1d378e		2011-04-03	1	2	27	3	1	8	6			10	T[674]I						3	V[497]L		Leeds	UK	SRS1486209	PRJNA318370	leeds_mlva_study_1
L_97/1_p1	66977717-1c6f-460c-bdd1-40307edf7052		2010-01-25	1	2	27	3	1	-	13	R[505]K		15	T[674]I	L[543]F					3	V[497]L		Leeds	UK	SRR19789696	PRJNA318370	leeds_mlva_study_1
L_78/39_p1	671d5f60-af43-4c8b-b6b8-13df99dc55a6		2009-03-04	1	2	27	3	1	-	6			10	T[674]I						3	V[497]L		Leeds	UK	SRR19789695	PRJNA318370	leeds_mlva_study_1
L_100/31_p1	67eb6a1d-4e0c-420d-b33a-8398c841ffd3		2010-04-15	1	2	27	3	1	-	6			13	T[674]I						3	V[497]L		Leeds	UK	SRR19789694	PRJNA318370	leeds_mlva_study_1
L_MLVA_2/26_p2	689731dd-b563-4754-96e5-cc904f649f05			1	2	27	3	1	-	6			16	T[674]I						3	V[497]L		Leeds	UK	SRR19789692	PRJNA318370	leeds_mlva_study_1
L_MLVA_1/32_p1	6944f5e1-6e84-4747-898b-8c4c5be8074c			1	2	27	3	1	-	6			10	T[674]I						3	V[497]L		Leeds	UK	SRR19789690	PRJNA318370	leeds_mlva_study_1
L_97/11_p1	69c4a6af-8d07-417a-b2f6-3580fd72b947		2010-01-04	1	2	27	3	1	-	6			13	T[674]I						3	V[497]L		Leeds	UK	SRR19789689	PRJNA318370	leeds_mlva_study_1
L_MLVA_1/26_p2	6aaa2cf8-fbec-4570-b819-3f80596ca3fc			1	2	27	3	1	-	13	R[505]K		10	T[674]I						3	V[497]L		Leeds	UK	SRR19789546	PRJNA318370	leeds_mlva_study_1
L_131/22_p1	6aaec2ae-664f-4e50-a085-b7f98c947bbf			1	2	27	3	1	-	6			10	T[674]I						3	V[497]L		Leeds	UK	SRR19789545	PRJNA318370	leeds_mlva_study_1
L_126/12_p1	6ad9378c-9803-4c34-90ab-fee0f9eab588			1	2	27	3	1	-	6			10	T[674]I						3	V[497]L		Leeds	UK	SRR19789544	PRJNA318370	leeds_mlva_study_1
L_94/13_p2	70b80a81-2764-4be4-9fd5-7db4ae8f5393		2010-01-10	1	2	27	3	1	-	6			10	T[674]I						3	V[497]L		Leeds	UK	SRR19789541	PRJNA318370	leeds_mlva_study_1
L_78/32_p1	72133d1c-750e-40c7-b1d6-af066dca62e4		2009-01-06	1	2	27	3	1	-	6			13	T[674]I						3	V[497]L		Leeds	UK	SRR19789539	PRJNA318370	leeds_mlva_study_1
L_87/11_p1	7276d322-9a7e-4756-a2ce-1261e45dc5e7		2009-05-31	1	2	27	3	1	-	6			10	T[674]I						3	V[497]L		Leeds	UK	SRR19789538	PRJNA318370	leeds_mlva_study_1
L_108/51_p1	7367fe3a-bd97-4e78-ab99-470200a21306		2010-08-03	1	2	27	3	1	-	6			13	T[674]I						3	V[497]L		Leeds	UK	SRR19789536	PRJNA318370	leeds_mlva_study_1
L_78/40_p1	73c6626f-9588-4bb3-a2d3-ba5a7ee6ce37		2009-03-09	1	2	27	3	1	-	6			10	T[674]I						3	V[497]L		Leeds	UK	SRR19789535	PRJNA318370	leeds_mlva_study_1
L_97/4_p1	7720aa4e-9788-4b0f-bf51-446bc061a45d		2010-01-30	1	2	27	3	1	-	13	R[505]K		16	T[674]I						3	V[497]L		Leeds	UK	SRR17631277	PRJNA318370	leeds_mlva_study_1
L_MLVA_1/76_p1	77388044-f29d-465e-8ab7-cddc54e3d259			1	2	27	3	1	-	6			10	T[674]I						3	V[497]L		Leeds	UK	SRR19789532	PRJNA318370	leeds_mlva_study_1
L_111/22_p1	78a9e254-6177-465d-a8e4-5d45ebd8cf1d		2010-09-01	1	2	27	3	1	-	6			97	T[674]I	L[543]F					3	V[497]L		Leeds	UK	SRR19789531	PRJNA318370	leeds_mlva_study_1
L_78/34_p2	79baa350-d519-4288-8254-7eb4b1fc4f5b		2009-01-28	1	2	27	3	1	-	6			10	T[674]I						3	V[497]L		Leeds	UK	SRR19789530	PRJNA318370	leeds_mlva_study_1
L_MLVA_1/72_p2	79f3f65c-6f8c-401e-8a72-2c9655149ffa			1	2	27	3	1	-	6			10	T[674]I						3	V[497]L		Leeds	UK	SRR19789529	PRJNA318370	leeds_mlva_study_1
L_97/3_p1	7a5c4b97-8169-4d37-ba62-d8d8d2aad9b7		2010-01-04	1	2	27	3	1	-	13	R[505]K		97	T[674]I	L[543]F					3	V[497]L		Leeds	UK	SRR19789528	PRJNA318370	leeds_mlva_study_1
L_121/75_p1	7c8be338-9a24-4fd4-b533-b524447161a4		2010-12-24	1	2	27	3	1	-	6			8							6	V[497]L	N[537]K	Leeds	UK	SRR19789526	PRJNA318370	leeds_mlva_study_1
L_90/28_p1	7d5a45ac-abff-4ca9-b932-45ef8ba0ef5e		2009-11-06	1	2	27	3	1	-	6			10	T[674]I						3	V[497]L		Leeds	UK	SRR19789525	PRJNA318370	leeds_mlva_study_1
L_110/32_p1	7f284864-b1e2-4ddd-966c-eb4d66127f8b		2010-07-07	1	2	27	3	1	-	6			10	T[674]I						3	V[497]L		Leeds	UK	SRR19789524	PRJNA318370	leeds_mlva_study_1
L_MLVA_1/73_p1	801e675e-a01b-47ab-bc0e-f42c52bc75bf			1	2	27	3	1	-	6			10	T[674]I						3	V[497]L		Leeds	UK	SRR19789523	PRJNA318370	leeds_mlva_study_1
L_MLVA_1/46_p1	8207ac3a-d32a-4f25-95c2-7e979e53d686			1	2	27	3	1	-	6			10	T[674]I						3	V[497]L		Leeds	UK	SRR19789521	PRJNA318370	leeds_mlva_study_1
L_MLVA_1/68_p1	82bf45ac-fcb5-4ad6-9058-74cd16b4b096			1	2	27	3	1	-	6			10	T[674]I						3	V[497]L		Leeds	UK	SRR19789520	PRJNA318370	leeds_mlva_study_1
L_MLVA_2/38_p2	8389deee-d1a7-4e9a-b576-82bff0605447			1	2	27	3	1	-	13	R[505]K		10	T[674]I						3	V[497]L		Leeds	UK	SRR19789687	PRJNA318370	leeds_mlva_study_1
L_130/68_p1	8398cd5e-a646-4da2-a5ff-22a82c1a89f5			1	2	27	3	1	-	6			16	T[674]I						3	V[497]L		Leeds	UK	SRR17631422	PRJNA318370	leeds_mlva_study_1
L_MLVA_1/78_p1	841d4b08-c951-4482-8f7c-540c66a74253			1	2	27	3	1	-	6			10	T[674]I						3	V[497]L		Leeds	UK	SRR19789686	PRJNA318370	leeds_mlva_study_1
L_106/36_p1	845a7da6-f6f4-4aeb-a0d4-95167ee5d00c		2010-04-21	1	2	27	3	1	-	6			10	T[674]I						3	V[497]L		Leeds	UK	SRR19789685	PRJNA318370	leeds_mlva_study_1
L_121/79_p1	8594d475-8d94-43dc-9f72-c56661b24314		2010-09-29	1	2	27	3	1	-	6			8							3	V[497]L		Leeds	UK	SRR19789683	PRJNA318370	leeds_mlva_study_1
L_106/37_p1	86078be3-cb82-427b-95c0-a79920c0512c		2010-07-12	1	2	27	3	1	-	6			10	T[674]I						3	V[497]L		Leeds	UK	SRR19789682	PRJNA318370	leeds_mlva_study_1
L_MLVA_2/3_p2	88448fec-2be8-457a-be78-e3d81c1b7d78			1	2	27	3	1	-	6			16	T[674]I						3	V[497]L		Leeds	UK	SRR19789681	PRJNA318370	leeds_mlva_study_1
L_108/47_p1	8f4e1d22-fc1d-4b30-9609-73f2aeb61851		2010-08-03	1	2	27	3	1	-	6			13	T[674]I						3	V[497]L		Leeds	UK	SRR19789677	PRJNA318370	leeds_mlva_study_1
L_94/67_p1	90a4ad2d-32f0-49d0-a885-bc26f459cf32		2010-01-19	1	2	27	3	1	-	6			16	T[674]I						3	V[497]L		Leeds	UK	SRR17631110	PRJNA318370	leeds_mlva_study_1
L_93/20_p1	925a7d93-a416-4874-ba3f-22d012585cd8		2009-12-21	1	2	27	3	1	-	6			10	T[674]I						3	V[497]L		Leeds	UK	SRR19789676	PRJNA318370	leeds_mlva_study_1
L_MLVA_1/77_p1	93d163c9-3484-46da-9de2-24c3504b55b9			1	2	27	3	1	-	6			10	T[674]I						3	V[497]L		Leeds	UK	SRR19789675	PRJNA318370	leeds_mlva_study_1
L_MLVA_1/54_p1	93da67f0-ba60-49f4-acf2-1f87a563c45f			1	2	27	3	1	-	13	R[505]K		10	T[674]I						3	V[497]L		Leeds	UK	SRR19789674	PRJNA318370	leeds_mlva_study_1
L_128/47_p1	95ca0e1d-8de4-4f1d-889c-1d9b9c083608			1	2	27	3	1	-	6			10	T[674]I						3	V[497]L		Leeds	UK	SRR19789672	PRJNA318370	leeds_mlva_study_1
L_54/31_p1	97d59652-32ef-43c1-9dec-d0a9b65f9e4f		2008-04-10	1	2	27	3	1	-	6			13	T[674]I						3	V[497]L		Leeds	UK	SRR19789670	PRJNA318370	leeds_mlva_study_1
L_79/11_p1	98c0b7a3-d1cb-4d89-85e6-bfce389c407f		2009-03-03	1	2	27	3	1	-	6			10	T[674]I						3	V[497]L		Leeds	UK	SRR19789668	PRJNA318370	leeds_mlva_study_1
L_114/61_p1	993bfe66-f23a-46fd-b036-0186afe6622d		2010-11-01	1	2	27	3	1	-	6			13	T[674]I						3	V[497]L		Leeds	UK	SRS1485313	PRJNA318370	leeds_mlva_study_1
L_MLVA_2/25_p2	9a427f0a-8291-464c-a4e2-e07ac51cb5b2			1	2	27	3	1	-	6			10	T[674]I						3	V[497]L		Leeds	UK	SRR19789667	PRJNA318370	leeds_mlva_study_1
L_116/71b_p1	9a7b8120-a06d-4ff8-acf9-28826ac18cff		2010-12-04	1	2	27	3	1	-	6			16	T[674]I						3	V[497]L		Leeds	UK	SRR3334869	PRJNA318370	leeds_mlva_study_1
L_MLVA_1/71_p2	9ab0e66b-25ff-4e4b-8137-34e219b0498e			1	2	27	3	1	-	6			10	T[674]I						3	V[497]L		Leeds	UK	SRR19789665	PRJNA318370	leeds_mlva_study_1
L_MLVA_2/41_p2	9ac124fe-f0a1-4a8c-b8ae-28638801d60d			1	2	27	3	1	-	6			10	T[674]I						3	V[497]L		Leeds	UK	SRR19789664	PRJNA318370	leeds_mlva_study_1
L_MLVA_1/74_p2	9b2ec9be-b626-491a-9705-88f9b2e77ffb			1	2	27	3	1	-	6			16	T[674]I						3	V[497]L		Leeds	UK	SRR17631012	PRJNA318370	leeds_mlva_study_1
L_MLVA_1/53_p2	9bfd9481-b8a8-4e16-b4cf-df515616cc36			1	2	27	3	1	-	6			10	T[674]I						3	V[497]L		Leeds	UK	SRR19789662	PRJNA318370	leeds_mlva_study_1
L_98/76_p1	9cd9456b-6cab-4d82-a9b0-39e982b033ff		2010-03-21	1	2	27	3	1	-	6			10	T[674]I						3	V[497]L		Leeds	UK	SRR19789661	PRJNA318370	leeds_mlva_study_1
L_MLVA_1/75_p1	9e4d2acc-5b3f-45a5-80ab-fb23b857ef9d			1	2	27	3	1	-	6			10	T[674]I						3	V[497]L		Leeds	UK	SRR19789657	PRJNA318370	leeds_mlva_study_1
L_MLVA_2/36_p2	9f5703c7-38b4-4671-8687-e9759481cbc5			1	2	27	60	1	-	6			2							2			Leeds	UK	SRR19789656	PRJNA318370	leeds_mlva_study_1
L_46/24_p1	a00f51b7-c0e4-433d-91d7-679e6f6a1c04		2008-08-21	1	2	27	3	1	-	6			10	T[674]I						3	V[497]L		Leeds	UK	SRR19789655	PRJNA318370	leeds_mlva_study_1
L_130/66_p1	a0e4d671-8bd8-4717-b7e9-93a8535175fd			1	2	27	3	1	-	6			10	T[674]I						3	V[497]L		Leeds	UK	SRR19789654	PRJNA318370	leeds_mlva_study_1
L_92/76_p1	ade64edc-fcd0-4f58-9330-644aed174223		2009-12-18	1	2	27	3	1	-	6			10	T[674]I						3	V[497]L		Leeds	UK	SRR19789649	PRJNA318370	leeds_mlva_study_1
L_MLVA_2/31_p1	af8980a2-67ff-4b61-9ff1-580b94886de6			1	2	27	3	1	-	6			10	T[674]I						3	V[497]L		Leeds	UK	SRR19789645	PRJNA318370	leeds_mlva_study_1
L_103/32_p1	afdcf0ea-eed7-46ac-b94d-2960f2dfed4e		2009-11-27	1	2	27	3	1	-	6			8							3	V[497]L		Leeds	UK	SRR19789643	PRJNA318370	leeds_mlva_study_1
L_106/38_p1	b22349ea-2bed-4603-8c13-7c8f3040faf6		2010-07-12	1	2	27	3	1	-	6			13	T[674]I						3	V[497]L		Leeds	UK	SRR19789642	PRJNA318370	leeds_mlva_study_1
L_110/02_p1	b324080b-2411-47e3-ada3-da03c289b472		2010-07-26	1	2	27	3	1	-	6			13	T[674]I						3	V[497]L		Leeds	UK	SRR19789641	PRJNA318370	leeds_mlva_study_1
L_MLVA_1/35_p1	b4592e32-204f-4437-a48e-6f86b59622a7			1	2	27	3	1	-	13	R[505]K		10	T[674]I						3	V[497]L		Leeds	UK	SRR19789640	PRJNA318370	leeds_mlva_study_1
L_82/26_p1	b6d87552-84a7-4be0-a792-cb32dfc59912		2009-05-20	1	2	27	3	1	-	6			10	T[674]I						3	V[497]L		Leeds	UK	SRR19789639	PRJNA318370	leeds_mlva_study_1
L_105/20_p1	b914ec07-8418-47d3-8bb3-ed500d37d652		2010-06-08	1	2	27	3	1	-	6			13	T[674]I						3	V[497]L		Leeds	UK	SRR19789637	PRJNA318370	leeds_mlva_study_1
L_121/74_p1	b92194ac-1617-4504-a5c3-5ad0823886fd		2011-01-16	1	2	27	3	1	-	6			8							3	V[497]L		Leeds	UK	SRR19789636	PRJNA318370	leeds_mlva_study_1
L_MLVA_1/50_p1	bbb168dc-1da5-4c42-9672-5024bedc91b9			1	2	27	3	1	-	6			10	T[674]I						3	V[497]L		Leeds	UK	SRR19789634	PRJNA318370	leeds_mlva_study_1
L_MLVA_2/29_p1	bc23c920-01d2-4a6d-a4e3-2cfd2806ae29			1	2	27	3	1	-	6			16	T[674]I						3	V[497]L		Leeds	UK	SRR17630976	PRJNA318370	leeds_mlva_study_1
L_MLVA_2/33_p2	bd1ab643-7e14-489e-81b3-3fad9dcfe4c3			1	2	27	3	1	-	6			10	T[674]I						3	V[497]L		Leeds	UK	SRR19789633	PRJNA318370	leeds_mlva_study_1
L_MLVA_1/28_p1	bd425099-96be-43cf-b7f0-479e1a9e01a3			1	2	27	3	1	-	6			10	T[674]I						3	V[497]L		Leeds	UK	SRR19789632	PRJNA318370	leeds_mlva_study_1
L_120/28_p1	bdea8cd2-bedc-4454-a337-45c94be7af61		2011-01-28	1	2	27	3	1	-	6			16	T[674]I						3	V[497]L		Leeds	UK	SRR17631263	PRJNA318370	leeds_mlva_study_1
L_118/17_p2	bea4c961-1f4f-4752-b9d2-31efeae9aa7d		2010-11-22	1	2	27	3	1	-	6			10	T[674]I						3	V[497]L		Leeds	UK	SRS1395880	PRJNA317528	leeds_mlva_study_1
L_108/49_p1	bf403066-90bf-4dcb-8618-37e4064e30f7		2010-08-03	1	2	27	3	1	-	6			10	T[674]I						3	V[497]L		Leeds	UK	SRR19789574	PRJNA318370	leeds_mlva_study_1
L_97/26_p1	bf563f03-c104-4c4a-a52d-84ad9c52198e		2010-01-18	1	2	27	3	1	-	6			13	T[674]I						3	V[497]L		Leeds	UK	SRR19789573	PRJNA318370	leeds_mlva_study_1
L_92/77_p1	c24c666c-94a2-4575-bec4-bced61c72922		2009-12-18	1	2	27	3	1	-	6			10	T[674]I						3	V[497]L		Leeds	UK	SRR19789570	PRJNA318370	leeds_mlva_study_1
L_103/30_p1	c2f26b12-6c0e-4562-bd34-d3f87866b9a2		2009-12-06	1	2	27	3	1	-	6			13	T[674]I						3	V[497]L		Leeds	UK	SRR19789569	PRJNA318370	leeds_mlva_study_1
L_82/18_p2	c4e44106-300c-4bee-9b70-e86604a8efbd		2009-05-24	1	2	27	3	1	-	6			13	T[674]I						3	V[497]L		Leeds	UK	SRR19789568	PRJNA318370	leeds_mlva_study_1
L_118/55b_p1	ca1f772d-6c80-49ec-9361-882e5485f249		2011-01-09	1	2	27	3	1	-	6			10	T[674]I						3	V[497]L		Leeds	UK	SRR3335502	PRJNA318370	leeds_mlva_study_1
L_30/03_p1	ca9e660c-ebb2-4a29-911e-e4c3eaccabd8		2007-06-20	1	2	27	3	1	-	6			2							3	V[497]L		Leeds	UK	SRR19789560	PRJNA318370	leeds_mlva_study_1
L_78/37_p1	cbc2d4c7-8ee9-48bb-8d99-f8f3886f4e64		2009-03-03	1	2	27	3	1	-	6			10	T[674]I						3	V[497]L		Leeds	UK	SRR19789559	PRJNA318370	leeds_mlva_study_1
L_97/5_p1	cc9c4e6a-2558-475d-88d4-b4c8bc77970b		2010-02-03	1	2	27	3	1	-	13	R[505]K		15	T[674]I	L[543]F					3	V[497]L		Leeds	UK	SRR19789557	PRJNA318370	leeds_mlva_study_1
L_88/64_p1	cf17a91b-c4a9-41e0-8da1-2b2261e8779b		2009-10-13	1	2	27	3	1	-	6			10	T[674]I						3	V[497]L		Leeds	UK	SRR19789554	PRJNA318370	leeds_mlva_study_1
L_MLVA_1/33_p2	d15c6979-e6c0-499f-934d-ab234244bc05			1	2	27	3	1	-	6			10	T[674]I						3	V[497]L		Leeds	UK	SRR19789550	PRJNA318370	leeds_mlva_study_1
L_90/29_p2	d1b977ef-f4b4-43a6-a2c3-639a77fc1417		2009-11-06	1	2	27	3	1	-	6			10	T[674]I						3	V[497]L		Leeds	UK	SRR19789549	PRJNA318370	leeds_mlva_study_1
L_124/40_p1	d291832c-3161-4fd3-8277-dacfa8e699f7		2011-03-28	1	2	27	3	1	8	6			10	T[674]I						3	V[497]L		Leeds	UK	SRS1395845	PRJNA317528	leeds_mlva_study_1
L_49/24_p1	d2c45ecc-69e3-4d28-8a17-fffff22e8d0a		2008-02-15	1	2	27	3	1	-	6			2							3	V[497]L		Leeds	UK	SRR19789519	PRJNA318370	leeds_mlva_study_1
L_118/55_p1	d3f8da64-9610-43cb-a42e-0019e58a021b		2011-01-07	1	2	27	3	1	-	6			13	T[674]I						3	V[497]L		Leeds	UK	SRS1486704	PRJNA318370	leeds_mlva_study_1
L_96/80_p1	d488e8c4-158c-4359-a1c6-10f475f02870		2010-01-20	1	2	27	3	1	-	13	R[505]K		97	T[674]I	L[543]F					3	V[497]L		Leeds	UK	SRR19789517	PRJNA318370	leeds_mlva_study_1
L_96/79_p1	d4cf188f-96fa-4281-b36e-bc311d56f3ae		2010-01-27	1	2	27	3	1	-	13	R[505]K		15	T[674]I	L[543]F					3	V[497]L		Leeds	UK	SRR17631220	PRJNA318370	leeds_mlva_study_1
L_121/5_p1	d4d28a1b-94a2-42a7-a423-dde94a919433		2011-01-27	1	2	27	3	1	-	6			10	T[674]I						3	V[497]L		Leeds	UK	SRS1395842	PRJNA317528	leeds_mlva_study_1
L_82/17_p1	d705f36f-4cf6-46c8-ad7b-5ba27dd8425f		2009-05-26	1	2	27	3	1	-	6			10	T[674]I						3	V[497]L		Leeds	UK	SRR19789513	PRJNA318370	leeds_mlva_study_1
L_90/80_p2	d7a88837-da26-4645-b0ee-51464bb48a41		2009-11-17	1	2	27	3	1	-	6			15	T[674]I	L[543]F					3	V[497]L		Leeds	UK	SRR19789512	PRJNA318370	leeds_mlva_study_1
L_114/61b_p1	d8497ee2-e82b-4697-b0c4-6e2f08283e55		2010-11-01	1	2	27	3	1	-	6			13	T[674]I						3	V[497]L		Leeds	UK	SRR3335595	PRJNA318370	leeds_mlva_study_1
L_122/20b_p1	d8cd40e2-87ac-426f-871c-54fb3fcf4852		2011-02-23	1	2	27	3	1	-	6			10	T[674]I						3	V[497]L		Leeds	UK	SRR3335602	PRJNA318370	leeds_mlva_study_1
L_96/23_p1	da4912c2-1fbf-4cd8-a91f-457444de85c2		2010-02-16	1	2	27	3	1	-	6			10	T[674]I						3	V[497]L		Leeds	UK	SRR19789510	PRJNA318370	leeds_mlva_study_1
L_90/03_p1	da5ee568-d72b-486b-a577-a344ec34c2f9		2009-11-03	1	2	27	3	1	-	6			2							3	V[497]L		Leeds	UK	SRR19789509	PRJNA318370	leeds_mlva_study_1
L_125/65_p1	dabcea94-31f0-4a75-a989-274e8083b860		2011-04-20	1	2	27	3	1	-	6			10	T[674]I						3	V[497]L		Leeds	UK	SRS1395837	PRJNA317528	leeds_mlva_study_1
L_103/40_p1	db735268-5777-4e7e-a68c-a79b691f196c		2010-04-22	1	2	27	3	1	-	6			13	T[674]I						3	V[497]L		Leeds	UK	SRR3631872	PRJNA318370	leeds_mlva_study_1
L_111/68_p1	dbbea468-18bb-46cf-9408-820725666e50		2010-08-15	1	2	27	3	1	-	6			13	T[674]I						3	V[497]L		Leeds	UK	SRR3335817	PRJNA318370	leeds_mlva_study_1
L_130/67_p1	dbe7d509-5026-4ccf-81e1-43266e0a7587			1	2	27	3	1	-	6			10	T[674]I						3	V[497]L		Leeds	UK	SRR19789507	PRJNA318370	leeds_mlva_study_1
L_88/24_p1	dbfb4c01-9efc-4668-9333-8ed168ee59f5		2009-09-29	1	2	27	3	1	-	6			10	T[674]I						3	V[497]L		Leeds	UK	SRR19789506	PRJNA318370	leeds_mlva_study_1
L_82/50_p1	dc4c3844-6a29-468e-b056-edff6af9c381		2009-06-01	1	2	27	3	1	-	6			10	T[674]I						3	V[497]L		Leeds	UK	SRR19789505	PRJNA318370	leeds_mlva_study_1
L_119/65_p1	dd508835-1039-450b-8ce5-a5c2946466ad		2011-01-16	1	2	27	3	1	-	6			13	T[674]I						3	V[497]L		Leeds	UK	SRS1485714	PRJNA318370	leeds_mlva_study_1
L_93/56_p1	ddad5c91-50b7-46c7-a7dd-d2afaf5d97e1		2009-12-31	1	2	27	3	1	-	6			10	T[674]I						3	V[497]L		Leeds	UK	SRR19789503	PRJNA318370	leeds_mlva_study_1
L_121/17_p1	debb8546-4bf4-4353-a05e-ed649d2aa5ce		2011-02-07	1	2	27	3	1	-	6			10	T[674]I						3	V[497]L		Leeds	UK	SRR19789500	PRJNA318370	leeds_mlva_study_1
L_MLVA_1/70_p2	e000f8ff-6215-4e37-8809-39be3cc609fa			1	2	27	3	1	-	187			10	T[674]I						3	V[497]L		Leeds	UK	SRR19789499	PRJNA318370	leeds_mlva_study_1
L_116/40_p1	e173709a-ef8f-4f80-b00b-b85c908d71eb		2010-11-26	1	2	27	3	1	-	6			13	T[674]I						3	V[497]L		Leeds	UK	SRS1395820	PRJNA317528	leeds_mlva_study_1
L_90/02_p1	e36834b6-45f8-4bc3-b6f3-afd3c81ceccf		2009-11-03	1	2	27	3	1	-	6			8							3	V[497]L		Leeds	UK	SRR19789498	PRJNA318370	leeds_mlva_study_1
L_118/17_p1	e513b492-15bc-4933-acbb-5975cf9debf5		2010-11-22	1	2	27	3	1	-	6			13	T[674]I						3	V[497]L		Leeds	UK	SRS1485726	PRJNA318370	leeds_mlva_study_1
L_110/29_p1	e67b9af8-afa2-4a4e-a2a8-83551b19ab32		2010-03-12	1	2	27	3	1	-	6			10	T[674]I						3	V[497]L		Leeds	UK	SRR19789493	PRJNA318370	leeds_mlva_study_1
L_MLVA_2/32_p1	e9295a33-39d3-45a8-abf6-e84e8ef0356b			1	2	27	3	1	-	6			13	T[674]I						3	V[497]L		Leeds	UK	SRR19789492	PRJNA318370	leeds_mlva_study_1
L_MLVA_2/1_p2	ec02e261-68bd-4974-b4b9-726329133d09			1	2	27	3	1	-	6			10	T[674]I						3	V[497]L		Leeds	UK	SRR19789489	PRJNA318370	leeds_mlva_study_1
L_MLVA_1/30_p1	ec82242a-2087-4378-a7cd-41d0da19b6a9			1	2	27	3	1	-	6			10	T[674]I						3	V[497]L		Leeds	UK	SRR19789487	PRJNA318370	leeds_mlva_study_1
L_112/4_p1	ed079686-8f61-4f44-aeaf-6c3e596c9969		2010-09-18	1	2	27	3	1	-	6			13	T[674]I						3	V[497]L		Leeds	UK	SRS1395797	PRJNA317528	leeds_mlva_study_1
L_88/49_p1	edebe607-8c7a-4eab-a590-f67b6a59afd6		2009-10-08	1	2	27	3	1	-	6			2							3	V[497]L		Leeds	UK	SRR19789486	PRJNA318370	leeds_mlva_study_1
L_87/12_p1	ee61cacb-6d31-4f32-af4d-cb79e2f8ae14		2009-08-17	1	2	27	3	1	-	6			10	T[674]I						3	V[497]L		Leeds	UK	SRR19789485	PRJNA318370	leeds_mlva_study_1
L_88/25_p2	ee992f92-b009-44d1-b003-6dae5f79108a		2009-09-30	1	2	27	3	1	-	6			10	T[674]I						3	V[497]L		Leeds	UK	SRR19789484	PRJNA318370	leeds_mlva_study_1
L_63/16_p1	eff7cbff-787e-4ac7-bf3a-1de4befba090		2008-07-16	1	2	27	3	1	-	6			10	T[674]I						3	V[497]L		Leeds	UK	SRR19789483	PRJNA318370	leeds_mlva_study_1
L_MLVA_1/79_p2	f02e3dd9-8e34-4bc0-8b9d-983fe5e445be			1	2	27	3	1	-	6			10	T[674]I						3	V[497]L		Leeds	UK	SRR19789482	PRJNA318370	leeds_mlva_study_1
L_128/46_p1	f06e3114-8512-41ed-bf1c-4852dfa41729			1	2	27	3	1	-	6			10	T[674]I						3	V[497]L		Leeds	UK	SRR19789480	PRJNA318370	leeds_mlva_study_1
L_99/69_p1	f0894791-0eef-4386-94d0-66cc7f92cb41		2010-04-05	1	2	27	3	1	-	6			10	T[674]I						3	V[497]L		Leeds	UK	SRR19789479	PRJNA318370	leeds_mlva_study_1
L_103/28_p1	f1285404-61ee-4dd6-9d53-898e6efb844f		2009-12-06	1	2	27	3	1	-	6			13	T[674]I						3	V[497]L		Leeds	UK	SRR19789478	PRJNA318370	leeds_mlva_study_1
L_115/70_p1	f1f7bb20-728f-4d5a-8da9-56444a79c732		2010-11-17	1	2	27	3	1	-	6			13	T[674]I						3	V[497]L		Leeds	UK	SRS1395787	PRJNA317528	leeds_mlva_study_1
L_124/48_p1	f2e32b20-e4c8-4cc7-8a84-45d99927935d		2011-04-03	1	2	27	3	1	-	8			10	T[674]I						3	V[497]L		Leeds	UK	SRS1411096	PRJNA317528	leeds_mlva_study_1
L_120/64b_p1	f3f249ec-8a54-4559-8dca-90ee061a740b		2011-02-02	1	2	27	3	1	-	6			10	T[674]I						3	V[497]L		Leeds	UK	SRR3335998	PRJNA318370	leeds_mlva_study_1
L_95/75_p1	f3f88869-11cc-4723-ab4b-afdb3936903c		2010-02-10	1	2	27	3	1	-	6			13	T[674]I						3	V[497]L		Leeds	UK	SRR19789477	PRJNA318370	leeds_mlva_study_1
L_78/36_p1	f3f92ec3-0d19-473b-929d-9680f1bbe27d		2009-02-27	1	2	27	3	1	-	6			10	T[674]I						3	V[497]L		Leeds	UK	SRR19789476	PRJNA318370	leeds_mlva_study_1
L_78/41_p1	f407d606-13da-443e-baad-05c6d68a2f17		2009-03-09	1	2	27	3	1	-	6			2							3	V[497]L		Leeds	UK	SRR19789475	PRJNA318370	leeds_mlva_study_1
L_MLVA_1/48_p1	f5e9af2a-1a91-4d71-b199-8d3b1f86b370			1	2	27	3	1	-	6			13	T[674]I						3	V[497]L		Leeds	UK	SRR19789462	PRJNA318370	leeds_mlva_study_1
L_28/71_p1	f6d0d7d3-0b8e-4fd8-b20b-f52bf411d2c8		2007-06-07	1	2	27	3	1	-	6			98							3	V[497]L		Leeds	UK	SRR17631081	PRJNA318370	leeds_mlva_study_1
L_MLVA_1/25_p1	f7aa608c-a43b-418d-8358-049fa92c4366			1	2	27	3	1	-	6			10	T[674]I						3	V[497]L		Leeds	UK	SRR19789474	PRJNA318370	leeds_mlva_study_1
L_MLVA_1/47_p1	f7bf4519-f11b-4824-a48c-5e22645adb3d			1	2	27	3	1	-	13	R[505]K		10	T[674]I						3	V[497]L		Leeds	UK	SRR19789472	PRJNA318370	leeds_mlva_study_1
L_110/57_p1	f91c6c29-936a-4a51-9f09-be461bdb0ef7		2010-05-06	1	2	27	3	1	-	6			13	T[674]I						3	V[497]L		Leeds	UK	SRR19789471	PRJNA318370	leeds_mlva_study_1
L_MLVA_1/55_p2	fae9bb70-b4e8-4d71-93f4-7ab803cdc58f			1	2	27	3	1	-	6			10	T[674]I						3	V[497]L		Leeds	UK	SRR19789470	PRJNA318370	leeds_mlva_study_1
L_88/50_p2	fbeed3f8-3914-4430-99d5-23bb83fcc0c3		2009-10-08	1	2	27	3	1	-	6			2							3	V[497]L		Leeds	UK	SRR19789468	PRJNA318370	leeds_mlva_study_1
L_89/31_p1	fc410cac-9972-43b8-b9dd-67dcdcc05391		2009-10-17	1	2	27	3	1	-	6			10	T[674]I						3	V[497]L		Leeds	UK	SRR19789466	PRJNA318370	leeds_mlva_study_1
L_114/06_p1	fca60bc9-d76e-42c1-9eaa-00498240b4bf		2010-10-23	1	2	27	3	1	-	6			10	T[674]I						3	V[497]L		Leeds	UK	SRS1395767	PRJNA317528	leeds_mlva_study_1
L_MLVA_2/39_p2	fd6fbb46-2a8c-4897-8718-ea7a1e282bfa			1	2	27	3	1	-	13	R[505]K		10	T[674]I						3	V[497]L		Leeds	UK	SRR19789464	PRJNA318370	leeds_mlva_study_1
L_88/20_p1	d10a5f4b-ebc5-4ac5-adb3-8467d3d768b9		2009-09-30	1	2		3	1	-	6			16	T[674]I						3	V[497]L		Leeds	UK	SRR19789551	PRJNA318370	leeds_mlva_study_1
16_7530698	032cae85-416d-42a2-977d-c5769296343c		2016-04-28	1	2	27	3	1	-	not assigned			16	T[674]I						3	V[497]L		Leeds	UK	SRR17631370	PRJNA318370	leeds_mlva_study_2
15_792153	07330cba-bcc2-4bd0-abd7-37e468c0cd99		2015-07-13	1	2	27	60	1	8	6			98							2			Leeds	UK	SRR17631364	PRJNA318370	leeds_mlva_study_2
16_7530702	1a4bb5d7-5afa-4f81-bf82-b3400e182816		2016-06-02	1	2	27	3	1	-	not assigned			16	T[674]I						3	V[497]L		Leeds	UK	SRR17631462	PRJNA318370	leeds_mlva_study_2
15_7921456	218bda79-a55d-482f-8027-d1d12f6bcddf		2015-06-26	1	2	27	3	1	-	6			16	T[674]I						3	V[497]L		Leeds	UK	SRS5023878	PRJNA549833	leeds_mlva_study_2
15_7920774	22f05642-d5be-4891-a124-2ad11b8ee9eb		2015-03-29	1	2	27	3	1	-	6			2							3	V[497]L		Leeds	UK	SRR17631173	PRJNA318370	leeds_mlva_study_2
15_7921035	25579661-0fd8-4863-9907-3d25c0fda72b		2011-05-15	1	2	27	3	1	-	6			16	T[674]I						3	V[497]L		Leeds	UK	SRR17631169	PRJNA318370	leeds_mlva_study_2
15_7920845	44651c47-bbbe-48fc-b9bb-f1b44ecaea20		2015-01-29	1	2	27	3	1	-	6			10	T[674]I						3	V[497]L		Leeds	UK	SRR17631438	PRJNA318370	leeds_mlva_study_2
15_7921642	4516ccbb-054c-4a4e-a427-731c74c14ace		2015-07-27	1	2	27	3	1	-	6			16	T[674]I						3	V[497]L		Leeds	UK	SRR17631435	PRJNA318370	leeds_mlva_study_2
15_7920844	5845375e-3c48-476c-a515-ac277d96246f		2014-12-27	1	2	27	3	1	-	6			10	T[674]I						3	V[497]L		Leeds	UK	SRR17631317	PRJNA318370	leeds_mlva_study_2
14_792252	589ed1ac-75b0-4cd2-9c3d-6421fe96bd27		2014-08-04	1	2	27	3	1	-	6			16	T[674]I						3	V[497]L		Leeds	UK	SRR17631316	PRJNA318370	leeds_mlva_study_2
15_7920796	6dd225ca-a430-41b1-85a3-96fbaf026e25		2015-03-27	1	2	27	3	1	-	6			16	T[674]I						3	V[497]L		Leeds	UK	SRR17631126	PRJNA318370	leeds_mlva_study_2
16_7529793	6fd02939-0059-4c2d-9fa5-a8e996c4d657		2016-02-15	1	2	27	3	1	-	6			16	T[674]I						3	V[497]L		Leeds	UK	SRR17631288	PRJNA318370	leeds_mlva_study_2
14_7922519	772581c5-67eb-4ce7-a470-a4f0db711e2d		2014-08-19	1	2	27	3	1	-	6			16	T[674]I						3	V[497]L		Leeds	UK	SRR17631276	PRJNA318370	leeds_mlva_study_2
16_7529789	7d262376-61bc-4414-94a6-4e68229b2c35		2016-02-19	1	2	27	3	1	-	6			16	T[674]I						3	V[497]L		Leeds	UK	SRR17631429	PRJNA318370	leeds_mlva_study_2
15_7920797	98aef1b2-bbf6-499b-908c-07371e1b1955		2015-03-23	1	2	27	3	1	-	6			16	T[674]I						3	V[497]L		Leeds	UK	SRR17631025	PRJNA318370	leeds_mlva_study_2
15_7921455	98ba117b-94cf-44fa-b5dc-33f52b4d598e		2015-06-28	1	2	27	3	1	-	6			16	T[674]I						3	V[497]L		Leeds	UK	SRS5023904	PRJNA549833	leeds_mlva_study_2
15_7921034	99fd3d39-574b-48d3-9339-7aaa6ae57216		2015-05-15	1	2	27	3	1	-	6			10	T[674]I						3	V[497]L		Leeds	UK	SRR17631021	PRJNA318370	leeds_mlva_study_2
16_7529792	9a4f72de-2f29-4c95-bcc7-e518102a8dbb		2016-02-07	1	2	27	3	1	-	6			16	T[674]I						3	V[497]L		Leeds	UK	SRR17631015	PRJNA318370	leeds_mlva_study_2
16_7530703	a2f0e495-8c54-4815-9095-dd04a835a318		2016-05-31	1	2	27	3	1	-	6			16	T[674]I						3	V[497]L		Leeds	UK	SRR17631403	PRJNA318370	leeds_mlva_study_2
15_7920843	be02ca2f-4f98-4884-9f5e-5bf6488a24c0		2015-02-11	1	2	27	3	1	-	6			10	T[674]I						3	V[497]L		Leeds	UK	SRR17631262	PRJNA318370	leeds_mlva_study_2
15_7921641	c2ee47ec-13c0-4906-bed7-6afe7a125f17		2015-07-20	1	2	27	3	1	-	6			10	T[674]I						3	V[497]L		Leeds	UK	SRR17631253	PRJNA318370	leeds_mlva_study_2
14_7922517	c8e27a2a-e2da-4a04-9ea4-e062985e6074		2014-04-20	1	2	27	3	1	-	6			10	T[674]I						3	V[497]L		Leeds	UK	SRR17631239	PRJNA318370	leeds_mlva_study_2
15_7921529	d0dff318-770f-4888-8de0-2da48d86aaf9		2015-05-28	1	2	27	60	1	8	6			98							2			Leeds	UK	SRR17631227	PRJNA318370	leeds_mlva_study_2
15_7920846	d3800291-030b-4080-bbc4-1879279d1a39		2015-01-29	1	2	27	3	1	-	6			10	T[674]I						3	V[497]L		Leeds	UK	SRR17631223	PRJNA318370	leeds_mlva_study_2
15_7921463	d9d0854b-806e-4161-8952-708cf422c846		2015-03-22	1	2	27	3	1	-	6			16	T[674]I						3	V[497]L		Leeds	UK	SRR9596187	PRJNA318370	leeds_mlva_study_2
15_7920731	da3c9074-b675-4040-b54b-a4966ef7c4d7		2015-04-07	1	2	27	3	1	-	6			2							3	V[497]L		Leeds	UK	SRR17631213	PRJNA318370	leeds_mlva_study_2
15_7921457	dfa6ec41-3a5e-40fb-abeb-8bac03c58e02		2015-07-03	1	2	27	3	1	-	6			10	T[674]I						3	V[497]L		Leeds	UK	SRS5023789	PRJNA549833	leeds_mlva_study_2
15_7921462	e8e4ed1b-de37-476f-8adb-e4a05c172ab5		2015-06-04	1	2	27	3	1	-	6			16	T[674]I						3	V[497]L		Leeds	UK	SRS5023793	PRJNA549833	leeds_mlva_study_2
16_7530705	ed870362-00e7-48c5-8d75-b7424654ec4c		2016-06-07	1	2	27	3	1	-	6			16	T[674]I						3	V[497]L		Leeds	UK	SRR17631185	PRJNA318370	leeds_mlva_study_2
15_792146	f34248ea-8c91-42cc-999d-4401c1172b2f		2015-06-19	1	2	27	3	1	-	6			16	T[674]I						3	V[497]L		Leeds	UK	SRR17631085	PRJNA318370	leeds_mlva_study_2
1_144/76	6fa48d51-243d-43da-9b4e-0d9c11f58ea5			1	2		3	1	-	6			10	T[674]I						3	V[497]L		Leeds	UK	SRR3629544	PRJNA318370	leeds_mlva_study_2
10_178/54	60d46dfe-19b6-4d79-b57d-63fac564b069			1	2		3	1	-	6			10	T[674]I						3	V[497]L		Leeds	UK	SRR3654494	PRJNA318370	leeds_mlva_study_2
11_178/60	2c590fb3-699d-4dfa-b78a-ece22ddd8b58			1	2		3	1	-	6			10	T[674]I						3	V[497]L		Leeds	UK	SRR3629417	PRJNA318370	leeds_mlva_study_2
12_178/61	08328317-bfc2-4975-be8c-56f3175b7afd			1	2		3	1	-	6			10	T[674]I						3	V[497]L		Leeds	UK	SRR3654464	PRJNA318370	leeds_mlva_study_2
13_178/62	8aea5591-f527-4c71-8e4f-a7cc111f7e77			1	2		3	1	-	6			10	T[674]I						3	V[497]L		Leeds	UK	SRR3654507	PRJNA318370	leeds_mlva_study_2
14_178/63	0f6d1a92-8d57-4a8a-a360-2d009e0bc692			1	2		3	1	-	6			10	T[674]I						3	V[497]L		Leeds	UK	SRR3629319	PRJNA318370	leeds_mlva_study_2
15_178/64	1e5f8f92-3f78-4085-91ee-9fadbe32696c			1	2		3	1	-	6			10	T[674]I						3	V[497]L		Leeds	UK	SRR3629376	PRJNA318370	leeds_mlva_study_2
16_178/65	c4675dfd-c7a9-4738-9568-4a0bda43ca62			1	2		3	1	-	6			16	T[674]I						3	V[497]L		Leeds	UK	SRR3654532	PRJNA318370	leeds_mlva_study_2
17_182/30	177050f1-a77f-4fec-b393-201c2f04384e			1	2		3	1	-	6			16	T[674]I						3	V[497]L		Leeds	UK	SRR3654469	PRJNA318370	leeds_mlva_study_2
18_182/32	402dc077-9039-4a78-82b7-64cee79f0436			1	2		3	1	-	6			10	T[674]I						3	V[497]L		Leeds	UK	SRR3654481	PRJNA318370	leeds_mlva_study_2
19_182/33	809d2df2-8cd5-4bf6-b9ab-2f4221eaab4f			1	2		3	1	-	6			16	T[674]I						3	V[497]L		Leeds	UK	SRR3654505	PRJNA318370	leeds_mlva_study_2
2_144/79	c2ed9255-8b79-46fd-a68d-22f2824198f9			1	2		3	1	-	6			10	T[674]I						3	V[497]L		Leeds	UK	SRR3629680	PRJNA318370	leeds_mlva_study_2
20_182/56	89b5f430-48c5-44d5-b923-8d3ec8dde51b			1	2		3	1	-	6			10	T[674]I						3	V[497]L		Leeds	UK	SRR3629582	PRJNA318370	leeds_mlva_study_2
21_182/57	3b78bcbc-c195-4726-a88c-46315e99ce47			1	2		3	1	-	6			10	T[674]I						3	V[497]L		Leeds	UK	SRR3654478	PRJNA318370	leeds_mlva_study_2
22_185/40	eff6ca65-ed11-46ca-9322-7cd9609dc1fd			1	2		3	1	-	6			10	T[674]I						3	V[497]L		Leeds	UK	SRR3654546	PRJNA318370	leeds_mlva_study_2
23_185/41	e81f5471-32e1-49cc-8ed2-3e6f989c00d2			1	2		3	1	-	6			10	T[674]I						3	V[497]L		Leeds	UK	SRR3629764	PRJNA318370	leeds_mlva_study_2
24_197/47	1008449e-1173-4e5f-b401-0946fc6a4c7a			1	2		3	1	-	6			10	T[674]I						3	V[497]L		Leeds	UK	SRR3654468	PRJNA318370	leeds_mlva_study_2
25_197/48	ce0d9aa4-c8e9-4bd2-a487-7a62ae1dbfac			1	2		3	1	-	6			10	T[674]I						3	V[497]L		Leeds	UK	SRR3654536	PRJNA318370	leeds_mlva_study_2
26_197/49	fe221e17-9c42-4c09-bdc2-0a907c2db488			1	2		3	1	-	6			10	T[674]I						3	V[497]L		Leeds	UK	SRR3654552	PRJNA318370	leeds_mlva_study_2
27_212/25	17f6b237-21bb-404a-80b3-c9d42b94e55b			1	2		3	1	-	6			10	T[674]I						3	V[497]L		Leeds	UK	SRR3654470	PRJNA318370	leeds_mlva_study_2
28_212/26	1b83d1d0-0f80-4bb5-8ced-42e9f4cc47f2			1	2		3	1	-	6			10	T[674]I						3	V[497]L		Leeds	UK	SRR3654473	PRJNA318370	leeds_mlva_study_2
29_212/27	1e743d6b-f4dd-4382-940f-cfcfedde4ca5			1	2		3	1	-	6			10	T[674]I						3	V[497]L		Leeds	UK	SRR3629377	PRJNA318370	leeds_mlva_study_2
3_156/65	421a17b7-42ea-449f-9206-1a478753fc61			1	2		3	1	-	6			10	T[674]I						3	V[497]L		Leeds	UK	SRR3654485	PRJNA318370	leeds_mlva_study_2
30_212/28	bbcdf9e0-9c6d-403d-b036-a6e8be6118b7			1	2		3	1	-	6			10	T[674]I						3	V[497]L		Leeds	UK	SRR3654525	PRJNA318370	leeds_mlva_study_2
31_241/66	58fedfda-8936-47c5-9778-3ff390ac3861			1	2		3	1	-	6			10	T[674]I						3	V[497]L		Leeds	UK	SRR3629498	PRJNA318370	leeds_mlva_study_2
32_214/67	3db9ca21-fc96-4192-975a-14208397999e			1	2		3	1	-	6			10	T[674]I						3	V[497]L		Leeds	UK	SRR3654479	PRJNA318370	leeds_mlva_study_2
34_215/17	d7384035-1beb-4da9-ba17-52b37502966d			1	2		3	1	-	6			10	T[674]I						3	V[497]L		Leeds	UK	SRR3654539	PRJNA318370	leeds_mlva_study_2
35_215/18	f9356338-4057-4a01-be57-a85fc99f38c3			1	2		3	1	-	6			10	T[674]I						3	V[497]L		Leeds	UK	SRR3654549	PRJNA318370	leeds_mlva_study_2
36_215/19	bf63d459-834f-459b-a5b4-a88d93a90175			1	2		3	1	-	6			10	T[674]I						3	V[497]L		Leeds	UK	SRR3654528	PRJNA318370	leeds_mlva_study_2
4_156/66	76a6bccb-ce71-4e39-96b0-76fd3f4f99b7			1	2		3	1	-	6			10	T[674]I						3	V[497]L		Leeds	UK	SRR3654503	PRJNA318370	leeds_mlva_study_2
5_156/67	8b486ab7-d356-426f-84c1-e7ef4f28a1a7			1	2		3	1	-	6			10	T[674]I						3	V[497]L		Leeds	UK	SRR3654509	PRJNA318370	leeds_mlva_study_2
6_156/68	0fb97a1e-9c8c-450d-b31b-f677d3f3710d			1	2		3	1	-	6			16	T[674]I						3	V[497]L		Leeds	UK	SRR3654467	PRJNA318370	leeds_mlva_study_2
7_171/10	2e32ffc6-23f5-41f2-896d-f930bd202114			1	2		3	1	-	6			16	T[674]I						3	V[497]L		Leeds	UK	SRR3654475	PRJNA318370	leeds_mlva_study_2
8_171/11	58d73aeb-3adb-4bec-b163-971cb71c0913			1	2		3	1	-	6			10	T[674]I						3	V[497]L		Leeds	UK	SRR3654492	PRJNA318370	leeds_mlva_study_2
9_171/12	6554d2ee-f17b-497a-910e-8aadfec0d318			1	2		3	1	-	6			10	T[674]I						3	V[497]L		Leeds	UK	SRR3629533	PRJNA318370	leeds_mlva_study_2
37_215/20	63e90aef-dbf0-4ded-8e54-b82484133a03			1	2		3	1	-	6			10	T[674]I						3	V[497]L		Leeds	UK	SRR3654497	PRJNA318370	leeds_mlva_study_2
38_215/21	69727c8e-3071-48f8-be9d-9b206e9bc851			1	2		3	1	-	6			10	T[674]I						3	V[497]L		Leeds	UK	SRR3654499	PRJNA318370	leeds_mlva_study_2
49/28	11417734-5ae9-4da1-b560-eb6ab6e64dcb		2008-02-15	1	2	27	3	1	-	6			10	T[674]I						3	V[497]L		Leeds	UK	SRR3630060	PRJNA318370	leeds_renal_geratology
L_35/21_p1	8bf03798-11c4-45dd-8d51-1c297b100793			1	2	27	3	1	-	6			2							3	V[497]L		Leeds	UK	SRR3631511	PRJNA318370	leeds_renal_geratology
F742750	0547b19d-e8e4-4fea-8ce4-9ef3f77ae210		2015-06-02	1	2		3	1	-	13	R[505]K		2							3	V[497]L			Wales, UK	SRR13642472	PRJNA412541	north_wales	Eyre et al., 2019
F641751	06e1a2a5-3c9a-4496-b292-288ca7fa3b4d		2015-03-25	1	2		3	1	-	6			10	T[674]I						3	V[497]L			Wales, UK	SRR13642469	PRJNA412541	north_wales	Eyre et al., 2019
F641764	0b0f848e-21fe-4f05-a2dd-6d1c36119b74		2015-03-26	1	2		3	1	-	161			3							3	V[497]L			Wales, UK	SRR13642463	PRJNA412541	north_wales	Eyre et al., 2019
F843930	1e57bbe8-03e0-43fc-b6ba-37ddd794042e		2015-07-01	1	2		3	1	-	6			10	T[674]I						3	V[497]L			Wales, UK	SRR13642446	PRJNA412541	north_wales	Eyre et al., 2019
F741324	311e5f04-c39f-44fa-a730-14b479f3d433		2015-03-15	1	2		3	1	-	13	R[505]K		2							3	V[497]L			Wales, UK	SRR13642412	PRJNA412541	north_wales	Eyre et al., 2019
F843456	39495aba-2faa-4c4b-9aae-7da7945bdc2e		2015-06-08	1	2		3	1	-	6			10	T[674]I						3	V[497]L			Wales, UK	SRR13642398	PRJNA412541	north_wales	Eyre et al., 2019
F641639	456c755d-68b6-4a7e-b4b2-c9d405759f2d		2015-03-20	1	2		3	1	-	6			16	T[674]I						3	V[497]L			Wales, UK	SRR13642383	PRJNA412541	north_wales	Eyre et al., 2019
F842426	4c6a3d02-5fae-42b1-b255-c2f965416838		2015-04-21	1	2		3	1	-	6			10	T[674]I						3	V[497]L			Wales, UK	SRR13642370	PRJNA412541	north_wales	Eyre et al., 2019
F641260	4ebfb5bd-267f-46b2-80a1-58bc65bdb17e		2015-03-02	1	2		3	1	-	6			16	T[674]I						3	V[497]L			Wales, UK	SRR13642366	PRJNA412541	north_wales	Eyre et al., 2019
F741818_r	5a4a2498-4842-453b-ac32-98bef28919f6		2015-04-10	1	2		3	1	-	13	R[505]K		3							3	V[497]L			Wales, UK	SRR13642350	PRJNA412541	north_wales	Eyre et al., 2019
F741184	5dddd127-ab7c-471e-ae1c-3a56ec0c7bcd		2015-03-08	1	2		3	1	-	13	R[505]K		3							3	V[497]L			Wales, UK	SRR13642346	PRJNA412541	north_wales	Eyre et al., 2019
F740764	60124d95-5f7d-41d0-a81d-139b6cbba581		2015-02-10	1	2		3	1	-	13	R[505]K		2							3	V[497]L			Wales, UK	SRR13642343	PRJNA412541	north_wales	Eyre et al., 2019
F741481	610798e4-343b-4c79-ad92-9f8a62cf5ad6		2015-03-20	1	2		3	1	-	13	R[505]K		3							3	V[497]L			Wales, UK	SRR13642341	PRJNA412541	north_wales	Eyre et al., 2019
F743389	61afeabf-35a3-4008-ac83-5ff6e2c5af93		2015-07-05	1	2		3	1	-	13	R[505]K		3							3	V[497]L			Wales, UK	SRR13642338	PRJNA412541	north_wales	Eyre et al., 2019
F641326	804befa2-3635-449c-89ba-ea7f8d9ec028		2015-03-02	1	2		3	1	-	6			10	T[674]I						3	V[497]L			Wales, UK	SRR13642304	PRJNA412541	north_wales	Eyre et al., 2019
F742308	8ac73dde-5790-4a54-9fdc-24ba5223a183		2015-05-07	1	2		3	1	-	13	R[505]K		2							3	V[497]L			Wales, UK	SRR13642290	PRJNA412541	north_wales	Eyre et al., 2019
F741937	9925c817-0eaa-4ad8-9c95-18efce9d5e09		2015-04-14	1	2		3	1	-	13	R[505]K		3							3	V[497]L			Wales, UK	SRR13642275	PRJNA412541	north_wales	Eyre et al., 2019
F740867	ae197c3e-f470-437a-9a5f-fc4051ebedfb		2015-02-16	1	2		3	1	-	13	R[505]K		2							3	V[497]L			Wales, UK	SRR13642581	PRJNA412541	north_wales	Eyre et al., 2019
F641908	bafb2419-a6b8-43a9-bf47-42d57b4069b5		2015-04-02	1	2		3	1	-	6			16	T[674]I						3	V[497]L			Wales, UK	SRR13642563	PRJNA412541	north_wales	Eyre et al., 2019
F641950	d4aa3761-863f-487b-b66a-59aea6f34387		2015-04-06	1	2		3	1	-	6			16	T[674]I						3	V[497]L			Wales, UK	SRR13642536	PRJNA412541	north_wales	Eyre et al., 2019
F644008	d5100ec0-f1c4-4e0b-be61-b47958820104		2015-05-29	1	2		3	1	-	6			16	T[674]I						3	V[497]L			Wales, UK	SRR13642533	PRJNA412541	north_wales	Eyre et al., 2019
F644187	da9b1a61-517a-48ac-9cd8-a0d6adf0e97b		2015-06-08	1	2		3	1	-	6			10	T[674]I						3	V[497]L			Wales, UK	SRR13642525	PRJNA412541	north_wales	Eyre et al., 2019
F742811	ead83522-6476-4905-8208-4a815b4c54e8		2015-06-05	1	2		3	1	-	13	R[505]K		2							3	V[497]L			Wales, UK	SRR13642505	PRJNA412541	north_wales	Eyre et al., 2019
F642501	ebbaf74e-ef71-4ad9-8a50-97a59fca528f		2015-05-05	1	2		3	1	-	6			10	T[674]I						3	V[497]L			Wales, UK	SRR13642502	PRJNA412541	north_wales	Eyre et al., 2019
F641268	fd670ed9-dd79-4150-946c-59047c49a73c		2015-03-03	1	2		3	1	-	6			16	T[674]I						3	V[497]L			Wales, UK	SRR13642481	PRJNA412541	north_wales	Eyre et al., 2019
F842918	fff8c36b-c547-41ec-8f64-4adcc827604d		2015-05-13	1	2		3	1	-	6			10	T[674]I						3	V[497]L			Wales, UK	SRR13642350	PRJNA412541	north_wales	Eyre et al., 2019
R0104a	N/A	R0104a	2014-07-19	1			3	1	1	39	R[505]K	H[502]N	6	A[555]T						4	A[726]V		New York	USA	CP025044.1	PRJNA420067		Yin et al., 2018
HON11	N/A	HON11	2016	1	2		3	1	1	6			3							3	V[497]L			Honduras	CADCXK01/GCA_902806705.1	PRJEB31271		Guerrero-Araya et al., 2020
HON06	N/A	HON06	2016	1	2		3	1	1	6			3							3	V[497]L			Honduras	CADCXL01/GCA_902806665.1	PRJEB31271		Guerrero-Araya et al., 2020
DF11	N/A	DF11	2015	1			3	1	8	77	R[505]K		6	A[555]T						4	A[726]V			Mexico	CADCXI01/GCA_902806675.1	PRJEB31271		Guerrero-Araya et al., 2020
HON10	N/A	HON10	2016	1			3	1	1	77	R[505]K		6	A[555]T						4	A[726]V			Honduras	CADCXJ01/GCA_902806655.1	PRJEB31271		Guerrero-Araya et al., 2020
PUC47	N/A	PUC47	2011-14	1	2		3	1	29	6			2							3	V[497]L			Chile	CAADRG01/GCA_900744365.1	PRJEB31271		Guerrero-Araya et al., 2020
PUC51	N/A	PUC51	2011-2014	1	2		3	1	29	6			3							3	V[497]L			Chile	CAADRH01/GCA_900744445.1	PRJEB31271		Guerrero-Araya et al., 2020
PUC99	N/A	PUC99	2011-2014	1	2		3	1	29	6			3							3	V[497]L			Chile	CAADRK01/GCA_900744455.1	PRJEB31271		Guerrero-Araya et al., 2020
PUC347	N/A	PUC347	2011-2014	1	2		3	1	29	6			3							3	V[497]L			Chile	CAADRI01/GCA_900744495.1	PRJEB31271		Guerrero-Araya et al., 2020
PUC577	N/A	PUC577	2011-2014	1	2		3	1	-	6			3							3	V[497]L			Chile	CAADRJ01/GCA_900744565.1	PRJEB31271		Guerrero-Araya et al., 2020
Gcol.A49	N/A	Gcol.A49	2016-08-01	1	2		60	1	-	6			3							2			Bogotá	Colombia	VIMT01/GCA_007114695.1	PRJNA551724		Muñoz et al., 2019
Gcol.A51	N/A	Gcol.A51	2016-08-01	1	2		60	1	-	6			3							2			Bogotá	Colombia	VIMS01/GCA_007114705.1	PRJNA551724		Muñoz et al., 2019
Gcol.A52	N/A	Gcol.A52	2016-08-01	1	2		60	1	-	6			3							2			Bogotá	Colombia	VIMR01/GCA_007114685.1	PRJNA551724		Muñoz et al., 2019
Gcol.A67	N/A	Gcol.A67	2016-01-01	1	2		60	1	-	6			3							2			Bogotá	Colombia	VIMJ01/GCA_007114555.1	PRJNA551724		Muñoz et al., 2019
Gcol.A69	N/A	Gcol.A69	2016-01-01	1	2		60	1	-	6			3							2			Bogotá	Colombia	VIMH01/GCA_007114535.1	PRJNA551724		Muñoz et al., 2019
Gcol.A68	N/A	Gcol.A68	2016-01-01	1	2		60	1	-	6			3							2			Bogotá	Colombia	VIMI01/GCA_007114495.1	PRJNA551724		Muñoz et al., 2019
NCKUH-21	N/A	NCKUH-21	2014-01-01	1	2		60	1	-	6			3							2				Taiwan	BDSN01/GCA_002335485.1	PRJDB5562		Suzuki et al., 2017
14061807	N/A	14061807	2014-06-18	1			3	1	1	144	R[505]K		6	A[555]T						4	A[726]V		Hangzhou	China	PNER01/GCA_003625415.1	PRJNA428264		Lv et al., 2019
14042403	N/A	14042403	2014-04-24	1			3	1	4	144	R[505]K		6	A[555]T						4	A[726]V		Hangzhou	China	PNET01/GCA_003625435.1	PRJNA428264		Lv et al., 2019
CD6	N/A	CD6	2008	1	2		3	1	-	6			3							3	V[497]L		Hong Kong	China	PNES01/GCA_003625425.1	PRJNA428264		Lv et al., 2019
17-067-13322	N/A	17-067-13322	2017-03-09	1			3	1	1	39	R[505]K	H[502]N	6	A[555]T						4	A[726]V		Washington DC	USA	RQZR01/GCA_003863035.1	PRJNA504639		Jakharia et al., 2019
16-339-08888	N/A	16-339-08888	2016-12-04	1			3	1	1	39	R[505]K	H[502]N	6	A[555]T						4	A[726]V		Washington DC	USA	RQZK01/GCA_003932695.1	PRJNA504639		Jakharia et al., 2019
17-283-08672	N/A	17-283-08672	2017-10-10	1			3	1	1	39	R[505]K	H[502]N	6	A[555]T						4	A[726]V		Washington DC	USA	RRAU01/GCA_003863055.1	PRJNA504639		Jakharia et al., 2019
17-083-09678	N/A	17-083-09678	2017-02-24	1			3	1	1	77	R[505]K		6	A[555]T						4	A[726]V		Washington DC	USA	RQZS01/GCA_003863275.1	PRJNA504639		Jakharia et al., 2019
17-268-09541	N/A	17-268-09541	2017-09-25	1			3	1	1	113	R[505]K		6	A[555]T						4	A[726]V		Washington DC	USA	RRAP01/GCA_003862685.1	PRJNA504639		Jakharia et al., 2019
16-349-01063	N/A	16-349-01063	2016-12-14	1			3	1	-	113	R[505]K		6	A[555]T						4	A[726]V		Washington DC	USA	RQZO01/GCA_003863075.1	PRJNA504639		Jakharia et al., 2019
17-313-12749	N/A	17-313-12749	2017-11-12	1	2		3	1	-	114	H[502]N		3							3	V[497]L		Washington DC	USA	RRAV01/GCA_003863145.1	PRJNA504639		Jakharia et al., 2019
17-260-05232	N/A	17-260-05232	2017-09-17	1			3	1	-	39	R[505]K	H[502]N	7	A[555]T						4	A[726]V		Washington DC	USA	RRAK01/GCA_003863195.1	PRJNA504639		Jakharia et al., 2019
FD255	N/A	FD255	2016-03-04	1	2		60	48	-	6			101							2				Japan	BIVT01/GCA_004318325.1	PRJDB7714		Aoki et al., 2019
P4	N/A	P4	2012-04-01	1			3	1	4	144	R[505]K		5	A[555]T						4	A[726]V			China	SRR1735366	PRJNA271048		Jia et al. 2016
P3	N/A	P3	2012-04-01	1			3	1	4	144	R[505]K		5	A[555]T						4	A[726]V			China	SRR1735365	PRJNA271048		Jia et al. 2016
P18	N/A	P18	2014-02-01	1			3	1	4	144	R[505]K		344	A[555]T						4	A[726]V			China	SRR1735382	PRJNA271048		Jia et al., 2016
P17	N/A	P17	2014-01-01	1			3	1	4	144	R[505]K		5	A[555]T						4	A[726]V			China	SRR1735381	PRJNA271048		Jia et al. 2016
P16	N/A	P16	2013-12-01	1			3	1	4	144	R[505]K		344	A[555]T						4	A[726]V			China	SRR1735380	PRJNA271048		Jia et al., 2016
P13C	N/A	P13C	2013-10-01	1			3	1	4	144	R[505]K		344	A[555]T						4	A[726]V			China	SRR1735377	PRJNA271048		Jia et al., 2016
P13B	N/A	P13B	2013-08-01	1			3	1	4	144	R[505]K		344	A[555]T						4	A[726]V			China	SRR1735376	PRJNA271048		Jia et al., 2016
P13A	N/A	P13A	2013-08-01	1			3	1	4	144	R[505]K		344	A[555]T						4	A[726]V			China	SRR1735375	PRJNA271048		Jia et al., 2016
P7	N/A	P7	2012-07-01	1			3	1	4	144	R[505]K		344	A[555]T						4	A[726]V			China	SRR1735369	PRJNA271048		Jia et al., 2016
P6	N/A	P6	2012-05-01	1			3	1	4	144	R[505]K		5	A[555]T						4	A[726]V			China	SRR1735368	PRJNA271048		Jia et al. 2016
P5	N/A	P5	2012-05-01	1			3	1	4	144	R[505]K		344	A[555]T						4	A[726]V			China	SRR1735367	PRJNA271048		Jia et al., 2016
P2	N/A	P2	2012-04-01	1			3	1	4	144	R[505]K		5	A[555]T						4	A[726]V			China	SRR1735364	PRJNA271048		Jia et al. 2016
P1	N/A	P1	2012-03-01	1			3	1	4	144	R[505]K		6	A[555]T						4	A[726]V			China	SRR1735363	PRJNA271048		Jia et al., 2016
CD08120	N/A	CD08120	2018	1			3	1	1	113	R[505]K		6	A[555]T						4	A[726]V		University of Pittsburgh Medical Center	USA	SRR7297130	PRJNA475751		Enterobase; Frentrup et al., 2020
CD08238	N/A	CD08238	2018	1			3	1	1	39	R[505]K	H[502]N	5	A[555]T						4	A[726]V		University of Pittsburgh Medical Center	USA	SRR10727979	PRJNA475751		Enterobase; Frentrup et al., 2020
CD08233	N/A	CD08233	2018	1	2		60	1	-	6			2							2			University of Pittsburgh Medical Center	USA	SRR10728034	PRJNA475751		Enterobase; Frentrup et al., 2020
CD08230	N/A	CD08230	2018	1	2		3	1	-	6			2							3	V[497]L		University of Pittsburgh Medical Center	USA	SRR10728068	PRJNA475751		Enterobase; Frentrup et al., 2020
CD08229	N/A	CD08229	2018	1	2		3	1	-	6			2							3	V[497]L		University of Pittsburgh Medical Center	USA	SRR10728079	PRJNA475751		Enterobase; Frentrup et al., 2020
CD08317	N/A	CD08317	2018	1			3	1	1	39	R[505]K	H[502]N	5	A[555]T						4	A[726]V		University of Pittsburgh Medical Center	USA	SRR10728248	PRJNA475751		Enterobase; Frentrup et al., 2020
CD08291	N/A	CD08291	2018	1	2		60	1	-	6			2							2			University of Pittsburgh Medical Center	USA	SRR10727809	PRJNA475751		Enterobase; Frentrup et al., 2020
CD08290	N/A	CD08290	2018	1	2		60	1	-	6			2							2			University of Pittsburgh Medical Center	USA	SRR10727810	PRJNA475751		Enterobase; Frentrup et al., 2020
CD08263	N/A	CD08263	2018	1			3	1	1	39			5	A[555]T						4	A[726]V		University of Pittsburgh Medical Center	USA	SRR10727838	PRJNA475751		Enterobase; Frentrup et al., 2020
CD08260	N/A	CD08260	2018	1			3	1	1	113			5	A[555]T						4	A[726]V		University of Pittsburgh Medical Center	USA	SRR10727841	PRJNA475751		Enterobase; Frentrup et al., 2020
CD08259	N/A	CD08259	2018	1	2		3	1	-	6			2							3	V[497]L		University of Pittsburgh Medical Center	USA	SRR10727842	PRJNA475751		Enterobase; Frentrup et al., 2020
CD08258	N/A	CD08258	2018	1	2		3	1	-	6			2							3	V[497]L		University of Pittsburgh Medical Center	USA	SRR10727843	PRJNA475751		Enterobase; Frentrup et al., 2020
CD08254	N/A	CD08254	2018	1	2		3	1	-	6			2							3	V[497]L		University of Pittsburgh Medical Center	USA	SRR10727848	PRJNA475751		Enterobase; Frentrup et al., 2020
CD08250	N/A	CD08250	2018	1	2		3	1	-	6			2							3	V[497]L		University of Pittsburgh Medical Center	USA	SRR10727868	PRJNA475751		Enterobase; Frentrup et al., 2020
CD08249	N/A	CD08249	2018	1	2		3	1	-	6			2							3	V[497]L		University of Pittsburgh Medical Center	USA	SRR10727879	PRJNA475751		Enterobase; Frentrup et al., 2020
181-Greece-outbreak-033	N/A	033	2019	1	2	181	3	1	-	39	R[505]K	H[502]N	360	K[595]N	T[740]N	V[625]I	T[679]A	Q[623}H	D[655]E	100	V[497]L	A[778]V		Greece	ERS4357538	PRJEB36956		Kachrimanidou et al., 2020
181-Greece-outbreak-034	N/A	034	2019	1	2	181	3	1	-	39	R[505]K	H[502]N	360	K[595]N	T[740]N	V[625]I	T[679]A	Q[623}H	D[655]E	100	V[497]L	A[778]V		Greece	ERS4357539	PRJEB36956		Kachrimanidou et al., 2020
181-Greece-outbreak-035	N/A	035	2019	1	2	181	3	1	-	39	R[505]K	H[502]N	360	K[595]N	T[740]N	V[625]I	T[679]A	Q[623}H	D[655]E	100	V[497]L	A[778]V		Greece	ERS4357540	PRJEB36956		Kachrimanidou et al., 2020
181-Greece-outbreak-036	N/A	036	2019	1	2	181	3	1	-	39	R[505]K	H[502]N	360	K[595]N	T[740]N	V[625]I	T[679]A	Q[623}H	D[655]E	100	V[497]L	A[778]V		Greece	ERS4357541	PRJEB36956		Kachrimanidou et al., 2020
181-Greece-outbreak-037	N/A	037	2019	1	2	181	3	1	-	39	R[505]K	H[502]N	360	K[595]N	T[740]N	V[625]I	T[679]A	Q[623}H	D[655]E	100	V[497]L	A[778]V		Greece	ERS4357542	PRJEB36956		Kachrimanidou et al., 2020
181-Greece-outbreak-038	N/A	038	2019	1	2	181	3	1	-	39	R[505]K	H[502]N	360	K[595]N	T[740]N	V[625]I	T[679]A	Q[623}H	D[655]E	100	V[497]L	A[778]V		Greece	ERS4357543	PRJEB36956		Kachrimanidou et al., 2020
181-Greece-outbreak-039	N/A	039	2019	1	2	181	3	1	-	39	R[505]K	H[502]N	360	K[595]N	T[740]N	V[625]I	T[679]A	Q[623}H	D[655]E	100	V[497]L	A[778]V		Greece	ERS4357544	PRJEB36956		Kachrimanidou et al., 2020
181-Greece-outbreak-040	N/A	040	2019	1	2	181	3	1	-	39	R[505]K	H[502]N	360	K[595]N	T[740]N	V[625]I	T[679]A	Q[623}H	D[655]E	100	V[497]L	A[778]V		Greece	ERS4357545	PRJEB36956		Kachrimanidou et al., 2020
181-Greece-outbreak-041	N/A	041	2019	1	2	181	3	1	-	39	R[505]K	H[502]N	360	K[595]N	T[740]N	V[625]I	T[679]A	Q[623}H	D[655]E	100	V[497]L	A[778]V		Greece	ERS4357546	PRJEB36956		Kachrimanidou et al., 2020
181-ref1	N/A	181ref1		1	2	181	3	1	-	39	R[505]K	H[502]N	360	K[595]N	T[740]N	V[625]I	T[679]A	Q[623}H	D[655]E	100	V[497]L	A[778]V		Romania	ERS4357555	PRJEB36956		Kachrimanidou et al., 2020
181-ref2	N/A	181ref2		1	2	181	3	1	-	39	R[505]K	H[502]N	360	K[595]N	T[740]N	V[625]I	T[679]A	Q[623}H	D[655]E	100	V[497]L	A[778]V		Romania	ERS4357556	PRJEB36956		Kachrimanidou et al., 2020
181-Greece-outbreak-044	N/A	044	2019	1	2	181	3	1	-	39	R[505]K	H[502]N	360	K[595]N	T[740]N	V[625]I	T[679]A	Q[623}H	D[655]E	100	V[497]L	A[778]V		Greece	ERS4357547	PRJEB36956		Kachrimanidou et al., 2020
181-Greece-outbreak-045	N/A	045	2019	1	2	181	3	1	-	39	R[505]K	H[502]N	360	K[595]N	T[740]N	V[625]I	T[679]A	Q[623}H	D[655]E	100	V[497]L	A[778]V		Greece	ERS4357548	PRJEB36956		Kachrimanidou et al., 2020
181-Greece-outbreak-046	N/A	046	2019	1	2	181	3	1	-	39	R[505]K	H[502]N	360	K[595]N	T[740]N	V[625]I	T[679]A	Q[623}H	D[655]E	100	V[497]L	A[778]V		Greece	ERS4357549	PRJEB36956		Kachrimanidou et al., 2020
181-Greece-outbreak-047	N/A	047	2019	1	2	181	3	1	-	39	R[505]K	H[502]N	360	K[595]N	T[740]N	V[625]I	T[679]A	Q[623}H	D[655]E	100	V[497]L	A[778]V		Greece	ERS4357550	PRJEB36956		Kachrimanidou et al., 2020
181-Greece-outbreak-048	N/A	048	2019	1	2	181	3	1	-	39	R[505]K	H[502]N	360	K[595]N	T[740]N	V[625]I	T[679]A	Q[623}H	D[655]E	100	V[497]L	A[778]V		Greece	ERS4357551	PRJEB36956		Kachrimanidou et al., 2020
181-Greece-outbreak-049	N/A	049	2019	1	2	181	3	1	-	39	R[505]K	H[502]N	360	K[595]N	T[740]N	V[625]I	T[679]A	Q[623}H	D[655]E	100	V[497]L	A[778]V		Greece	ERS4357552	PRJEB36956		Kachrimanidou et al., 2020
GSK180_S15	N/A	GSK180_S15	2005-06-01	1	2	181	3	1	4	39	R[505]K	H[502]N	360	K[595]N	T[740]N	V[625]I	T[679]A	Q[623}H	D[655]E	100	V[497]L	A[778]V		Romania	SRS7743540	PRJNA679767		Boekhoud et al., 2021
GSK190	N/A	GSK190	2001-06-01	1	2	181	3	1	-	39	R[505]K	H[502]N	360	K[595]N	T[740]N	V[625]I	T[679]A	Q[623}H	D[655]E	100	V[497]L	A[778]V		Romania	SRS7743542	PRJNA679767		Boekhoud et al., 2021
GSK113	N/A	GSK113	2005-06-01	1	2	181	3	1	-	39	R[505]K	H[502]N	360	K[595]N	T[740]N	V[625]I	T[679]A	Q[623}H	D[655]E	100	V[497]L	A[778]V		Romania	SRS7743515	PRJNA679767		Boekhoud et al., 2021
GSK110	N/A	GSK110	2003-06-01	1	2	181	3	1	-	39	R[505]K	H[502]N	360	K[595]N	T[740]N	V[625]I	T[679]A	Q[623}H	D[655]E	100	V[497]L	A[778]V		Romania	SRS7743514	PRJNA679767		Boekhoud et al., 2021
GSK114	N/A	GSK114	2003-01-12	1	2	198	3	1	-	13	R[505]K		3							3	V[497]L			Poland	SRS7743526	PRJNA679767		Boekhoud et al., 2021
GSK258	N/A	GSK258	2001-02-01	1	2	176	3	1	8	13	R[505]K		361	P[491]L	T[674]I					6	V[497]L	N[537]K		Slovakia	SRS7743520	PRJNA679767		Boekhoud et al., 2021

## Sheet: Sheet 2
id	guid	isolate_name	Collection Date	ST	clade	PCR-Ribotype	gyrA	gyrB	ermB	rpoB	aa	aa	aa	PBP1	aa	aa	aa	aa	PBP3	aa	aa	aa	aa	aa	City/County/State/Hospital	country	sra_id or Assembly ID	Bioproject	Collection	Reference
C00011040	13a50cd9-8859-4fb6-8bae-e0ebfecf2d6d	OPT_2297	2007-05-07	17	1		6	15	-	2				63					99							USA	ERS352317	PRJEB4638	Optimer Fidaxomicin trial - human clinical isolate	Dingle et al., 2017
C00020452	c1bc213b-da96-43c8-9dc3-549c9637bf9c	OPT_1887	2008-04-16	17	1		32	15	3	2				64			T[740]N		100	V[497]L	A[778]V					USA	SRR3334005	PRJNA304087	Optimer Fidaxomicin trial - human clinical isolate	Dingle et al., 2017
C00020677	b61e0982-7951-43d5-8da3-5a0156afe401	OPT_2444	2008-06-12	17	1		32	15	-	78	R[505]K			65	I[550]L	K[595]N	T[740]N		100	V[497]L	A[778]V					Italy	SRR3333780	PRJNA304087	Optimer Fidaxomicin trial - human clinical isolate	Dingle et al., 2017
C00020734	b766cdd0-c147-47c3-b610-b614e0227350	OPT_2500	2009-04-23	17	1		32	15	-	78	R[505]K			65	I[550]L	K[595]N	T[740]N		100	V[497]L	A[778]V					Italy	SRR3333787	PRJNA304087	Optimer Fidaxomicin trial - human clinical isolate	Dingle et al., 2017
C00020735	c75286de-91b0-49d5-9088-394fb82251a1	OPT_2501	2009-05-06	17	1		32	15	-	78	R[505]K			65	I[550]L	K[595]N	T[740]N		100	V[497]L	A[778]V					Italy	SRR3334023	PRJNA304087	Optimer Fidaxomicin trial - human clinical isolate	Dingle et al., 2017
C00020506	efcc9f9f-7f19-4cde-a718-980bddf1cead	OPT_2254	2009-06-10	17	1		32	15	-	78	R[505]K			65	I[550]L	K[595]N	T[740]N		100	V[497]L	A[778]V					Italy	SRR3334231	PRJNA304087	Optimer Fidaxomicin trial - human clinical isolate	Dingle et al., 2017
C00020773	1f2cf3a6-8396-4ef8-a93e-8778ab3c9e2a	OPT_2538	2009-06-24	17	1		32	15	-	78	R[505]K			65	I[550]L	K[595]N	T[740]N		100	V[497]L	A[778]V					Italy	SRR3340193	PRJNA304087	Optimer Fidaxomicin trial - human clinical isolate	Dingle et al., 2017
C00028644	db58b552-baf4-4bb2-8b32-0fb23e0a312d	OPT_2549	2009-08-04	17	1		32	15	-	78	R[505]K			65	I[550]L	K[595]N	T[740]N		100	V[497]L	A[778]V					Italy	SRR3334118	PRJNA304087	Optimer Fidaxomicin trial - human clinical isolate	Dingle et al., 2017
C00020801	24342683-7f05-4258-b39b-bbbdd682c0c8	OPT_2565	2009-08-10	17	1		32	15	-	78	R[505]K			65	I[550]L	K[595]N	T[740]N		100	V[497]L	A[778]V					Italy	SRR3340215	PRJNA304087	Optimer Fidaxomicin trial - human clinical isolate	Dingle et al., 2017
C00020813	5fe122e3-de32-4564-b4be-389b04d7357f	OPT_2577	2009-09-23	17	1		32	15	-	78	R[505]K			65	I[550]L	K[595]N	T[740]N		100	V[497]L	A[778]V					France	SRR3333034	PRJNA304087	Optimer Fidaxomicin trial - human clinical isolate	Dingle et al., 2017
C00020873	2a4c3c47-f42d-4073-97ad-f06e481c1e70	OPT_2636	2009-02-26	17	1		32	15	-	106	R[505]K		S[498]T	65	I[550]L	K[595]N	T[740]N		100	V[497]L	A[778]V					Italy	SRR3340240	PRJNA304087	Optimer Fidaxomicin trial - human clinical isolate	Dingle et al., 2017
C00020766	d83e832d-d69d-4b2a-a6db-aca42c6e7d39	OPT_2532	2009-05-15	17	1		32	15	-	107	R[505]K	H[502]N		65	I[550]L	K[595]N	T[740]N		100	V[497]L	A[778]V					Italy	SRR3334104	PRJNA304087	Optimer Fidaxomicin trial - human clinical isolate	Dingle et al., 2017
C00020746	20fedc47-6f7a-4507-9171-dbe7b3a96ad5	OPT_2512	2009-09-11	17	1		32	15	-	107	R[505]K	H[502]N		65	I[550]L	K[595]N	T[740]N		100	V[497]L	A[778]V					Italy	SRR3340202	PRJNA304087	Optimer Fidaxomicin trial - human clinical isolate	Dingle et al., 2017
C00020692	a4323c5e-4310-4fe3-8f5a-3e7bacd39f3f	OPT_2458	2008-07-18	17	1		32	15	-	106	R[505]K		S[498]T	65	I[550]L	K[595]N	T[740]N		100	V[497]L	A[778]V					Italy	SRR3333676	PRJNA304087	Optimer Fidaxomicin trial - human clinical isolate	Dingle et al., 2017
C00020881	6f605927-014f-4e5d-a3a0-52bc247812b6	OPT_2644	2008-07-23	17	1		32	15	-	106	R[505]K		S[498]T	65	I[550]L	K[595]N	T[740]N		100	V[497]L	A[778]V					Italy	SRR3333337	PRJNA304087	Optimer Fidaxomicin trial - human clinical isolate	Dingle et al., 2017
C00015783	61c1bed8-84db-4d0f-ac94-31b40930f98c	ECDC-018	N/A	17	1		6	15	-	2				63					99								SRS662153	PRJNA248340	Leeds PCR-Ribotype Reference Collection
C00002818	102fdedc-b036-4d7e-97f8-a1fa2d1cec30	Oxf1982-p1	2009-07-02	17	1		33	15	-	2				63					99							UK	ERS150155	PRJEB3093	Oxfordshire human clinical (EIA positive)	Dingle et al., 2017
C00000501	34b87d16-3c0d-42a6-9035-ee6bf7d10961	Oxf1262	2008-05-02	17	1		6	15	-	2				63					99							UK	ERS346585	PRJEB4556	Oxfordshire human clinical (EIA positive)	Dingle et al., 2017
C00020133	a8ab0ac5-509c-4807-bd47-3b8326135c2c	3761-p1	2013-01-04	17	1		6	15	-	2				63					99							UK	SRR3335157	PRJNA304087	Oxfordshire human clinical (EIA positive)	Dingle et al., 2017
C00007859	60f50329-53dd-4966-82ed-5c94e97629b2	3041-p1	2011-07-18	17	1		6	15	-	2				63					99							UK	SRR3338718	PRJNA304087	Oxfordshire human clinical (EIA positive)	Dingle et al., 2017
C00006364	224f58c9-c361-4481-826a-173eaf622d70	1938-p1	2009-06-04	17	1		6	15	-	2				63					99							UK	ERS347159	PRJEB4556	Oxfordshire human clinical (EIA positive)	Dingle et al., 2017
C00009949	5957d1e8-354c-4675-8750-5fb943eb783e	668b-p2	2007-09-12	17	1		6	15	-	2				63					99							UK	ERS347380	PRJEB4556	Oxfordshire human clinical (EIA positive)	Dingle et al., 2017
C00000102	9967d088-8629-40b4-82ec-afae1c43156d	Oxf1184	2008-04-10	17	1		6	15	-	2				67					99							UK	ERS149815	PRJEB3093	Oxfordshire human clinical (EIA positive)	Dingle et al., 2017
C00020394	51eaf5ee-c158-43b7-afae-3e2d09e803f2	3814-p1	2013-01-31	17	1		6	15	-	2				63					99							UK	SRR3338583	PRJNA304087	Oxfordshire human clinical (EIA negative)	Dingle et al., 2017
C00000502	a675dd51-9b95-42ce-95eb-81c958090c91	Oxf1388	2008-07-10	17	1		6	15	-	2				63					99							UK	ERS149879	PRJEB3093	Oxfordshire human clinical (EIA positive)	Dingle et al., 2017
C00013894	641a6267-8d48-4e7b-95b7-90eab1de99c6	3467-p1	2012-06-14	17	1		6	15	-	2				63					99							UK	SRR3338740	PRJNA304087	Oxfordshire human clinical (EIA positive)	Dingle et al., 2017
C00008966	ddf8b3c8-2702-44c8-aedc-544e8275b64e	2739-p2	2010-09-23	17	1		6	15	-	2				63					99							UK	ERS347369	PRJEB4556	Oxfordshire human clinical (EIA positive)	Dingle et al., 2017
C00009843	62466d85-ad6d-49cd-9d50-574f2d5ea8c4	TN220-p1	2011-09-04	17	1		6	15	-	2				63					99							UK	SRR3338730	PRJNA304087	Oxfordshire human clinical (EIA negative)	Dingle et al., 2017
C00002721	bfa90748-8da4-4ddd-beb9-7b91356599c4	Oxf572-p1	2007-08-12	17	1		6	15	-	2				63					99							UK	ERS150071	PRJEB3093	Oxfordshire human clinical (EIA positive)	Dingle et al., 2017
C00000503	8f68e016-4e95-47fe-a80f-e58e211ccb14	Oxf728	2007-10-08	17	1		32	15	-	2				65	I[550]L	K[595]N	T[740]N		100	V[497]L	A[778]V					UK	ERS149880	PRJEB3093	Oxfordshire human clinical (EIA positive)	Dingle et al., 2017
C00000218	18dfc6a3-ebb5-4253-b765-176c686ef47e	Oxf868	2007-12-03	17	1		6	15	-	2				67					99							UK	ERS149863	PRJEB3093	Oxfordshire human clinical (EIA positive)	Dingle et al., 2017
C00011248	ab914eac-3bbb-4ed5-9cfd-17de9b41d2e5	TN129-p1	2011-06-03	17	1		6	15	-	2				63					99							UK	SRR3335180	PRJNA304087	Oxfordshire human clinical (EIA negative)	Dingle et al., 2017
C00002881	0138d6be-e912-4c46-b1ef-878a5759bcd4	Oxf2617-p1	2010-06-14	17	1		6	15	-	2				63					99							UK	ERS150208	PRJEB3093	Oxfordshire human clinical (EIA positive)	Dingle et al., 2017
C00000143	023d1cf0-41a7-4109-9fd3-c076e36070b5	Oxf1192e	2008-04-14	17	1		6	15	-	2				63					99							UK	ERS139375	PRJEB3010	Oxfordshire human clinical (EIA positive)	Dingle et al., 2017
C00015499	0667370d-8a08-42a7-ba21-2c62f74a1149	3642-p1	2012-10-01	17	1		6	15	-	2				63					99							UK	SRR3337597	PRJNA304087	Oxfordshire human clinical (EIA positive)	Dingle et al., 2017
C00008127	34a16482-3275-47d2-b838-05cf0e48b83d	2777-p1	2010-10-24	17	1		6	15	-	131				63					99							UK	ERS347269	PRJEB4556	Oxfordshire human clinical (EIA positive)	Dingle et al., 2017
C00000123	089929cc-8d62-4764-bc4d-95a045377f23	Oxf1591-2	2008-11-09	17	1		33	15	-	2				67					99							UK	SRR3337610	PRJNA304087	Oxfordshire human clinical (EIA positive)	Dingle et al., 2017
C00000113	4c7c4ea3-5fb1-4e5f-959c-76ec41b1357b	Oxf1613	2008-11-17	17	1		33	15	-	2				67					99							UK	SRR3338537	PRJNA304087	Oxfordshire human clinical (EIA positive)	Dingle et al., 2017
C00002820	bf56f0fc-e76f-4956-87cf-4cad76d76efe	Oxf2013a-p1	2009-07-16	17	1		33	15	-	2				63					99							UK	ERS150157	PRJEB3093	Oxfordshire human clinical (EIA positive)	Dingle et al., 2017
C00020127	21cc6dad-77b2-434d-b732-bac0c9170f77	3754-p1	2012-12-03	17	1		32	15	8	106	R[505]K		S[498]T	65	I[550]L	K[595]N	T[740]N		100	V[497]L	A[778]V					UK	SRR3338095	PRJNA304087	Oxfordshire human clinical (EIA positive)	Dingle et al., 2017
C00009712	83cc0bb3-b10a-429a-ad5b-dcca6dfdc118	TN72-p1	2011-02-28	17	1		6	15	-	2				63					99							UK	SRR3339300	PRJNA304087	Oxfordshire human clinical (EIA negative)	Dingle et al., 2017
C00000498	60720a76-b5d6-4dd9-91e0-72e212069f8c	Oxf1963	2009-06-16	17	1		33	15	-	2				63					99							UK	ERS346583	PRJEB4556	Oxfordshire human clinical (EIA positive)	Dingle et al., 2017
C00000500	f20d31c3-6a25-434e-afce-bc9a512a10c1	Oxf1155	2008-03-25	17	1		6	15	-	2				63					99							UK	ERS346584	PRJEB4556	Oxfordshire human clinical (EIA positive)	Dingle et al., 2017
C00008260	8a0ace63-d96f-4b2c-b507-c8529131244c	2747-p1	2010-09-27	17	1		6	15	-	2				63					99							UK	ERS347298	PRJEB4556	Oxfordshire human clinical (EIA positive)	Dingle et al., 2017
C00000504	6662f671-752d-4d0d-acc0-38b494982c7a	Oxf1896	2009-05-05	17	1		33	15	-	2				63					99							UK	ERS149881	PRJEB3093	Oxfordshire human clinical (EIA positive)	Dingle et al., 2017
C00000107	4e2e6321-4d0a-414f-b641-d1d0005cf0ec	Oxf663a-1	2007-09-11	17	1		6	15	-	2				67					99							UK	SRR3338552	PRJNA304087	Oxfordshire human clinical (EIA positive)	Dingle et al., 2017
C00001635	7151899f-53fc-4e77-a6f4-84cf716fa92e	Oxf665	2007-09-12	17	1		6	15	-	2				63					99							UK	ERS150021	PRJEB3093	Oxfordshire human clinical (EIA positive)	Dingle et al., 2017
C00009860	d2ef3c8d-05ca-423f-8949-ccc62beaab7b	3153-p1	2011-11-22	17	1		6	15	-	2				63					99							UK	SRR3335559	PRJNA304087	Oxfordshire human clinical (EIA positive)	Dingle et al., 2017
C00000473	3e547db4-3532-4892-b19c-292ffbd23e18	Oxf79	2006-11-01	17	1		6	15	-	2				63					99							UK	SRR3338276	PRJNA304087	Oxfordshire human clinical (EIA positive)	Dingle et al., 2017
C00010672	610e2a1a-fa25-446c-be85-834e92f40ad4	L-112-65-p1	2010-10-04	17	1		6	15	-	2				63					99							UK	SRR3338719	PRJNA304087	Leeds human clinical	Dingle et al., 2017
C00010684	d1c5d84b-0d7e-42a5-b739-d89b98f40e6f	L-114-20-p1	2010-10-21	17	1		6	15	-	2				63					99							UK	SRR3335551	PRJNA304087	Leeds human clinical	Dingle et al., 2017
C00010744	fde11873-a019-4712-b03a-037294a75334	L-120-29-p1	2011-01-28	17	1		6	15	-	2				63					99							UK	SRR3336090	PRJNA304087	Leeds human clinical	Dingle et al., 2017
C00012219	c4071b41-1028-4653-bcbb-0f448f7a14db	L-L-12-7901254-p1	2010-08-04	17	1		6	15	-	2				63					99							UK	SRR3335454	PRJNA304087	Leeds human clinical	Dingle et al., 2017
C00012663	d903938a-ce41-4029-85fd-124ca5548d1a	L-L-12-7901617-p1	2012-05-11	17	1		6	15	-	2				63					99							UK	SRR3335607	PRJNA304087	Leeds human clinical	Dingle et al., 2017
C00012116	88412f5e-4c46-4dab-8cd1-173616ca847e	L-L-12-7901468-p1	2011-09-05	17	1		6	15	-	2				63					99							UK	SRR3339329	PRJNA304087	Leeds human clinical	Dingle et al., 2017
C00011831	99d69675-19a6-4e22-b126-7c0b971352b0	L-10-21-p1	2011-01-29	17	1		6	15	-	2				63					99							UK	SRR3334866	PRJNA304087	Leeds human clinical	Dingle et al., 2017
C00025149	c289b7a4-1c44-477b-80cb-84e720507a64	I00019153	2012-05-11	17	1		6	15	-	2				63					99							UK	SRR3335444	PRJNA304087	Leeds human clinical	Dingle et al., 2017
C00025252	ef91860b-dfc0-44d0-b2ea-66cda46f9283	I00019254	2012-08-04	17	1		33	15	-	2				63					99							UK	SRR3335965	PRJNA304087	Leeds human clinical	Dingle et al., 2017
C00025246	eed63e3a-cc59-4354-a606-00256883ca91	I00019248	2012-09-08	17	1		6	15	-	2				63					99							UK	SRR3335958	PRJNA304087	Leeds human clinical	Dingle et al., 2017
C00025286	d773dc0f-a86c-44b7-a8ac-30f603b2f653	I00019286	2012-09-15	17	1		6	15	-	2				63					99							UK	SRR3335584	PRJNA304087	Leeds human clinical	Dingle et al., 2017
C00025140	8deffba0-73f3-4f2c-ae81-fdd6e4f7ddc7	I00019144	2012-09-23	17	1		6	15	-	2				63					99							UK	SRR3339372	PRJNA304087	Leeds human clinical	Dingle et al., 2017
C00025376	e04cb019-9632-4285-a63c-9aa0b04d2c1f	I00019374	2012-10-04	17	1		6	15	-	2				63					99							UK	SRR3335857	PRJNA304087	Leeds human clinical	Dingle et al., 2017
C00025380	8a5bbc89-c827-4820-b275-9a873758cb46	I00019378	2012-10-11	17	1		6	15	-	2				63					99							UK	SRR3339342	PRJNA304087	Leeds human clinical	Dingle et al., 2017
C00025317	24caf285-ad50-466a-bcd2-13c0e2c5b2d4	I00019316	2012-10-17	17	1		6	15	-	2				63					99							UK	SRR3338112	PRJNA304087	Leeds human clinical	Dingle et al., 2017
C00025341	dd2d459c-4a3c-43a4-82ef-a695ccdfdf55	I00019339	2012-10-20	17	1		6	15	-	2				63					99							UK	SRR3335824	PRJNA304087	Leeds human clinical	Dingle et al., 2017
C00028670	5e4d9783-4761-4fd1-904e-f897bed1fbca	I00019341	2012-11-10	17	1		6	15	-	2				63					99							UK	SRR3338686	PRJNA304087	Leeds human clinical	Dingle et al., 2017
C00025416	a6cbe5ab-6672-4edb-a1d6-d490409a5a46	I00019412	2012-11-14	17	1		6	15	-	2				63					99							UK	SRR3335121	PRJNA304087	Leeds human clinical	Dingle et al., 2017
C00025386	6b30dc4a-4cf4-4870-96dc-6610cd3de7fc	I00019384	2012-12-10	17	1		6	15	-	2				63					99							UK	SRR3338798	PRJNA304087	Leeds human clinical	Dingle et al., 2017
C00025473	d77a1151-63cb-4605-97cb-65b45e5bef3a	I00019469	2012-12-14	17	1		6	15	-	2				63					99							UK	SRR3335585	PRJNA304087	Leeds human clinical	Dingle et al., 2017
C00025413	f83db983-cff2-48b8-b97f-56209dc68ae0	I00019410	2013-02-19	17	1		6	15	-	2				63					99							UK	SRR3336060	PRJNA304087	Leeds human clinical	Dingle et al., 2017
0c166457	0c166457-d7d2-41aa-ac6f-8753856d3731		2013-01-15	17	1		32	15	-	106	R[505]K		S[498]T	65	I[550]L	K[595]N	T[740]N		100	V[497]L	A[778]V					Italy	SRR7308916	PRJNA398458	Human Clinical	Eyre et al., 2019
0f0d55ad	0f0d55ad-04ad-4357-a6fa-a7f2606fade2		2013-01-11	17	1		6	15	-	2				63					99							UK	SRR7308782	PRJNA398458	Human Clinical	Eyre et al., 2019
16ee2374	16ee2374-d40b-430e-b5aa-9db5c238d5e3		2012-12-07	17	1		6	15	-	2				63					99							France	SRR7308901	PRJNA398458	Human Clinical	Eyre et al., 2019
18a54634	18a54634-738a-4a62-bcff-97faaca5c1f7		2013-01-15	17	1		32	15	-	106	R[505]K		S[498]T	65	I[550]L	K[595]N	T[740]N		100	V[497]L	A[778]V					Italy	SRR7309239	PRJNA398458	Human Clinical	Eyre et al., 2019
1a2531c4	1a2531c4-8ab4-49cb-a799-8c9369b38673		2013-07-08	17	1		32	15	-	106	R[505]K		S[498]T	65	I[550]L	K[595]N	T[740]N		100	V[497]L	A[778]V					Italy	SRR7309022	PRJNA398458	Human Clinical	Eyre et al., 2019
1bd860a0	1bd860a0-5aaf-4998-afa5-31759584a799		2013-07-02	17	1		32	15	-	106	R[505]K		S[498]T	65	I[550]L	K[595]N	T[740]N		100	V[497]L	A[778]V					Italy	SRR7308786	PRJNA398458	Human Clinical	Eyre et al., 2019
1da370a9	1da370a9-9ba4-47e8-9898-95b856f8d425		2013-01-15	17	1		32	15	-	106	R[505]K		S[498]T	65	I[550]L	K[595]N	T[740]N		100	V[497]L	A[778]V					Italy	SRR7308803	PRJNA398458	Human Clinical	Eyre et al., 2019
2017f91e	2017f91e-9f2a-47b6-a247-a91beab10dcd		2013-07-09	17	1		32	15	-	106	R[505]K		S[498]T	65	I[550]L	K[595]N	T[740]N		100	V[497]L	A[778]V					Italy	SRR7309178	PRJNA398458	Human Clinical	Eyre et al., 2019
24f4e049	24f4e049-2bb6-40fa-8d45-6bf34521817a		2013-07-02	17	1		32	15	-	106	R[505]K		S[498]T	65	I[550]L	K[595]N	T[740]N		100	V[497]L	A[778]V					Italy	SRR7309102	PRJNA398458	Human Clinical	Eyre et al., 2019
28d2f2da	28d2f2da-fdfc-4deb-b509-f0ebfc7f1245		2013-01-08	17	1		128	15	-	78	R[505]K			65	I[550]L	K[595]N	T[740]N		100	V[497]L	A[778]V					Italy	SRR7308978	PRJNA398458	Human Clinical	Eyre et al., 2019
2e4b89e8	2e4b89e8-d74d-4cfd-9435-887841579d06		2013-01-15	17	1		32	15	-	19	R[505]K			65	I[550]L	K[595]N	T[740]N		100	V[497]L	A[778]V					Italy	SRR7308816	PRJNA398458	Human Clinical	Eyre et al., 2019
2f0cdb3a	2f0cdb3a-db75-4e89-b404-3b037539308b		2013-01-07	17	1		32	15	-	78	R[505]K			65	I[550]L	K[595]N	T[740]N		100	V[497]L	A[778]V					Italy	SRR7309012	PRJNA398458	Human Clinical	Eyre et al., 2019
30376183	30376183-ad2c-4faa-b56b-123e92e6416b		2013-07-01	17	1		32	15	-	19	R[505]K			65	I[550]L	K[595]N	T[740]N		100	V[497]L	A[778]V					Italy	SRR7308908	PRJNA398458	Human Clinical	Eyre et al., 2019
3de011fd	3de011fd-72cc-41c3-acc1-7cee377b7705		2013-01-15	17	1		32	15	-	107	R[505]K	H[502]N		65	I[550]L	K[595]N	T[740]N		100	V[497]L	A[778]V					Italy	SRR7309215	PRJNA398458	Human Clinical	Eyre et al., 2019
43cafbc5	43cafbc5-b244-4633-a915-9086bffa0dbd		2013-01-14	17	1		32	15	-	19	R[505]K			65	I[550]L	K[595]N	T[740]N		100	V[497]L	A[778]V					Italy	SRR7309227	PRJNA398458	Human Clinical	Eyre et al., 2019
4d96c7d2	4d96c7d2-0ad9-4658-b46d-bc17f176e00e		2013-01-17	17	1		6	15	-	2				63					99							Germany	SRR7309096	PRJNA398458	Human Clinical	Eyre et al., 2019
57ecce95	57ecce95-9ba7-4e94-87b7-dfdf796fdabd		2013-01-08	17	1		32	15	-	106	R[505]K		S[498]T	65	I[550]L	K[595]N	T[740]N		100	V[497]L	A[778]V					Italy	SRR7308708	PRJNA398458	Human Clinical	Eyre et al., 2019
5dd7632f	5dd7632f-2643-41ad-986f-e9b770b602f3		2013-07-09	17	1		32	15	-	106	R[505]K		S[498]T	65	I[550]L	K[595]N	T[740]N		100	V[497]L	A[778]V					Italy	SRR7308774	PRJNA398458	Human Clinical	Eyre et al., 2019
6785875a	6785875a-f567-40c0-bc28-8e7b006f95a9		2013-01-08	17	1		6	15	-	2				63					99							Poland	SRR7309190	PRJNA398458	Human Clinical	Eyre et al., 2019
77b2ea09	77b2ea09-2e5b-4c15-8e13-ab04ec13e6c8		2013-07-02	17	1		32	15	-	106	R[505]K		S[498]T	65	I[550]L	K[595]N	T[740]N		100	V[497]L	A[778]V					Italy	SRR7309041	PRJNA398458	Human Clinical	Eyre et al., 2019
7b655891	7b655891-8784-4537-8438-646d043e60b2		2013-07-02	17	1		32	15	-	156		H[502]N		65	I[550]L	K[595]N	T[740]N		100	V[497]L	A[778]V					Italy	SRR7308982	PRJNA398458	Human Clinical	Eyre et al., 2019
7eef40f3	7eef40f3-a65e-4837-a278-395227381d99		2013-01-09	17	1		32	15	-	106	R[505]K		S[498]T	65	I[550]L	K[595]N	T[740]N		100	V[497]L	A[778]V					Italy	SRR7309088	PRJNA398458	Human Clinical	Eyre et al., 2019
81c4d8ed	81c4d8ed-19b1-4926-947e-4ce95d3a35ce		2013-07-09	17	1		32	15	-	106	R[505]K		S[498]T	65	I[550]L	K[595]N	T[740]N		100	V[497]L	A[778]V					Italy	SRR7308970	PRJNA398458	Human Clinical	Eyre et al., 2019
82851927	82851927-9adc-4830-aba0-b33ec420ed6b		2013-07-08	17	1		32	15	-	19	R[505]K			65	I[550]L	K[595]N	T[740]N		100	V[497]L	A[778]V					Italy	SRR7308744	PRJNA398458	Human Clinical	Eyre et al., 2019
82aa57a7	82aa57a7-b034-4d79-a55e-bd14d091cbcb		2013-07-02	17	1		32	15	-	19	R[505]K			65	I[550]L	K[595]N	T[740]N		100	V[497]L	A[778]V					Italy	SRR7309195	PRJNA398458	Human Clinical	Eyre et al., 2019
83a90971	83a90971-0e1e-4b8e-9561-cfe700b4a49f		2013-07-02	17	1		32	15	-	19	R[505]K			65	I[550]L	K[595]N	T[740]N		100	V[497]L	A[778]V					Italy	SRR7308793	PRJNA398458	Human Clinical	Eyre et al., 2019
85cc0398	85cc0398-8a0e-46d4-9089-387371319242		2013-07-08	17	1		6	15	-	2				63					99							Italy	SRR7308787	PRJNA398458	Human Clinical	Eyre et al., 2019
87d95eb1	87d95eb1-7794-4bd3-8b0d-45854e4859d8		2013-01-06	17	1		32	15	-	106	R[505]K		S[498]T	65	I[550]L	K[595]N	T[740]N		100	V[497]L	A[778]V					Italy	SRR7308719	PRJNA398458	Human Clinical	Eyre et al., 2019
89005d2a	89005d2a-7bb3-4674-b019-c37aab6d3577		2013-01-08	17	1		32	15	-	19	R[505]K			65	I[550]L	K[595]N	T[740]N		100	V[497]L	A[778]V					Italy	SRR7308872	PRJNA398458	Human Clinical	Eyre et al., 2019
8d709f2e	8d709f2e-24ae-4382-a1f4-32b05b44da6f		2013-07-08	17	1		32	15	-	106	R[505]K		S[498]T	65	I[550]L	K[595]N	T[740]N		100	V[497]L	A[778]V					Italy	SRR7308749	PRJNA398458	Human Clinical	Eyre et al., 2019
920c2e4b	920c2e4b-9145-46e2-819c-bc6e896ae060		2013-07-08	17	1		32	15	-	19	R[505]K			65	I[550]L	K[595]N	T[740]N		100	V[497]L	A[778]V					Italy	SRR7309160	PRJNA398458	Human Clinical	Eyre et al., 2019
99e2e339	99e2e339-44d0-4c46-aef7-eac83c7202dc		2013-07-09	17	1		6	15	-	2				63					99							Romania	SRR7309150	PRJNA398458	Human Clinical	Eyre et al., 2019
9a049732	9a049732-f9b1-4038-9b18-1f7cf0465b20		2013-07-01	17	1		32	15	-	19	R[505]K			65	I[550]L	K[595]N	T[740]N		100	V[497]L	A[778]V					Italy	SRR7309074	PRJNA398458	Human Clinical	Eyre et al., 2019
9b35b965	9b35b965-bb57-4995-8382-c02450ad15fd		2013-01-15	17	1		6	15	-	2				63					99							Spain	SRR7308671	PRJNA398458	Human Clinical	Eyre et al., 2019
9c346472	9c346472-f3ea-4ca5-aebc-a9da9bb258fc		2013-07-09	17	1		6	15	-	2				63					99							Romania	SRR7308930	PRJNA398458	Human Clinical	Eyre et al., 2019
b5ca7a2d	b5ca7a2d-2502-4cc6-a64c-30690330f29d		2013-07-03	17	1		32	15	-	156		H[502]N		65	I[550]L	K[595]N	T[740]N		100	V[497]L	A[778]V					Italy	SRR7308795	PRJNA398458	Human Clinical	Eyre et al., 2019
bd71a382	bd71a382-0471-400b-a4a9-4a80b6edfbac		2013-07-08	17	1		32	15	-	19	R[505]K			65	I[550]L	K[595]N	T[740]N		100	V[497]L	A[778]V					Italy	SRR7308794	PRJNA398458	Human Clinical	Eyre et al., 2019
beb19b90	beb19b90-8b8e-4ecf-a979-79d2f0485bdd		2013-01-07	17	1		32	15	-	106	R[505]K		S[498]T	65	I[550]L	K[595]N	T[740]N		100	V[497]L	A[778]V					Italy	SRR7309045	PRJNA398458	Human Clinical	Eyre et al., 2019
c5d7d7bd	c5d7d7bd-cd59-4fa7-bd99-20b186e9eb4d		2013-01-14	17	1		32	15	-	156		H[502]N		65	I[550]L	K[595]N	T[740]N		100	V[497]L	A[778]V					Italy	SRR7308763	PRJNA398458	Human Clinical	Eyre et al., 2019
cbc5d3bc	cbc5d3bc-802f-4f33-bb3b-d4b34ba1b797		2013-07-08	17	1		32	15	-	78	R[505]K			66	I[550]L	K[595]N	T[740]N	T[674]I	100	V[497]L	A[778]V					Italy	SRR7309199	PRJNA398458	Human Clinical	Eyre et al., 2019
cf0e0bf0	cf0e0bf0-6120-42e0-87ef-d72e8c8579c3		2013-01-07	17	1		32	15	-	107	R[505]K	H[502]N		65	I[550]L	K[595]N	T[740]N		100	V[497]L	A[778]V					Italy	SRR7308628	PRJNA398458	Human Clinical	Eyre et al., 2019
cf8465bf	cf8465bf-08bf-4f1c-9820-7dd64dc9f6ec		2013-07-08	17	1		32	15	-	106	R[505]K		S[498]T	65	I[550]L	K[595]N	T[740]N		100	V[497]L	A[778]V					Romania	SRR7309216	PRJNA398458	Human Clinical	Eyre et al., 2019
d04494fc	d04494fc-000b-4a79-bff3-919fe8d314a4		2013-01-14	17	1		32	15	-	106	R[505]K		S[498]T	65	I[550]L	K[595]N	T[740]N		100	V[497]L	A[778]V					Italy	SRR7309077	PRJNA398458	Human Clinical	Eyre et al., 2019
d23af771	d23af771-3de4-45ab-8582-69fc0862815e		2013-01-14	17	1		32	15	-	78	R[505]K			65	I[550]L	K[595]N	T[740]N		100	V[497]L	A[778]V					Italy	SRR7308945	PRJNA398458	Human Clinical	Eyre et al., 2019
d2d977c9	d2d977c9-c683-4735-a98c-8dcec9f3798f		2013-01-07	17	1		32	15	-	107	R[505]K	H[502]N		65	I[550]L	K[595]N	T[740]N		100	V[497]L	A[778]V					Italy	SRR7309013	PRJNA398458	Human Clinical	Eyre et al., 2019
d3578407	d3578407-5459-4947-9acb-a53d3fd1dde0		2013-01-14	17	1		32	15	-	106	R[505]K		S[498]T	65	I[550]L	K[595]N	T[740]N		100	V[497]L	A[778]V					Italy	SRR7309044	PRJNA398458	Human Clinical	Eyre et al., 2019
d66e06df	d66e06df-ff53-4781-858d-be7c41e7b826		2013-01-14	17	1		32	15	-	19	R[505]K			65	I[550]L	K[595]N	T[740]N		100	V[497]L	A[778]V					Italy	SRR7308992	PRJNA398458	Human Clinical	Eyre et al., 2019
d7053a2a	d7053a2a-824d-4cf5-a2e9-999dfa84684e		2013-07-08	17	1		32	15	-	106	R[505]K		S[498]T	65	I[550]L	K[595]N	T[740]N		100	V[497]L	A[778]V					Italy	SRR7308855	PRJNA398458	Human Clinical	Eyre et al., 2019
dd4acc72	dd4acc72-9379-4f27-b406-bb6d5c6cf758		2013-07-01	17	1		32	15	-	78	R[505]K			65	I[550]L	K[595]N	T[740]N		100	V[497]L	A[778]V					Italy	SRR7309172	PRJNA398458	Human Clinical	Eyre et al., 2019
ec2c3742	ec2c3742-114a-4c8a-8115-d4fe6c9570b8		2013-07-01	17	1		32	15	-	156		H[502]N		65	I[550]L	K[595]N	T[740]N		100	V[497]L	A[778]V					Italy	SRR7308910	PRJNA398458	Human Clinical	Eyre et al., 2019
eca283c6	eca283c6-d52e-485f-b1f2-a50e2535913b		2013-07-01	17	1		32	15	-	106	R[505]K		S[498]T	65	I[550]L	K[595]N	T[740]N		100	V[497]L	A[778]V					Italy	SRR7309156	PRJNA398458	Human Clinical	Eyre et al., 2019
7933825_UK_018	0d03afa9-2802-4c94-abea-d81e36ef722b			17	1	18	6	15	-	2				63					99							UK	SRS1496943	PRJNA318370	euclid_closer	Eyre et al., 2018
7933377_IT_018	13bba45f-0865-403a-b92d-7c6e4996e569		2011-08-23	17	1	18	32		-	156		H[502]N		65	I[550]L	K[595]N	T[740]N		100	V[497]L	A[778]V					Italy	SRS1496945	PRJNA318370	euclid_closer	Eyre et al., 2018
7933397_IT_018	35f2874f-d41f-4d10-bc01-0ea62e60172b		2012-03-02	17	1	18	32	15	-	106	R[505]K		S[498]T	65	I[550]L	K[595]N	T[740]N		100	V[497]L	A[778]V					Italy	SRS1496949	PRJNA318370	euclid_closer	Eyre et al., 2018
7933251_IT_018	447b87c4-10cf-4265-ae69-2036d84f7fb4		2012-01-17	17	1	18	128	15	-	78	R[505]K			65	I[550]L	K[595]N	T[740]N		228	V[497]L	A[778]V		G[957]E			Italy	SRS1496952	PRJNA318370	euclid_closer	Eyre et al., 2018
7142688_CY_018	4ca7de82-dddc-4ff7-8646-de8edeaed1ab		2013-02-14	17	1	18	6	15	-	2				63					99							Cyprus	SRS1496956	PRJNA318370	euclid_closer	Eyre et al., 2018
7933387_IT_018	4e6c7f04-fe7a-4602-833c-401465bbabf8		2011-11-23	17	1	18	32	15	-					65	I[550]L	K[595]N	T[740]N		100	V[497]L	A[778]V					Italy	SRS1496957	PRJNA318370	euclid_closer	Eyre et al., 2018
7933583_PO_018	5c23d6b5-b95d-410f-b7f0-53c1e3856138			17	1	18	6	15	-	2				63					99							Poland	SRS1496962	PRJNA318370	euclid_closer	Eyre et al., 2018
7933388_IT_018	5ef62310-cf7f-4515-9258-c9198b805474		2011-11-15	17	1	18	32	15	-	106	R[505]K		S[498]T	65	I[550]L	K[595]N	T[740]N		100	V[497]L	A[778]V					Italy	SRS1496966	PRJNA318370	euclid_closer	Eyre et al., 2018
7933599_IT_018	62ee7fbc-bcbe-404d-a68f-68c2dd270a8f		2011-10-05	17	1	18	32	15	-	106	R[505]K		S[498]T	65	I[550]L	K[595]N	T[740]N		100	V[497]L	A[778]V					Italy	SRS1496968	PRJNA318370	euclid_closer	Eyre et al., 2018
7933382_IT_018	63bc0ac4-4d9d-494c-a039-ceb21fa294b2		2011-11-12	17	1	18	32	15	-	106	R[505]K		S[498]T	65	I[550]L	K[595]N	T[740]N		100	V[497]L	A[778]V					Italy	SRS1496969	PRJNA318370	euclid_closer	Eyre et al., 2018
7933407_IT_018	83226153-5297-4229-aede-f453a41295dd		2011-07-22	17	1	18	32	15	-	106	R[505]K		S[498]T	65	I[550]L	K[595]N	T[740]N		100	V[497]L	A[778]V					Italy	SRS1496971	PRJNA318370	euclid_closer	Eyre et al., 2018
7933603_IT_018	a3a6b93b-5669-4528-b73f-d99c8891d0e1		2011-12-21	17	1	18	32	15	-	106	R[505]K		S[498]T	65	I[550]L	K[595]N	T[740]N		100	V[497]L	A[778]V					Italy	SRS1496978	PRJNA318370	euclid_closer	Eyre et al., 2018
7933395_IT_018	c0395eef-ab79-45af-a5c9-52b31f553540		2012-06-01	17	1	18	32	15	-	106	R[505]K		S[498]T	65	I[550]L	K[595]N	T[740]N		100	V[497]L	A[778]V					Italy	SRS1496983	PRJNA318370	euclid_closer	Eyre et al., 2018
7933394_IT_018	c3e05f43-4524-4db9-9e99-fd21cd9408fc		2012-03-14	17	1	18	32	15	-	106	R[505]K		S[498]T	65	I[550]L	K[595]N	T[740]N		100	V[497]L	A[778]V					Italy	SRS1496985	PRJNA318370	euclid_closer	Eyre et al., 2018
7933404_IT_018	ce01bc4d-eaf4-4e62-9472-60e49798b311		2011-07-18	17	1	18	32	15	-	107	R[505]K	H[502]N		65	I[550]L	K[595]N	T[740]N		100	V[497]L	A[778]V					Italy	SRS1496986	PRJNA318370	euclid_closer	Eyre et al., 2018
7933399_IT_018	d58c92e6-ff7a-4de8-b15d-69cf2a139380		2012-03-26	17	1	18	32	15	-	106	R[505]K		S[498]T	65	I[550]L	K[595]N	T[740]N		100	V[497]L	A[778]V					Italy	SRS1496988	PRJNA318370	euclid_closer	Eyre et al., 2018
7933619_UK_018	ddd03598-778b-4f6b-9c01-7ec09bcd2ea1		2011-12-21	17	1	18	32	15	-	106	R[505]K		S[498]T	65	I[550]L	K[595]N	T[740]N		100	V[497]L	A[778]V					UK	SRS1496991	PRJNA318370	euclid_closer	Eyre et al., 2018
7142537_HU_018	e13cf193-ac20-4202-995b-1ddc0dee7c93			17	1	18	6	15	-					63					99							Hungary	SRS1496992	PRJNA318370	euclid_closer	Eyre et al., 2018
7142780_IT_018	e6bfdd23-940b-4996-9b3d-7748435745da		2012-11-03	17	1	18	32	15	-	106	R[505]K		S[498]T	65	I[550]L	K[595]N	T[740]N		100	V[497]L	A[778]V					Italy	SRS1496993	PRJNA318370	euclid_closer	Eyre et al., 2018
7933253_IT_018	ea55dd06-c14e-46ed-9d8d-eee0101dfa4f		2012-01-23	17	1	18	32	15	-	156		H[502]N		65	I[550]L	K[595]N	T[740]N		100	V[497]L	A[778]V					Italy	SRS1496995	PRJNA318370	euclid_closer	Eyre et al., 2018
7933381_IT_018	eb28c67a-051c-4d6c-a701-624a9cf72edc		2011-10-22	17	1	18	32	15	-	106	R[505]K		S[498]T	65	I[550]L	K[595]N	T[740]N		100	V[497]L	A[778]V					Italy	SRS1496994	PRJNA318370	euclid_closer	Eyre et al., 2018
7933893_UK_018	ef5bfc15-8871-4fde-bc65-9169252e220a		2013-02-19	17	1	18	6	15	-	2				63					99							UK	SRS1496996	PRJNA318370	euclid_closer	Eyre et al., 2018
7933401_IT_018	f08f2f97-8d65-4730-a72b-ad5c546e6088		2012-01-26	17	1	18	32	15	-	106	R[505]K		S[498]T	65	I[550]L	K[595]N	T[740]N		100	V[497]L	A[778]V					Italy	SRS1496997	PRJNA318370	euclid_closer	Eyre et al., 2018
7933272_IT_018	fc54e89e-2088-4aee-9f07-a541b2694335		2012-05-16	17	1	18	128	15	-	78	R[505]K			65	I[550]L	K[595]N	T[740]N		100	V[497]L	A[778]V					Italy	SRS1497001	PRJNA318370	euclid_closer	Eyre et al., 2018
7933270_IT_052c	22bcb272-741e-4b08-bb7f-15dc92fd0ce9		2012-05-03	17	1	52c	32	15	-	107	R[505]K	H[502]N		65	I[550]L	K[595]N	T[740]N		100	V[497]L	A[778]V					Italy	SRS1496947	PRJNA318370	euclid_closer	Eyre et al., 2018
7933406_IT_356	044a8463-ae9d-4c8a-abf1-00c537f0fade		2011-07-20	17	1	356	32	15	-	106	R[505]K		S[498]T	65	I[550]L	K[595]N	T[740]N		100	V[497]L	A[778]V					Italy	SRS1496942	PRJNA318370	euclid_closer	Eyre et al., 2018
7933258_IT_356b	17b81c83-ab62-4f18-97cd-ab009662ff8a		2012-02-17	17	1	356b	32	15	-	106	R[505]K		S[498]T	65	I[550]L	K[595]N	T[740]N		100	V[497]L	A[778]V					Italy	SRS1496946	PRJNA318370	euclid_closer	Eyre et al., 2018
7933417_IT_356	32816cc1-c8dd-4885-a66f-504fdccbd5dd		2011-08-28	17	1	356	32	15	-	106	R[505]K		S[498]T	65	I[550]L	K[595]N	T[740]N		100	V[497]L	A[778]V					Italy	SRS1496950	PRJNA318370	euclid_closer	Eyre et al., 2018
7933268_IT_356	391cd861-56ad-4cab-85d5-06c71406eaab		2012-04-16	17	1	356	32	15	-	106	R[505]K		S[498]T	65	I[550]L	K[595]N	T[740]N		100	V[497]L	A[778]V					Italy	SRS1496951	PRJNA318370	euclid_closer	Eyre et al., 2018
7933414_IT_356	446d30f3-fe53-47c3-ab7e-e5fd1f20daf1		2011-07-14	17	1	356	32	15	-	106	R[505]K		S[498]T	65	I[550]L	K[595]N	T[740]N		100	V[497]L	A[778]V					Italy	SRS1496953	PRJNA318370	euclid_closer	Eyre et al., 2018
7933383_IT_356	4a79602f-394b-4f83-b66e-e780e78a02c7		2011-11-19	17	1	356	32	15	-	106	R[505]K		S[498]T	65	I[550]L	K[595]N	T[740]N		100	V[497]L	A[778]V					Italy	SRS1496954	PRJNA318370	euclid_closer	Eyre et al., 2018
7933255_IT_356	4e6482be-e329-499b-8f09-26b4aa79f940		2012-01-27	17	1	356	32	15	-	106	R[505]K		S[498]T	65	I[550]L	K[595]N	T[740]N		100	V[497]L	A[778]V					Italy	SRS1496958	PRJNA318370	euclid_closer	Eyre et al., 2018
7933608_IT_356	56f0cb30-f3c0-46fc-a81d-def325f1b09c		2012-03-07	17	1	356	32	15	-	106	R[505]K		S[498]T	65	I[550]L	K[595]N	T[740]N		100	V[497]L	A[778]V					Italy	SRS1496960	PRJNA318370	euclid_closer	Eyre et al., 2018
7933256_IT_356	5776047e-39ff-41b4-a0be-6fed96f693a7		2012-02-01	17	1	356	32	15	-	106	R[505]K		S[498]T	65	I[550]L	K[595]N	T[740]N		100	V[497]L	A[778]V					Italy	SRS1496961	PRJNA318370	euclid_closer	Eyre et al., 2018
7933415_IT_356	5c4ad930-990f-42c4-be88-5810d2c2a33d		2011-07-12	17	1	356	32	15	-	106	R[505]K		S[498]T	65	I[550]L	K[595]N	T[740]N		100	V[497]L	A[778]V					Italy	SRS1496964	PRJNA318370	euclid_closer	Eyre et al., 2018
7933386_IT_356	5d987982-5431-4411-9813-786f1190c9ee		2011-11-04	17	1	356	32	15	-	106	R[505]K		S[498]T	65	I[550]L	K[595]N	T[740]N		100	V[497]L	A[778]V					Italy	SRS1496963	PRJNA318370	euclid_closer	Eyre et al., 2018
7933412_IT_356	5f274561-0749-4e7a-9f4a-dae065e30143		2011-07-22	17	1	356	32	15	-	106	R[505]K		S[498]T	65	I[550]L	K[595]N	T[740]N		100	V[497]L	A[778]V					Italy	SRS1496967	PRJNA318370	euclid_closer	Eyre et al., 2018
7933405_IT_356	6d803816-f0ae-49c5-9fe4-c0058bab64cf		2011-07-24	17	1	356	32	15	-	106	R[505]K		S[498]T	65	I[550]L	K[595]N	T[740]N		100	V[497]L	A[778]V					Italy	SRS1496970	PRJNA318370	euclid_closer	Eyre et al., 2018
7933379_IT_356	826594aa-709d-47a9-9948-dcb985fd5a24		2011-06-29	17	1	356	32	15	-	106	R[505]K		S[498]T	65	I[550]L	K[595]N	T[740]N		100	V[497]L	A[778]V					Italy	SRS1496973	PRJNA318370	euclid_closer	Eyre et al., 2018
7933606_IT_356	88ee6453-f49c-441c-967e-55d89282db18		2012-02-10	17	1	356	32	15	-	106	R[505]K		S[498]T	65	I[550]L	K[595]N	T[740]N		100	V[497]L	A[778]V					Italy	SRS1496972	PRJNA318370	euclid_closer	Eyre et al., 2018
7142749_IT_356	8ea0901f-e176-4821-a93c-ad216244742a		2013-02-06	17	1	356	32	15	-	106	R[505]K		S[498]T	65	I[550]L	K[595]N	T[740]N		100	V[497]L	A[778]V					Italy	SRS1496974	PRJNA318370	euclid_closer	Eyre et al., 2018
7933604_IT_356	bdcd2fbf-4c08-431f-b052-4b160a88dd9b		2012-02-01	17	1	356	32	15	-	106	R[505]K		S[498]T	65	I[550]L	K[595]N	T[740]N		100	V[497]L	A[778]V					Italy	SRS1496981	PRJNA318370	euclid_closer	Eyre et al., 2018
7933408_IT_356	cf9be04c-9806-4eac-8e2a-db8be011afad		2011-07-17	17	1	356	32	15	-	106	R[505]K		S[498]T	65	I[550]L	K[595]N	T[740]N		100	V[497]L	A[778]V					Italy	SRS1496987	PRJNA318370	euclid_closer	Eyre et al., 2018
7933609_IT_356	ddb42ba8-0abe-40ea-8c5e-bade79cf1636		2012-05-24	17	1	356	32	15	-	106	R[505]K		S[498]T	65	I[550]L	K[595]N	T[740]N		100	V[497]L	A[778]V					Italy	SRS1496989	PRJNA318370	euclid_closer	Eyre et al., 2018
7142776_IT_356	f0f3031d-d9f7-46a5-8241-7d8907ccf07c		2013-05-29	17	1	356	32	15	-	106	R[505]K		S[498]T	65	I[550]L	K[595]N	T[740]N		100	V[497]L	A[778]V					Italy	SRS1496999	PRJNA318370	euclid_closer	Eyre et al., 2018
7933605_IT_356	f66ff818-306a-43e8-9a2f-ded69be6e67c		2012-02-04	17	1	356	32	15	-	106	R[505]K		S[498]T	65	I[550]L	K[595]N	T[740]N		100	V[497]L	A[778]V					Italy	SRS1497000	PRJNA318370	euclid_closer	Eyre et al., 2018
HMR-0913	ee51f9f0-d132-4e38-a9b1-29dc204c7acf	VL_0030	2007-02-19	17	1		6	15	-	2				63					99						HMR Hôpital Maisonneuve-Rosemont, Montréal, Canada	Canada	ERS971169	PRJEB11776	canada_asymptomatic_transmission	Kong et al., 2019
SUN25	a7cf0fa2-76b1-42b7-a596-2489f6b9fc46		2013-11-09	17	1		6	15	-	2				63					99						City Hospitals Sunderland NHS Foundation Trust.	UK	SRS2494069	PRJNA369188	cd-link	Eyre et al., 2017
SUN45	f8808f1b-d1fa-429f-b972-4c776fa50f49		2014-02-19	17	1		6	15	-	2				63					99						City Hospitals Sunderland NHS Foundation Trust.	UK	SRS2493649	PRJNA369188	cd-link	Eyre et al., 2017
LON4	2658e7aa-768b-4975-8642-098ae9e40397		2013-01-25	17	1	18	6	15	-	2				63					99						Guy's & St Thomas' NHS Foundation Trust, London.	UK	SRS2494690	PRJNA369188	cd-link	Eyre et al., 2017
LON137	33fb3aa7-26da-47d0-a034-d31fcb40fa27		2013-04-13	17	1	18	6	15	-	2				63					99						Guy's & St Thomas' NHS Foundation Trust, London.	UK	SRS2494446	PRJNA369188	cd-link	Eyre et al., 2017
SUN241	3798e939-9983-4412-8dca-7c7e06999ffc		2014-06-22	17	1	18	6	15	-	2				63					99						City Hospitals Sunderland NHS Foundation Trust.	UK	SRS2494457	PRJNA369188	cd-link	Eyre et al., 2017
SUN87	8829c770-653f-4017-9e50-5069176e098b		2014-07-18	17	1	18	6	15	-	2				63					99						City Hospitals Sunderland NHS Foundation Trust.	UK	SRS2494330	PRJNA369188	cd-link	Eyre et al., 2017
SUN160	b50f49e1-6333-4446-be6a-58c2101a37f3		2013-12-21	17	1	18	6	15	-	2				63					99						City Hospitals Sunderland NHS Foundation Trust.	UK	SRS2494080	PRJNA369188	cd-link	Eyre et al., 2017
LIV194	b5448736-d9d5-41b9-bdf4-3745de881186		2014-03-19	17	1	18	6	15	-	2				63					99						St. Helens and Knowsley Teaching Hospitals NHS Trust, Merseyside.	UK	SRS2494245	PRJNA369188	cd-link	Eyre et al., 2017
SUN213	c1755dcd-05b8-45f8-abfa-d41dac012d3f		2014-04-09	17	1	18	6	15	-	2				63					99						City Hospitals Sunderland NHS Foundation Trust.	UK	SRS2493691	PRJNA369188	cd-link	Eyre et al., 2017
SUN251	c8c6900d-ab88-4d00-b356-14600159a9af		2014-07-02	17	1	18	6	15	-	2				63					99						City Hospitals Sunderland NHS Foundation Trust.	UK	SRS2493832	PRJNA369188	cd-link	Eyre et al., 2017
SUN89	77027bf7-f3fa-43d3-b1f8-516c4698788d		2014-07-24	17	1		6	15	-	2				63					99						City Hospitals Sunderland NHS Foundation Trust.	UK	SRS2494314	PRJNA369188	cd-link	Eyre et al., 2017
L,13_7548273_K	336b069d-a45d-43f0-814a-8e211163e966		2012-11-14	17	1	18	6	15	-	2				63					99							UK	SRR17631332	PRJNA318370	leeds_gdh
L,13_7548138_S	610d5ac2-c93c-430f-9695-88e82914dfe6		2012-08-04	17	1	18	33	15	-	2				63					99							UK	SRR17631295	PRJNA318370	leeds_gdh
L,13_7548733_Y	8560912a-4ff0-452d-8481-edd498965e4c		2013-02-26	17	1	18	6	132	-	2				63					99							UK	SRS1484598	PRJNA318370	leeds_gdh
L,13_7548138_S	ef91860b-dfc0-44d0-b2ea-66cda46f9283		2012-08-04	17	1	18	33	15	-	2				63					99							UK	SRR3335965	PRJNA318370	leeds_gdh
F741658	2f3625b0-0594-43ca-b892-f62dd75cf47e		2015-03-31	17	1		6	15	-	2				63					99							Wales, UK	SRS8205476	PRJNA412541	north_wales	Eyre et al., 2019
F741034	3989dd59-84f3-4614-8a82-b3c1fe5241aa		2015-02-25	17	1		6	15	-	2				63					99							Wales, UK	SRS8205184	PRJNA412541	north_wales	Eyre et al., 2019
F840634	ef6ebce6-8d75-45a6-9ec4-702e616bb6d0		2015-02-01	17	1		6	15	-	2				63					99							Wales, UK	SRS8205158	PRJNA412541	north_wales	Eyre et al., 2019
CBA7209	N/A	CBA7209	2017-09-08	17	1		32	15	3	2				328	A[555]T	K[595]N	T[740]N		100	V[497]L	A[778]V				Gwangju	South Korea	QLOB01	PRJNA451079	South Korea	Enterobase; Frentrup et al., 2020
CBA7201	N/A	CBA7201	2017-07-27	17	1		32	15	3	2				328	A[555]T	K[595]N	T[740]N		100	V[497]L	A[778]V				Gwangju	South Korea	QKRF01	PRJNA451079	South Korea	Enterobase; Frentrup et al., 2020
CBA7207	N/A	CBA7207	2017-08-02	17	1		32	15	3	2				328	A[555]T	K[595]N	T[740]N		100	V[497]L	A[778]V				Gwangju	South Korea	QLOA01	PRJNA451079	South Korea	Enterobase; Frentrup et al., 2020
CBA7203	N/A	CBA7203	2017-09-26	17	1		32	15	3	19	R[505]K			328	A[555]T	K[595]N	T[740]N		100	V[497]L	A[778]V				Gwangju	South Korea	QKRE01	PRJNA451079	South Korea	Enterobase; Frentrup et al., 2020
CBA7205	N/A	CBA7205	2017-08-01	17	1		32	15	3	2				328	A[555]T	K[595]N	T[740]N		100	V[497]L	A[778]V				Gwangju	South Korea	QLNY01	PRJNA451079	South Korea	Enterobase; Frentrup et al., 2020
FD101		FD101	2015-05-02	17	1		32	15	3	2				321	G[533]S	K[595]N	T[740]N		286	V[497]L	A[778]V	A[694]V	G[957]E			Japan	BIQK01	PRJDB7714	Japan	Aoki et al., 2019
FD176		FD176	2015-08-26	17	1		32	15	3	2				321	G[533]S	K[595]N	T[740]N		286	V[497]L	A[778]V	A[694]V	G[957]E			Japan	BISW01	PRJDB7714	Japan	Aoki et al., 2019
FD243		FD243	2016-02-03	17	1		32	15	3	2				321	G[533]S	K[595]N	T[740]N		286	V[497]L	A[778]V	A[694]V	G[957]E			Japan	BIVK01	PRJDB7714	Japan	Aoki et al., 2019
FD312		FD312	2016-09-07	17	1		32	15	3	2				321	G[533]S	K[595]N	T[740]N		287	V[497]L		A[694]V	G[957]E	N[537]K		Japan	BIXW01	PRJDB7714	Japan	Aoki et al., 2019
FD077		FD077	2015-03-16	17	1		32	15	3	194				321	G[533]S	K[595]N	T[740]N		286	V[497]L	A[778]V	A[694]V	G[957]E			Japan	BIPP01	PRJDB7714	Japan	Aoki et al., 2019
FD028		FD028	2014-10-01	17	1		32	15	3	2				321	G[533]S	K[595]N	T[740]N		286	V[497]L	A[778]V	A[694]V	G[957]E			Japan	BINU01	PRJDB7714	Japan	Aoki et al., 2019
FD008		FD008	2014-09-19	17	1		32	15	3	2				321	G[533]S	K[595]N	T[740]N		288	V[497]L	A[778]V	A[694]V	G[957]E	N[537]K		Japan	BINC01	PRJDB7714	Japan	Aoki et al., 2019
FD242		FD242	2016-01-29	17	1		32	15	3	2				321	G[533]S	K[595]N	T[740]N		228	V[497]L	A[778]V		G[957]E			Japan	BIVJ01	PRJDB7714	Japan	Aoki et al., 2019
FD102		FD102	2015-05-07	17	1		32	143	3	2				321	G[533]S	K[595]N	T[740]N		228	V[497]L	A[778]V		G[957]E			Japan	BIQL01	PRJDB7714	Japan	Aoki et al., 2019
FD146		FD146	2015-07-09	17	1		32	143	3	2				321	G[533]S	K[595]N	T[740]N		228	V[497]L	A[778]V		G[957]E			Japan	BISC01	PRJDB7714	Japan	Aoki et al., 2019
FD184		FD184	2015-09-14	17	1		32	15	3	2				321	G[533]S	K[595]N	T[740]N		286	V[497]L	A[778]V	A[694]V	G[957]E			Japan	BITE01	PRJDB7714	Japan	Aoki et al., 2019
FD112		FD112	2015-05-22	17	1		32	15	3	2				321	G[533]S	K[595]N	T[740]N		286	V[497]L	A[778]V	A[694]V	G[957]E			Japan	BIQU01	PRJDB7714	Japan	Aoki et al., 2019
FD133		FD133	2015-06-18	17	1		32	15	3	107	R[505]K	H[502]N		321	G[533]S	K[595]N	T[740]N		100	V[497]L	A[778]V					Japan	BIRP01	PRJDB7714	Japan	Aoki et al., 2019
FD111		FD111	2015-05-19	17	1		32	15	3	2				321	G[533]S	K[595]N	T[740]N		100	V[497]L	A[778]V					Japan	BIQT01	PRJDB7714	Japan	Aoki et al., 2019
FD127		FD127	2015-06-15	17	1		32	15	3	2				321	G[533]S	K[595]N	T[740]N		100	V[497]L	A[778]V					Japan	BIRJ01	PRJDB7714	Japan	Aoki et al., 2019
FD083		FD083	2015-03-26	17	1		32	15	3	2				321	G[533]S	K[595]N	T[740]N		286	V[497]L	A[778]V	A[694]V	G[957]E			Japan	BIPU01	PRJDB7714	Japan	Aoki et al., 2019
FD157		FD157	2015-08-07	17	1		32	15	3	2				324	G[533]S	K[595]N	T[740]N		288	V[497]L	A[778]V	A[694]V	G[957]E	N[537]K		Japan	BISM01	PRJDB7714	Japan	Aoki et al., 2019
FD137		FD137	2015-06-26	17	1		32	15	3	2				321	G[533]S	K[595]N	T[740]N		286	V[497]L	A[778]V	A[694]V	G[957]E			Japan	BIRT01	PRJDB7714	Japan	Aoki et al., 2019
FD120		FD120	2015-06-03	17	1		32	15	3	107	R[505]K	H[502]N		321	G[533]S	K[595]N	T[740]N		100	V[497]L	A[778]V					Japan	BIRC01	PRJDB7714	Japan	Aoki et al., 2019
FD119		FD119	2015-06-02	17	1		32	15	3	2				321	G[533]S	K[595]N	T[740]N		286	V[497]L	A[778]V	A[694]V	G[957]E			Japan	BIRB01	PRJDB7714	Japan	Aoki et al., 2019
PRJDB7714		FD034	2014-10-14	17	1		32	15	3	2				321	G[533]S	K[595]N	T[740]N		286	V[497]L	A[778]V	A[694]V	G[957]E			Japan	BIOA01	PRJDB7714	Japan	Aoki et al., 2019
PRJDB7714		FD070	2015-03-03	17	1		32	15	3	2				321	G[533]S	K[595]N	T[740]N		286	V[497]L	A[778]V	A[694]V	G[957]E			Japan	BIPJ01	PRJDB7714	Japan	Aoki et al., 2019
PRJDB7714		FD249	2016-02-21	17	1		32	15	3	2				321	G[533]S	K[595]N	T[740]N		286	V[497]L	A[778]V	A[694]V	G[957]E			Japan	BIVP01	PRJDB7714	Japan	Aoki et al., 2019
PRJDB7714		FD186	2015-09-22	17	1		32	15	3	2				321	G[533]S	K[595]N	T[740]N		286	V[497]L	A[778]V	A[694]V	G[957]E			Japan	BITG01	PRJDB7714	Japan	Aoki et al., 2019
PRJDB7714		FD213	2015-11-24	17	1		32	15	3	2				321	G[533]S	K[595]N	T[740]N		286	V[497]L	A[778]V	A[694]V	G[957]E			Japan	BIUH01	PRJDB7714	Japan	Aoki et al., 2019
PRJDB7714		FD263	2016-04-05	17	1		32	15	3	2				321	G[533]S	K[595]N	T[740]N		286	V[497]L	A[778]V	A[694]V	G[957]E			Japan	BIWB01	PRJDB7714	Japan	Aoki et al., 2019
PRJDB7714		FD264	2016-04-11	17	1		32	15	3	2				321	G[533]S	K[595]N	T[740]N		286	V[497]L	A[778]V	A[694]V	G[957]E			Japan	BIWC01	PRJDB7714	Japan	Aoki et al., 2019
PRJDB7714		FD271	2016-03-10	17	1		32	15	3	2				336	G[533]S	K[595]N	T[740]N	A[493]T	286	V[497]L	A[778]V	A[694]V	G[957]E			Japan	BIWJ01	PRJDB7714	Japan	Aoki et al., 2019
PRJDB7714		FD058	2015-01-21	17	1		32	15	3	2				321	G[533]S	K[595]N	T[740]N		286	V[497]L	A[778]V	A[694]V	G[957]E			Japan	BIOX01	PRJDB7714	Japan	Aoki et al., 2019
PRJDB7714		FD185	2015-09-17	17	1		32	15	3	2				321	G[533]S	K[595]N	T[740]N		286	V[497]L	A[778]V	A[694]V	G[957]E			Japan	BITF01	PRJDB7714	Japan	Aoki et al., 2019
PRJDB7714		FD226	2015-12-18	17	1		32	15	3	2				337	G[533]S	K[595]N	T[740]N	A[786]V	300	V[497]L	A[778]V		G[957]E			Japan	BIUT01	PRJDB7714	Japan	Aoki et al., 2019
PRJDB7714		FD178	2015-08-27	17	1		32	15	3	2				321	G[533]S	K[595]N	T[740]N		286	V[497]L	A[778]V	A[694]V	G[957]E			Japan	BISY01	PRJDB7714	Japan	Aoki et al., 2019
PRJDB7714		FD108	2015-05-14	17	1		32	15	3	2				321	G[533]S	K[595]N	T[740]N		286	V[497]L	A[778]V	A[694]V	G[957]E			Japan	BIQQ01	PRJDB7714	Japan	Aoki et al., 2019
PRJDB7714		FD238	2016-01-21	17	1		32	15	3	2				321	G[533]S	K[595]N	T[740]N		286	V[497]L	A[778]V	A[694]V	G[957]E			Japan	BIVF01	PRJDB7714	Japan	Aoki et al., 2019
PRJDB7714		FD158	2015-08-07	17	1		32	15	3	2				324	G[533]S	K[595]N	T[740]N		288	V[497]L	A[778]V	A[694]V	G[957]E	N[537]K		Japan	BISN01	PRJDB7714	Japan	Aoki et al., 2019
PRJDB7714		FD232	2016-01-02	17	1		32	15	3	2				321	G[533]S	K[595]N	T[740]N		288	V[497]L	A[778]V	A[694]V	G[957]E	N[537]K		Japan	BIUZ01	PRJDB7714	Japan	Aoki et al., 2019
PRJDB7714		FD307	2016-08-01	17	1		32	15	3	2				321	G[533]S	K[595]N	T[740]N		287	V[497]L		A[694]V	G[957]E	N[537]K		Japan	BIXR01	PRJDB7714	Japan	Aoki et al., 2019
PRJDB7714		FD280	2016-05-27	17	1		32	15	3	2				321	G[533]S	K[595]N	T[740]N		288	V[497]L	A[778]V	A[694]V	G[957]E	N[537]K		Japan	BIWS01	PRJDB7714	Japan	Aoki et al., 2019
PRJDB7714		FD290	2016-06-22	17	1		32	15	3	2				321	G[533]S	K[595]N	T[740]N		288	V[497]L	A[778]V	A[694]V	G[957]E	N[537]K		Japan	BIXC01	PRJDB7714	Japan	Aoki et al., 2019
PRJDB7714		FD087	2015-04-01	17	1		32	15	3	2				321	G[533]S	K[595]N	T[740]N		288	V[497]L	A[778]V	A[694]V	G[957]E	N[537]K		Japan	BIPX01	PRJDB7714	Japan	Aoki et al., 2019
PRJDB7714		FD197	2015-10-16	17	1		32	15	3	2				321	G[533]S	K[595]N	T[740]N		286	V[497]L	A[778]V	A[694]V	G[957]E			Japan	BITR01	PRJDB7714	Japan	Aoki et al., 2019
PRJDB7714		FD294	2016-06-30	17	1		32	15	3	2				321	G[533]S	K[595]N	T[740]N		288	V[497]L	A[778]V	A[694]V	G[957]E	N[537]K		Japan	BIXF01	PRJDB7714	Japan	Aoki et al., 2019
PRJDB7714		FD289	2016-06-20	17	1		32	15	3	2				321	G[533]S	K[595]N	T[740]N		286	V[497]L	A[778]V	A[694]V	G[957]E			Japan	BIXB01	PRJDB7714	Japan	Aoki et al., 2019
PRJDB7714		FD248	2016-02-22	17	1		32	143	3	2				321	G[533]S	K[595]N	T[740]N		286	V[497]L	A[778]V	A[694]V	G[957]E			Japan	BIVO01	PRJDB7714	Japan	Aoki et al., 2019
PRJDB7714		FD293	2016-06-29	17	1		32	143	3	2				321	G[533]S	K[595]N	T[740]N		286	V[497]L	A[778]V	A[694]V	G[957]E			Japan	BIXE01	PRJDB7714	Japan	Aoki et al., 2019
PRJDB7714		FD104	2015-05-12	17	1		32	15	3	2				321	G[533]S	K[595]N	T[740]N		286	V[497]L	A[778]V	A[694]V	G[957]E			Japan	BIQN01	PRJDB7714	Japan	Aoki et al., 2019
PRJDB7714		FD241	2016-01-26	17	1		32	15	3	2				321	G[533]S	K[595]N	T[740]N		286	V[497]L	A[778]V	A[694]V	G[957]E			Japan	BIVI01	PRJDB7714	Japan	Aoki et al., 2019
PRJDB7714		FD059	2015-01-21	17	1		32	15	3	2				321	G[533]S	K[595]N	T[740]N		286	V[497]L	A[778]V	A[694]V	G[957]E			Japan	BIOY01	PRJDB7714	Japan	Aoki et al., 2019
PRJDB7714		FD036	2014-11-05	17	1		32	15	3	2				321	G[533]S	K[595]N	T[740]N		286	V[497]L	A[778]V	A[694]V	G[957]E			Japan	BIOC01	PRJDB7714	Japan	Aoki et al., 2019
PRJDB7714		FD073	2015-03-09	17	1		32	15	3	2				321	G[533]S	K[595]N	T[740]N		286	V[497]L	A[778]V	A[694]V	G[957]E			Japan	BIPL01	PRJDB7714	Japan	Aoki et al., 2019
PRJDB7714		FD187	2015-09-29	17	1		32	15	3	2				321	G[533]S	K[595]N	T[740]N		286	V[497]L	A[778]V	A[694]V	G[957]E			Japan	BITH01	PRJDB7714	Japan	Aoki et al., 2019
PRJDB7714		FD090	2015-04-09	17	1		32	15	3	2				321	G[533]S	K[595]N	T[740]N		286	V[497]L	A[778]V	A[694]V	G[957]E			Japan	BIQA01	PRJDB7714	Japan	Aoki et al., 2019
PRJDB7714		FD080	2015-03-26	17	1		32	15	3	2				321	G[533]S	K[595]N	T[740]N		286	V[497]L	A[778]V	A[694]V	G[957]E			Japan	BIPS01	PRJDB7714	Japan	Aoki et al., 2019
PRJDB7714		FD128	2015-06-15	17	1		32	15	3	2				321	G[533]S	K[595]N	T[740]N		286	V[497]L	A[778]V	A[694]V	G[957]E			Japan	BIRK01	PRJDB7714	Japan	Aoki et al., 2019
PRJDB7714		FD116	2015-05-26	17	1		32	15	3	2				321	G[533]S	K[595]N	T[740]N		286	V[497]L	A[778]V	A[694]V	G[957]E			Japan	BIQY01	PRJDB7714	Japan	Aoki et al., 2019
PRJDB7714		FD092	2015-04-14	17	1		32	15	3	2				321	G[533]S	K[595]N	T[740]N		286	V[497]L	A[778]V	A[694]V	G[957]E			Japan	BIQC01	PRJDB7714	Japan	Aoki et al., 2019
PRJDB7714		FD211	2015-11-19	17	1		32	15	3	2				321	G[533]S	K[595]N	T[740]N		286	V[497]L	A[778]V	A[694]V	G[957]E			Japan	BIUF01	PRJDB7714	Japan	Aoki et al., 2019
PRJDB7714		FD199	2015-10-26	17	1		32	15	3	2				321	G[533]S	K[595]N	T[740]N		286	V[497]L	A[778]V	A[694]V	G[957]E			Japan	BITT01	PRJDB7714	Japan	Aoki et al., 2019
PRJDB7714		FD198	2015-10-22	17	1		32	15	3	2				321	G[533]S	K[595]N	T[740]N		286	V[497]L	A[778]V	A[694]V	G[957]E			Japan	BITS01	PRJDB7714	Japan	Aoki et al., 2019
PRJDB7714		FD205	2014-11-10	17	1		32	15	3	2				321	G[533]S	K[595]N	T[740]N		286	V[497]L	A[778]V	A[694]V	G[957]E			Japan	BITZ01	PRJDB7714	Japan	Aoki et al., 2019
PRJDB7714		FD105	2015-05-12	17	1		32	15	3	2				321	G[533]S	K[595]N	T[740]N		286	V[497]L	A[778]V	A[694]V	G[957]E			Japan	BIQ01	PRJDB7714	Japan	Aoki et al., 2019
enterobase	CD-15-01002	CD-15-01002	2015	17	1		6	15	-	2				63					99						Southern Germany	Germany	ERS3637917	PRJEB33866	Germany	Berger et al., 2019
enterobase	CD-15-01021	CD-15-01021	2015	17	1		6	15	-	2				63					99						Southern Germany	Germany	ERS3637899	PRJEB33866	Germany	Berger et al., 2019
enterobase	N/A	CD-17-00236	2015	17	1		32	15	-	78	R[505]K			342	I[550]L	K[595]N	T[740]N		100	V[497]L	A[778]V				Southern Germany	Germany	ERS3637490	PRJEB33867	Germany	Berger et al., 2019
enterobase	N/A	CD-16-00005	2015	17	1		32	146	-	2				340	I[550]L	K[595]N	T[740]N		100	V[497]L	A[778]V				Southern Germany	Germany	ERS3637499	PRJEB33867	Germany	Berger et al., 2019
enterobase	N/A	CD-16-00004	2015	17	1		32	15	-	2				340	I[550]L	K[595]N	T[740]N		100	V[497]L	A[778]V				Southern Germany	Germany	ERS3637500	PRJEB33867	Germany	Berger et al., 2019
enterobase	N/A	CD-16-00009	2015	17	1		32	15	-	2				341	I[550]L	K[595]N	T[740]N		100	V[497]L	A[778]V				Southern Germany	Germany	ERS3637495	PRJEB33867	Germany	Berger et al., 2019
enterobase	N/A	CD-16-00001	2015	17	1		32	15	-	2				340	I[550]L	K[595]N	T[740]N		100	V[497]L	A[778]V				Southern Germany	Germany	ERS3637503	PRJEB33867	Germany	Berger et al., 2019
enterobase	N/A	CD-16-00006	2015	17	1		32	15	-	2				342	I[550]L	K[595]N	T[740]N		100	V[497]L	A[778]V				Southern Germany	Germany	ERS3637498	PRJEB33867	Germany	Berger et al., 2019
enterobase	CD-17-00238	CD-17-00238	2015	17	1		6	15	-	2				63					99						Southern Germany	Germany	ERS3637488	PRJEB33867	Germany	Berger et al., 2019
enterobase	N/A	CD-16-00002	2015	17	1		32	15	-	2				342	I[550]L	K[595]N	T[740]N		100	V[497]L	A[778]V				Southern Germany	Germany	ERS3637502	PRJEB33867	Germany	Berger et al., 2019
enterobase	N/A	CD-16-00003	2015	17	1		32	15	-	2				65	I[550]L	K[595]N	T[740]N		100	V[497]L	A[778]V				Southern Germany	Germany	ERS3637501	PRJEB33867	Germany	Berger et al., 2019
enterobase	N/A	CD-16-00007	2015	17	1		32	15	-	2				342	I[550]L	K[595]N	T[740]N		100	V[497]L	A[778]V				Southern Germany	Germany	ERS3637497	PRJEB33867	Germany	Berger et al., 2019
enterobase	CD-17-00237	CD-17-00237	2015	17	1		6	15	-	2				63					99						Southern Germany	Germany	ERS3637489	PRJEB33867	Germany	Berger et al., 2019
CD-17-00066	N/A	CD-17-00066	2014-2016	17	1		32	15	-	156		H[502]N		65	I[550]L	K[595]N	T[740]N		100	V[497]L	A[778]V				Madrid	Spain	ERS3358020	PRJEB28391	Spain	García-Fernández et al., 2019
CD-17-00678	N/A	CD-17-00678	2014-2016	17	1		32	15	-	156		H[502]N		65	I[550]L	K[595]N	T[740]N		100	V[497]L	A[778]V				Madrid	Spain	Enterobase CLO_AA7671AA	PRJEB28391	Spain	García-Fernández et al., 2019
CD-17-00060	N/A	CD-17-00060	2014-2016	17	1		32	15	-	156		H[502]N		65	I[550]L	K[595]N	T[740]N		100	V[497]L	A[778]V				Madrid	Spain	ERS3358014	PRJEB28391	Spain	García-Fernández et al., 2019
CD-17-00061	N/A	CD-17-00061	2014-2016	17	1		32	15	-	156		H[502]N		65	I[550]L	K[595]N	T[740]N		100	V[497]L	A[778]V				Madrid	Spain	ERS3358015	PRJEB28391	Spain	García-Fernández et al., 2019
CD-17-00062	N/A	CD-17-00062	2014-2016	17	1		32	15	-	156		H[502]N		65	I[550]L	K[595]N	T[740]N		100	V[497]L	A[778]V				Madrid	Spain	ERS3358016	PRJEB28391	Spain	García-Fernández et al., 2019
CD-17-00063	N/A	CD-17-00063	2014-2016	17	1		32	15	-	156		H[502]N		65	I[550]L	K[595]N	T[740]N		100	V[497]L	A[778]V				Madrid	Spain	ERS3358017	PRJEB28391	Spain	García-Fernández et al., 2019
CD-17-00064	N/A	CD-17-00064	2014-2016	17	1		32	15	-	156		H[502]N		65	I[550]L	K[595]N	T[740]N		100	V[497]L	A[778]V				Madrid	Spain	ERS3358018	PRJEB28391	Spain	García-Fernández et al., 2019
CD-17-00065	N/A	CD-17-00065	2014-2016	17	1		32	15	-	156		H[502]N		65	I[550]L	K[595]N	T[740]N		100	V[497]L	A[778]V				Madrid	Spain	ERS3358019	PRJEB28391	Spain	García-Fernández et al., 2019
CD-17-00067	N/A	CD-17-00067	2014-2016	17	1		32	15	-	156		H[502]N		65	I[550]L	K[595]N	T[740]N		100	V[497]L	A[778]V				Madrid	Spain	ERS3358021	PRJEB28391	Spain	García-Fernández et al., 2019
CD-17-00068	N/A	CD-17-00068	2014-2016	17	1		32	15	-	156		H[502]N		65	I[550]L	K[595]N	T[740]N		100	V[497]L	A[778]V				Madrid	Spain	ERS3358022	PRJEB28391	Spain	García-Fernández et al., 2019
CD-17-00069	N/A	CD-17-00069	2014-2016	17	1		32	15	-	156		H[502]N		65	I[550]L	K[595]N	T[740]N		100	V[497]L	A[778]V				Madrid	Spain	ERS3358023	PRJEB28391	Spain	García-Fernández et al., 2019
CD-17-00131	N/A	CD-17-00131	2014-2016	17	1		6	15	-	2				63					99						Madrid	Spain	Enterobase CLO_AA7352AA	PRJEB28391	Spain	García-Fernández et al., 2019
CD-17-00675	N/A	CD-17-00675	2014-2016	17	1		32	15	-	156		H[502]N		65	I[550]L	K[595]N	T[740]N		100	V[497]L	A[778]V				Madrid	Spain	Enterobase CLO_AA7668AA	PRJEB28391	Spain	García-Fernández et al., 2019
CD-17-00676	N/A	CD-17-00676	2014-2016	17	1		32	15	-	156		H[502]N		65	I[550]L	K[595]N	T[740]N		100	V[497]L	A[778]V				Madrid	Spain	Enterobase CLO_AA7669AA	PRJEB28391	Spain	García-Fernández et al., 2019

## Sheet: Sheet 3
id	guid	isolate_name	Collection date	ST	clade	PCR-Ribotype	gyrA	gyrB	ermB	rpoB	aa	aa	PBP1	aa	aa	PBP3	aa	aa	aa	aa	aa	City/County/State/Hospital	country	sra_id or NCBI/Enterobase WGS assembly	Bioproject	Collection	Reference
C00010990	85343893-c1dd-43a7-908c-13ecfe748115	OPT_2284	2007-06-04	42	1		36	23	-	10			139			10							Canada	ERS352436	PRJEB4638	Optimer Fidaxomicin trial - human clinical isolate	Dingle et al., 2017
C00020252	61dd8326-bd2b-4fe2-82fe-693ef3947929	OPT_1691	2007-08-09	42	1		36	23	-	10			139			10							USA	SRR3333731	PRJNA304087	Optimer Fidaxomicin trial - human clinical isolate	Dingle et al., 2017
C00020453	193f33f8-195a-4060-b832-5289fe2219bb	OPT_1891	2008-03-31	42	1		36	23	-	10			139			10							Canada	SRR3340075	PRJNA304087	Optimer Fidaxomicin trial - human clinical isolate	Dingle et al., 2017
C00020603	6f263122-7de5-4a11-ba1f-7c6783973c55	OPT_2398	2008-05-02	42	1		36	23	-	10			139			10							Canada	SRR3333334	PRJNA304087	Optimer Fidaxomicin trial - human clinical isolate	Dingle et al., 2017
C00020434	b1d618eb-4de1-4ee7-aa59-f4c6ac0cb351	OPT_1831	2007-02-22	42	1		36	23	-	109			139			10							USA	SRR3333748	PRJNA304087	Optimer Fidaxomicin trial - human clinical isolate	Dingle et al., 2017
C00020571	3ed8f63d-1621-4762-a792-3a8e745e912a	OPT_2366	2007-10-31	42	1		36	23	-	109			139			10							USA	SRR3333001	PRJNA304087	Optimer Fidaxomicin trial - human clinical isolate	Dingle et al., 2017
C00020937	6d4a2845-0919-409b-b5c9-d4d41121c9ed	OPT_2700	2006-05-09	42	1		36	23	-	10			139			10							USA	SRR3333324	PRJNA304087	Optimer Fidaxomicin trial - human clinical isolate	Dingle et al., 2017
C00020904	00c801f9-0c97-430c-9bb6-4e6346d24688	OPT_2666	2008-08-01	42	1		36	23	-	10			139			10							USA	SRR3339959	PRJNA304087	Optimer Fidaxomicin trial - human clinical isolate	Dingle et al., 2017
C00020798	2944c340-9bc9-48fd-a241-5e572d77ab39	OPT_2562	2009-02-24	42	1		36	23	-	10			139			10							Spain	SRR3340235	PRJNA304087	Optimer Fidaxomicin trial - human clinical isolate	Dingle et al., 2017
C00020777	409b26d2-d480-4dfd-80d7-c950b6577012	OPT_2542	2009-07-16	42	1		14	23	3	10			139			10							USA	SRR3333010	PRJNA304087	Optimer Fidaxomicin trial - human clinical isolate	Dingle et al., 2017
C00020853	d3519608-b878-4b68-95d0-ce6e28819669	OPT_2616	2009-02-12	42	1		36	23	-	10			139			10							Canada	SRR3334081	PRJNA304087	Optimer Fidaxomicin trial - human clinical isolate	Dingle et al., 2017
C00020824	d2dcca08-8b2a-4205-b13f-36ad512feda3	OPT_2588	2008-12-03	42	1		36	23	-	10			139			10							USA	SRR3334456	PRJNA304087	Optimer Fidaxomicin trial - human clinical isolate	Dingle et al., 2017
C00020789	2a237bbc-fdd7-4de9-b589-05648fd70abd	OPT_2554	2009-08-10	42	1		36	23	-	10			139			10							USA	SRR3340238	PRJNA304087	Optimer Fidaxomicin trial - human clinical isolate	Dingle et al., 2017
C00010979	0c403fa8-71be-4cac-9e74-0997c4013255	OPT_1961	2009-06-23	42	1		36	23	-	10			139			10							Canada	ERS352404	PRJEB4638	Optimer Fidaxomicin trial - human clinical isolate	Dingle et al., 2017
C00015833	cc020a1f-19b7-4ed2-82de-c22b775f35e8	BF503H-p1	2012-12-01	42	1		36	23	-	10			139			10							UK	SRR3334048	PRJNA304087	Oxfordshire Healthy Human Infant Isolates (Non-clinical)	Stoesser et al., 2011
C00015844	d18d48e8-6ced-425a-851c-f22721f151b6	BF515H-p1	2013-01-05	42	1		36	23	-	10			139			10							UK	SRR3334066	PRJNA304087	Oxfordshire Healthy Human Infant Isolates (Non-clinical)	Stoesser et al., 2011
C00002817	c46c7951-7d5d-4ce4-8e58-dc65e19a59a3	Oxf1926a-p1	2009-05-28	42	1		14	23	-	26			139			10						Oxfordshire	UK	ERS150154	PRJEB3093	Oxfordshire human clinical (EIA positive)	Dingle et al., 2017
C00021180	565baae5-52b4-475c-8151-7f5fd0974748	168-p1	2007-02-01	42	1		14	23	-	10			139			62	V[497]L					Oxfordshire	UK	SRR3338631	PRJNA304087	Oxfordshire human clinical (EIA positive)	Dingle et al., 2017
C00000049	93a63092-e1ab-4c0b-860b-4a78649bf133	Oxf671	2007-09-14	42	1		14	23	-	10			139			62	V[497]L					Oxfordshire	UK	ERS149777	PRJEB3093	Oxfordshire human clinical (EIA positive)	Dingle et al., 2017
C00002764	8e93f3fb-86c9-47cc-ae08-f770e1cae4e8	Oxf960-p1	2008-01-10	42	1		14	23	-	10			139			62	V[497]L					Oxfordshire	UK	ERS150110	PRJEB3093	Oxfordshire human clinical (EIA positive)	Dingle et al., 2017
C00006234	6e518510-2e10-465b-a43c-19689f0ab0d9	1260-p2	2008-05-02	42	1		14	23	-	10			139			62	V[497]L					Oxfordshire	UK	ERS347080	PRJEB3093	Oxfordshire human clinical (EIA positive)	Dingle et al., 2017
C00009976	9a957bb6-dcde-413d-ad11-c02cb344d015	2543-p2	2010-04-29	42	1		14	23	-	10			139			62	V[497]L					Oxfordshire	UK	ERS347384	PRJEB3093	Oxfordshire human clinical (EIA positive)	Dingle et al., 2017
C00006001	020738bf-d227-46d5-8f95-39f64eb61c17	269-p1	2007-03-23	42	1		14	23	-	10			139			62	V[497]L					Oxfordshire	UK	SRR3337513	PRJNA304087	Oxfordshire human clinical (EIA positive)	Dingle et al., 2017
C00008102	5d20f255-fe31-4e7b-94d5-23dc51f98453	2734-p1	2010-09-17	42	1		14	23	-	10			139			62	V[497]L					Oxfordshire	UK	ERS347257	PRJEB3093	Oxfordshire human clinical (EIA positive)	Dingle et al., 2017
C00007830	8f95a072-edcb-4ae5-b5fb-beafb1321058	243-p2	2007-03-08	42	1		14	23	-	10			139			62	V[497]L					Oxfordshire	UK	SRR3339391	PRJNA304087	Oxfordshire human clinical (EIA positive)	Dingle et al., 2017
C00005999	4562fc2a-c1ee-4a39-9029-13843a89e8aa	244-p1	2007-03-08	42	1		14	23	-	10			139			62	V[497]L					Oxfordshire	UK	SRR3338484	PRJNA304087	Oxfordshire human clinical (EIA positive)	Dingle et al., 2017
C00002740	c091abab-1dde-4f42-9095-81e10804c39e	Oxf644-p1	2007-09-06	42	1		14	23	-	10			139			62	V[497]L					Oxfordshire	UK	ERS150087	PRJEB3093	Oxfordshire human clinical (EIA positive)	Dingle et al., 2017
C00002825	ca3ac228-f35e-40d5-a388-979831394cc0	Oxf2100-p1	2009-08-27	42	1		14	23	-	10			139			62	V[497]L					Oxfordshire	UK	ERS150162	PRJEB3093	Oxfordshire human clinical (EIA positive)	Dingle et al., 2017
C00002749	dc544a51-a75b-4664-830d-3e2b1f0f9867	Oxf777-p1	2007-10-24	42	1		14	23	-	10			139			62	V[497]L					Oxfordshire	UK	ERS150096	PRJEB3093	Oxfordshire human clinical (EIA positive)	Dingle et al., 2017
C00002750	17010fbb-54c0-4f7c-b946-1ace9f8806ab	Oxf790-p1	2007-10-31	42	1		14	23	-	10			139			62	V[497]L					Oxfordshire	UK	ERS150097	PRJEB3093	Oxfordshire human clinical (EIA positive)	Dingle et al., 2017
C00002840	8fe906d1-0f54-4bbe-ad55-c53c2517b616	Oxf2263-p1	2009-11-26	42	1		14	23	-	10			139			62	V[497]L					Oxfordshire	UK	ERS150176	PRJEB3093	Oxfordshire human clinical (EIA positive)	Dingle et al., 2017
[truncated: 532 more rows]

## Sheet: Sheet 4
id	guid	isolate_name	Collection Date	ST	clade	PCR-Ribotype	gyrA	gyrB	ermB	rpoB	aa	aa	PBP1	aa	aa	aa	PBP3	aa	aa	aa	aa	aa	aa	City/County/State/Hospital	country	sra_id or Enterobase Barcode	Bio Project	Collection	Reference
[truncated: 411 more rows]

[truncated: 14 more sheets: Sheet 5, Sheet 6, Sheet 7, Sheet 8, Sheet 9, Sheet 10, Sheet 11, Sheet 12, Sheet 13, Sheet 14, Sheet 15, Sheet 16, Sheet 17, Sheet 18]
